# Supplementary material for: A new monoclinic polymorph of N-(3-methyl­phen­yl)eth­oxy­carbo­thio­amide: crystal structure and Hirshfeld surface analysis
Source: Acta Crystallogr E Crystallogr Commun. 2017 Nov 17;73(Pt 12):1889–97. doi: 10.1107/S2056989017016280 (PMC5730247; doi:10.1107/S2056989017016280)
Supplement: Supplementary file 1 [file e-73-01889-sup1.cif]

##############################################################################
#                                                                            #
# This CIF contains the data in a paper accepted for publication in          #
# Acta Crystallographica Section E. It conforms to the requirements of       #
# Notes for Authors for Acta Crystallographica Section E, and has been       #
# peer reviewed under the auspices of the IUCr Commission on Journals.       #
#                                                                            #
# Full details of the Crystallographic Information File format               #
# are given in the paper "The Crystallographic Information File (CIF):       #
# a New Standard Archive File for Crystallography" by S. R. Hall, F. H.      #
# Allen and I. D. Brown [Acta Cryst. (1991), A47, 655-685].                  #
#                                                                            #
# The current version of the core CIF dictionary is obtainable from          #
# ftp://ftp.iucr.org/pub/cif_core.dic.                                       #
#                                                                            #
# Software is freely available for graphical display of the structure(s)     #
# in this CIF. For information consult the CIF software page                 #
# http://www.iucr.org/resources/cif/software.                                #
#                                                                            #
# This file may be used for bona fide research purposes within the           #
# scientific community so long as proper attribution is given to the journal # 
# article from which it was obtained.                                        #
#                                                                            #
##############################################################################
data_I
_audit_creation_method     'SHELXL-2014/7'
_chemical_name_systematic
;
<i>N</i>-(3-Methylphenyl)ethoxycarbothioamide
;
_chemical_name_common     ?
_chemical_formula_moiety     'C10 H13 N O S'
_chemical_formula_sum     'C10 H13 N O S'
_chemical_formula_iupac     'C10 H13 N O S'
_chemical_formula_weight     195.27
_chemical_melting_point     ?
_shelx_space_group_comment
;
The symmetry employed for this shelxl refinement is uniquely defined
by the following loop, which should always be used as a source of
symmetry information in preference to the above space-group names.
They are only intended as comments.
;
_space_group_crystal_system     monoclinic
_space_group_name_H-M_alt     'P 21/c'
_space_group_name_Hall     '-P 2ybc'
loop_
    _space_group_symop_operation_xyz
    'x, y, z'
    '-x, y+1/2, -z+1/2'
    '-x, -y, -z'
    'x, -y-1/2, z-1/2'
_cell_length_a     14.3999(5)
_cell_length_b     7.0388(3)
_cell_length_c     19.9725(7)
_cell_angle_alpha     90
_cell_angle_beta     91.727(3)
_cell_angle_gamma     90
_cell_volume     2023.45(13)
_cell_formula_units_Z     8
_cell_measurement_reflns_used     6144
_cell_measurement_theta_min     2.4429
_cell_measurement_theta_max     27.4994
_cell_measurement_temperature     100(2)
_exptl_crystal_description     slab
_exptl_crystal_colour     colourless
_exptl_crystal_size_max     0.200
_exptl_crystal_size_mid     0.200
_exptl_crystal_size_min     0.050
_exptl_crystal_density_diffrn     1.282
_exptl_crystal_density_meas     ?
_exptl_crystal_density_method     ?
_exptl_crystal_F_000     832
_exptl_absorpt_coefficient_mu     0.280
_exptl_absorpt_correction_type     multi-scan
_exptl_absorpt_process_details
;
(CrysAlis PRO; Agilent, 2011)
;
_shelx_estimated_absorpt_T_min     0.946
_shelx_estimated_absorpt_T_max     0.986
_exptl_absorpt_correction_T_min     0.66148
_exptl_absorpt_correction_T_max     1.00000
_diffrn_ambient_temperature     100(2)
_diffrn_radiation_type     MoK\a
_diffrn_radiation_wavelength     0.71073
_diffrn_radiation_source     'SuperNova (Mo) X-ray Source'
_diffrn_radiation_monochromator     'mirror'
_diffrn_measurement_device_type     'Agilent SuperNova, Dual, Mo at zero, Atlas'
_diffrn_measurement_method     '\w scan'
_diffrn_detector_area_resol_mean     10.4041
_diffrn_reflns_number     15588
_diffrn_reflns_av_R_equivalents     0.0395
_diffrn_reflns_theta_min     2.448
_diffrn_reflns_theta_max     27.560
_diffrn_reflns_theta_full     25.242
_diffrn_measured_fraction_theta_max     0.981
_diffrn_measured_fraction_theta_full     0.999
_diffrn_reflns_limit_h_min     -18
_diffrn_reflns_limit_h_max     18
_diffrn_reflns_limit_k_min     -9
_diffrn_reflns_limit_k_max     9
_diffrn_reflns_limit_l_min     -18
_diffrn_reflns_limit_l_max     25
_diffrn_standards_number     0
_diffrn_standards_interval_count     0
_diffrn_standards_interval_time     0
_diffrn_standards_decay_%     0
_refine_special_details     ?
_reflns_number_total     4577
_reflns_number_gt     3514
_reflns_threshold_expression     'I > 2\s(I)'
_refine_ls_structure_factor_coef     Fsqd
_refine_ls_matrix_type     full
_refine_ls_R_factor_all     0.0666
_refine_ls_R_factor_gt     0.0473
_refine_ls_wR_factor_gt     0.1147
_refine_ls_wR_factor_ref     0.1247
_refine_ls_goodness_of_fit_ref     1.034
_refine_ls_restrained_S_all     1.034
_refine_ls_number_reflns     4577
_refine_ls_number_parameters     245
_refine_ls_number_restraints     2
_refine_ls_hydrogen_treatment     mixed
_refine_ls_weighting_scheme     calc
_refine_ls_weighting_details
              'w=1/[\s^2^(Fo^2^)+(0.0629P)^2^+0.8006P] where P=(Fo^2^+2Fc^2^)/3'
_atom_sites_solution_primary     ?
_atom_sites_solution_secondary     ?
_refine_ls_shift/su_max     0.001
_refine_ls_shift/su_mean     0.000
_refine_diff_density_max     0.721
_refine_diff_density_min     -0.239
_refine_ls_extinction_method     none
_refine_ls_extinction_coef     .
loop_
    _atom_type_symbol
    _atom_type_description
    _atom_type_scat_dispersion_real
    _atom_type_scat_dispersion_imag
    _atom_type_scat_source
    'C' 'C' 0.0033 0.0016
                         'International Tables Vol C Tables 4.2.6.8 and 6.1.1.4'
    'H' 'H' 0.0000 0.0000
                         'International Tables Vol C Tables 4.2.6.8 and 6.1.1.4'
    'N' 'N' 0.0061 0.0033
                         'International Tables Vol C Tables 4.2.6.8 and 6.1.1.4'
    'O' 'O' 0.0106 0.0060
                         'International Tables Vol C Tables 4.2.6.8 and 6.1.1.4'
    'S' 'S' 0.1246 0.1234
                         'International Tables Vol C Tables 4.2.6.8 and 6.1.1.4'
_computing_data_collection
;
CrysAlis PRO (Agilent, 2011)
;
_computing_cell_refinement
;
CrysAlis PRO (Agilent, 2011)
;
_computing_data_reduction
;
CrysAlis PRO (Agilent, 2011)
;
_computing_structure_solution
;
SHELXS97 (Sheldrick, 2008)
;
_computing_structure_refinement
;
SHELXL2014 (Sheldrick, 2015)
;
_computing_molecular_graphics
;
ORTEP-3 for Windows (Farrugia, 2012), <i>QMol</i> (Gans & Shalloway,
2001) and
DIAMOND (Brandenburg, 2006)
;
_computing_publication_material
;
publCIF (Westrip, 2010)
;
loop_
    _atom_site_type_symbol
    _atom_site_label
    _atom_site_fract_x
    _atom_site_fract_y
    _atom_site_fract_z
    _atom_site_U_iso_or_equiv
    _atom_site_adp_type
    _atom_site_calc_flag
    _atom_site_occupancy
    _atom_site_disorder_assembly
    _atom_site_disorder_group
    S S1 0.63595(3) 0.62560(8) 0.29847(2) 0.02560(15) Uani d 1 . .
    O O1 0.48087(9) 0.6728(2) 0.36508(7) 0.0205(3) Uani d 1 . .
    N N1 0.61175(11) 0.6959(2) 0.42674(8) 0.0176(3) Uani d 1 . .
    H H1N 0.6720(7) 0.683(3) 0.4295(11) 0.021 Uiso d 1 . .
    C C1 0.57256(13) 0.6663(3) 0.36605(10) 0.0183(4) Uani d 1 . .
    C C2 0.57411(12) 0.7410(3) 0.48972(9) 0.0157(4) Uani d 1 . .
    C C3 0.63901(13) 0.7851(3) 0.54059(10) 0.0198(4) Uani d 1 . .
    H H3 0.7035 0.7828 0.5318 0.024 Uiso calc 1 . .
    C C4 0.60988(14) 0.8320(3) 0.60359(10) 0.0224(4) Uani d 1 . .
    H H4 0.6545 0.8604 0.6382 0.027 Uiso calc 1 . .
    C C5 0.51590(14) 0.8380(3) 0.61691(10) 0.0214(4) Uani d 1 . .
    H H5 0.4963 0.8719 0.6603 0.026 Uiso calc 1 . .
    C C6 0.45044(13) 0.7944(3) 0.56662(10) 0.0189(4) Uani d 1 . .
    C C7 0.47948(13) 0.7455(3) 0.50316(10) 0.0185(4) Uani d 1 . .
    H H7 0.4349 0.7151 0.4688 0.022 Uiso calc 1 . .
    C C8 0.34802(13) 0.8043(3) 0.58036(11) 0.0258(5) Uani d 1 . .
    H H8A 0.3157 0.6989 0.5576 0.039 Uiso calc 1 . .
    H H8B 0.3227 0.9252 0.5637 0.039 Uiso calc 1 . .
    H H8C 0.3391 0.7952 0.6287 0.039 Uiso calc 1 . .
    C C9 0.43042(14) 0.6465(3) 0.30146(10) 0.0250(5) Uani d 1 . .
    H H9A 0.4433 0.5193 0.2827 0.030 Uiso calc 1 . .
    H H9B 0.4489 0.7440 0.2687 0.030 Uiso calc 1 . .
    C C10 0.33069(15) 0.6655(4) 0.31611(12) 0.0334(5) Uani d 1 . .
    H H10A 0.2934 0.6493 0.2747 0.050 Uiso calc 1 . .
    H H10B 0.3192 0.7917 0.3349 0.050 Uiso calc 1 . .
    H H10C 0.3135 0.5680 0.3485 0.050 Uiso calc 1 . .
    S S11 0.85195(3) 0.66025(9) 0.45041(2) 0.02577(15) Uani d 1 . .
    O O11 0.99877(9) 0.7448(2) 0.37829(6) 0.0192(3) Uani d 1 . .
    N N11 0.86976(10) 0.6753(2) 0.31952(8) 0.0175(3) Uani d 1 . .
    H H11N 0.8103(7) 0.652(3) 0.3174(11) 0.021 Uiso d 1 . .
    C C11 0.91055(13) 0.6951(3) 0.38026(10) 0.0185(4) Uani d 1 . .
    C C12 0.90609(12) 0.7096(3) 0.25516(9) 0.0156(4) Uani d 1 . .
    C C13 0.84323(12) 0.7751(3) 0.20604(9) 0.0179(4) Uani d 1 . .
    H H13 0.7802 0.7967 0.2165 0.021 Uiso calc 1 . .
    C C14 0.87304(13) 0.8082(3) 0.14206(9) 0.0193(4) Uani d 1 . .
    H H14 0.8303 0.8523 0.1084 0.023 Uiso calc 1 . .
    C C15 0.96520(13) 0.7774(3) 0.12656(9) 0.0192(4) Uani d 1 . .
    H H15 0.9854 0.8019 0.0825 0.023 Uiso calc 1 . .
    C C16 1.02797(13) 0.7108(3) 0.17527(10) 0.0177(4) Uani d 1 . .
    C C17 0.99808(13) 0.6749(3) 0.23923(9) 0.0176(4) Uani d 1 . .
    H H17 1.0404 0.6265 0.2724 0.021 Uiso calc 1 . .
    C C18 1.12821(13) 0.6769(3) 0.15808(10) 0.0245(5) Uani d 1 . .
    H H18A 1.1566 0.5877 0.1904 0.037 Uiso calc 1 . .
    H H18B 1.1622 0.7975 0.1599 0.037 Uiso calc 1 . .
    H H18C 1.1308 0.6234 0.1129 0.037 Uiso calc 1 . .
    C C19 1.05091(14) 0.7744(3) 0.44091(10) 0.0256(5) Uani d 1 . .
    H H19A 1.0493 0.6584 0.4689 0.031 Uiso calc 1 . .
    H H19B 1.0238 0.8806 0.4663 0.031 Uiso calc 1 . .
    C C20 1.14753(15) 0.8193(4) 0.42346(12) 0.0349(5) Uani d 1 . .
    H H20A 1.1840 0.8490 0.4643 0.052 Uiso calc 1 . .
    H H20B 1.1477 0.9291 0.3933 0.052 Uiso calc 1 . .
    H H20C 1.1750 0.7096 0.4012 0.052 Uiso calc 1 . .
loop_
    _atom_site_aniso_label
    _atom_site_aniso_U_11
    _atom_site_aniso_U_22
    _atom_site_aniso_U_33
    _atom_site_aniso_U_12
    _atom_site_aniso_U_13
    _atom_site_aniso_U_23
    S1 0.0230(3) 0.0401(3) 0.0140(3) -0.0017(2) 0.00422(18) -0.0020(2)
    O1 0.0190(7) 0.0284(8) 0.0141(7) 0.0011(6) -0.0009(5) -0.0020(6)
    N1 0.0155(7) 0.0236(9) 0.0139(8) 0.0005(7) 0.0022(6) -0.0005(7)
    C1 0.0200(9) 0.0174(10) 0.0176(10) -0.0011(8) 0.0017(7) 0.0017(8)
    C2 0.0211(9) 0.0129(9) 0.0132(9) 0.0008(7) 0.0039(7) 0.0011(7)
    C3 0.0182(9) 0.0233(11) 0.0178(10) 0.0014(8) 0.0019(7) 0.0004(8)
    C4 0.0251(10) 0.0262(11) 0.0157(10) -0.0002(9) -0.0014(8) -0.0010(8)
    C5 0.0279(10) 0.0234(11) 0.0133(9) 0.0026(8) 0.0052(7) -0.0009(8)
    C6 0.0205(9) 0.0181(10) 0.0184(10) -0.0003(8) 0.0052(7) 0.0035(8)
    C7 0.0199(9) 0.0203(10) 0.0154(10) -0.0016(8) 0.0014(7) 0.0020(8)
    C8 0.0226(10) 0.0331(12) 0.0221(11) 0.0014(9) 0.0077(8) 0.0024(9)
    C9 0.0254(10) 0.0337(12) 0.0155(10) -0.0020(9) -0.0057(8) -0.0002(9)
    C10 0.0267(11) 0.0404(14) 0.0329(13) -0.0041(10) -0.0037(9) -0.0003(11)
    S11 0.0225(3) 0.0423(3) 0.0127(3) 0.0072(2) 0.00474(18) 0.0035(2)
    O11 0.0203(7) 0.0236(8) 0.0137(7) 0.0012(6) -0.0003(5) -0.0007(6)
    N11 0.0147(7) 0.0238(9) 0.0141(8) 0.0025(7) 0.0027(6) 0.0016(7)
    C11 0.0200(9) 0.0200(10) 0.0155(9) 0.0075(8) 0.0027(7) 0.0009(8)
    C12 0.0196(9) 0.0152(9) 0.0121(9) -0.0005(7) 0.0031(7) 0.0003(7)
    C13 0.0154(9) 0.0225(10) 0.0158(10) -0.0017(8) 0.0006(7) -0.0010(8)
    C14 0.0219(9) 0.0217(10) 0.0141(9) -0.0031(8) -0.0032(7) 0.0010(8)
    C15 0.0242(10) 0.0225(10) 0.0110(9) -0.0033(8) 0.0030(7) 0.0001(8)
    C16 0.0198(9) 0.0161(9) 0.0175(10) -0.0014(8) 0.0042(7) -0.0007(8)
    C17 0.0201(9) 0.0165(9) 0.0162(10) 0.0029(8) 0.0010(7) 0.0010(8)
    C18 0.0236(10) 0.0286(12) 0.0217(11) 0.0038(9) 0.0090(8) 0.0029(9)
    C19 0.0265(10) 0.0323(12) 0.0176(10) 0.0042(9) -0.0044(8) -0.0055(9)
    C20 0.0302(12) 0.0359(14) 0.0382(14) -0.0012(10) -0.0047(10) -0.0008(11)
_geom_special_details
;
 All esds (except the esd in the dihedral angle between two l.s. planes)
 are estimated using the full covariance matrix.  The cell esds are taken
 into account individually in the estimation of esds in distances, angles
 and torsion angles; correlations between esds in cell parameters are only
 used when they are defined by crystal symmetry.  An approximate (isotropic)
 treatment of cell esds is used for estimating esds involving l.s. planes.
;
loop_
    _geom_bond_atom_site_label_1
    _geom_bond_atom_site_label_2
    _geom_bond_site_symmetry_2
    _geom_bond_distance
    _geom_bond_publ_flag
    S1 C1 . 1.6768(19) ?
    O1 C1 . 1.321(2) ?
    O1 C9 . 1.457(2) ?
    N1 C1 . 1.338(2) ?
    N1 C2 . 1.421(2) ?
    N1 H1N . 0.872(9) ?
    C2 C3 . 1.394(3) ?
    C2 C7 . 1.397(2) ?
    C3 C4 . 1.378(3) ?
    C3 H3 . 0.9500 ?
    C4 C5 . 1.388(3) ?
    C4 H4 . 0.9500 ?
    C5 C6 . 1.391(3) ?
    C5 H5 . 0.9500 ?
    C6 C7 . 1.390(3) ?
    C6 C8 . 1.510(3) ?
    C7 H7 . 0.9500 ?
    C8 H8A . 0.9800 ?
    C8 H8B . 0.9800 ?
    C8 H8C . 0.9800 ?
    C9 C10 . 1.480(3) ?
    C9 H9A . 0.9900 ?
    C9 H9B . 0.9900 ?
    C10 H10A . 0.9800 ?
    C10 H10B . 0.9800 ?
    C10 H10C . 0.9800 ?
    S11 C11 . 1.6752(19) ?
    O11 C11 . 1.319(2) ?
    O11 C19 . 1.454(2) ?
    N11 C11 . 1.339(2) ?
    N11 C12 . 1.423(2) ?
    N11 H11N . 0.872(9) ?
    C12 C13 . 1.393(3) ?
    C12 C17 . 1.393(2) ?
    C13 C14 . 1.380(3) ?
    C13 H13 . 0.9500 ?
    C14 C15 . 1.389(3) ?
    C14 H14 . 0.9500 ?
    C15 C16 . 1.389(3) ?
    C15 H15 . 0.9500 ?
    C16 C17 . 1.383(3) ?
    C16 C18 . 1.513(2) ?
    C17 H17 . 0.9500 ?
    C18 H18A . 0.9800 ?
    C18 H18B . 0.9800 ?
    C18 H18C . 0.9800 ?
    C19 C20 . 1.479(3) ?
    C19 H19A . 0.9900 ?
    C19 H19B . 0.9900 ?
    C20 H20A . 0.9800 ?
    C20 H20B . 0.9800 ?
    C20 H20C . 0.9800 ?
loop_
    _geom_angle_atom_site_label_1
    _geom_angle_atom_site_label_2
    _geom_angle_atom_site_label_3
    _geom_angle_site_symmetry_1
    _geom_angle_site_symmetry_3
    _geom_angle
    _geom_angle_publ_flag
    C1 O1 C9 . . 118.72(15) ?
    C1 N1 C2 . . 132.48(16) ?
    C1 N1 H1N . . 115.6(15) ?
    C2 N1 H1N . . 111.9(15) ?
    O1 C1 N1 . . 113.71(16) ?
    O1 C1 S1 . . 124.23(14) ?
    N1 C1 S1 . . 122.06(14) ?
    C3 C2 C7 . . 119.42(17) ?
    C3 C2 N1 . . 115.45(16) ?
    C7 C2 N1 . . 125.13(17) ?
    C4 C3 C2 . . 120.17(17) ?
    C4 C3 H3 . . 119.9 ?
    C2 C3 H3 . . 119.9 ?
    C3 C4 C5 . . 120.51(18) ?
    C3 C4 H4 . . 119.7 ?
    C5 C4 H4 . . 119.7 ?
    C4 C5 C6 . . 119.90(18) ?
    C4 C5 H5 . . 120.0 ?
    C6 C5 H5 . . 120.0 ?
    C7 C6 C5 . . 119.81(17) ?
    C7 C6 C8 . . 119.97(18) ?
    C5 C6 C8 . . 120.21(17) ?
    C6 C7 C2 . . 120.18(18) ?
    C6 C7 H7 . . 119.9 ?
    C2 C7 H7 . . 119.9 ?
    C6 C8 H8A . . 109.5 ?
    C6 C8 H8B . . 109.5 ?
    H8A C8 H8B . . 109.5 ?
    C6 C8 H8C . . 109.5 ?
    H8A C8 H8C . . 109.5 ?
    H8B C8 H8C . . 109.5 ?
    O1 C9 C10 . . 106.11(17) ?
    O1 C9 H9A . . 110.5 ?
    C10 C9 H9A . . 110.5 ?
    O1 C9 H9B . . 110.5 ?
    C10 C9 H9B . . 110.5 ?
    H9A C9 H9B . . 108.7 ?
    C9 C10 H10A . . 109.5 ?
    C9 C10 H10B . . 109.5 ?
    H10A C10 H10B . . 109.5 ?
    C9 C10 H10C . . 109.5 ?
    H10A C10 H10C . . 109.5 ?
    H10B C10 H10C . . 109.5 ?
    C11 O11 C19 . . 119.01(15) ?
    C11 N11 C12 . . 129.60(16) ?
    C11 N11 H11N . . 117.9(15) ?
    C12 N11 H11N . . 112.0(15) ?
    O11 C11 N11 . . 113.39(16) ?
    O11 C11 S11 . . 125.00(15) ?
    N11 C11 S11 . . 121.61(15) ?
    C13 C12 C17 . . 119.95(17) ?
    C13 C12 N11 . . 116.33(16) ?
    C17 C12 N11 . . 123.68(17) ?
    C14 C13 C12 . . 119.62(17) ?
    C14 C13 H13 . . 120.2 ?
    C12 C13 H13 . . 120.2 ?
    C13 C14 C15 . . 120.40(17) ?
    C13 C14 H14 . . 119.8 ?
    C15 C14 H14 . . 119.8 ?
    C14 C15 C16 . . 120.16(17) ?
    C14 C15 H15 . . 119.9 ?
    C16 C15 H15 . . 119.9 ?
    C17 C16 C15 . . 119.61(17) ?
    C17 C16 C18 . . 120.42(18) ?
    C15 C16 C18 . . 119.96(17) ?
    C16 C17 C12 . . 120.22(18) ?
    C16 C17 H17 . . 119.9 ?
    C12 C17 H17 . . 119.9 ?
    C16 C18 H18A . . 109.5 ?
    C16 C18 H18B . . 109.5 ?
    H18A C18 H18B . . 109.5 ?
    C16 C18 H18C . . 109.5 ?
    H18A C18 H18C . . 109.5 ?
    H18B C18 H18C . . 109.5 ?
    O11 C19 C20 . . 107.04(17) ?
    O11 C19 H19A . . 110.3 ?
    C20 C19 H19A . . 110.3 ?
    O11 C19 H19B . . 110.3 ?
    C20 C19 H19B . . 110.3 ?
    H19A C19 H19B . . 108.6 ?
    C19 C20 H20A . . 109.5 ?
    C19 C20 H20B . . 109.5 ?
    H20A C20 H20B . . 109.5 ?
    C19 C20 H20C . . 109.5 ?
    H20A C20 H20C . . 109.5 ?
    H20B C20 H20C . . 109.5 ?
loop_
    _geom_torsion_atom_site_label_1
    _geom_torsion_atom_site_label_2
    _geom_torsion_atom_site_label_3
    _geom_torsion_atom_site_label_4
    _geom_torsion_site_symmetry_1
    _geom_torsion_site_symmetry_2
    _geom_torsion_site_symmetry_3
    _geom_torsion_site_symmetry_4
    _geom_torsion
    _geom_torsion_publ_flag
    C9 O1 C1 N1 . . . . 178.80(17) ?
    C9 O1 C1 S1 . . . . -1.1(3) ?
    C2 N1 C1 O1 . . . . -3.2(3) ?
    C2 N1 C1 S1 . . . . 176.68(16) ?
    C1 N1 C2 C3 . . . . -172.1(2) ?
    C1 N1 C2 C7 . . . . 7.3(3) ?
    C7 C2 C3 C4 . . . . 0.2(3) ?
    N1 C2 C3 C4 . . . . 179.66(18) ?
    C2 C3 C4 C5 . . . . -0.7(3) ?
    C3 C4 C5 C6 . . . . 0.7(3) ?
    C4 C5 C6 C7 . . . . -0.2(3) ?
    C4 C5 C6 C8 . . . . -178.83(19) ?
    C5 C6 C7 C2 . . . . -0.3(3) ?
    C8 C6 C7 C2 . . . . 178.33(18) ?
    C3 C2 C7 C6 . . . . 0.3(3) ?
    N1 C2 C7 C6 . . . . -179.08(18) ?
    C1 O1 C9 C10 . . . . -178.76(17) ?
    C19 O11 C11 N11 . . . . 178.92(17) ?
    C19 O11 C11 S11 . . . . -0.6(3) ?
    C12 N11 C11 O11 . . . . -3.8(3) ?
    C12 N11 C11 S11 . . . . 175.77(16) ?
    C11 N11 C12 C13 . . . . -147.0(2) ?
    C11 N11 C12 C17 . . . . 35.4(3) ?
    C17 C12 C13 C14 . . . . -1.1(3) ?
    N11 C12 C13 C14 . . . . -178.82(17) ?
    C12 C13 C14 C15 . . . . -0.3(3) ?
    C13 C14 C15 C16 . . . . 0.7(3) ?
    C14 C15 C16 C17 . . . . 0.1(3) ?
    C14 C15 C16 C18 . . . . 179.80(18) ?
    C15 C16 C17 C12 . . . . -1.5(3) ?
    C18 C16 C17 C12 . . . . 178.84(18) ?
    C13 C12 C17 C16 . . . . 2.0(3) ?
    N11 C12 C17 C16 . . . . 179.53(17) ?
    C11 O11 C19 C20 . . . . 177.42(18) ?
loop_
    _geom_hbond_atom_site_label_D
    _geom_hbond_atom_site_label_H
    _geom_hbond_atom_site_label_A
    _geom_hbond_site_symmetry_A
    _geom_hbond_distance_DH
    _geom_hbond_distance_HA
    _geom_hbond_distance_DA
    _geom_hbond_angle_DHA
    N1 H1N S11 . 0.872(10) 2.617(11) 3.4859(16) 173.9(18)
    N11 H11N S1 . 0.872(11) 2.535(11) 3.3985(15) 171.2(19)
    C3 H3 S11 . 0.95 2.86 3.708(2) 150
    C13 H13 S1 . 0.95 2.94 3.7090(19) 139
    C17 H17 Cg1 2_745 0.95 2.82 3.471(2) 127
_shelx_hkl_file
;
   0   0   3 16.1379 14.0363   1
   0   0   4 23946.2 238.141   1
   0   0   5 16.9600 29.6418   1
   0   0   6 150.504 36.4545   1
   0   0   7 10.6794 30.9871   1
   0   0  -8 4392.04 147.878   1
   0   0   8 4654.03 153.763   1
   0   0   9 1.53903 33.1367   1
   0   0  -9-0.65126 26.9919   1
   0   0 -10 1592.42 123.933   1
   0   0  10 3655.09 169.869   1
   0   0 -11 23.3268 22.3336   1
   0   0  11 12.1911 36.8298   1
   0   0  12 16438.5 354.763   1
   0   0  13 58.1593 46.9818   1
   0   0  14 884.658 99.6097   1
   0   0 -14 936.564 100.861   1
   0   0  15 27.4132 52.1002   1
   0   0 -15 39.1544 52.8013   1
   0   0  16 23001.4 506.867   1
   0   0  17 59.9553 68.2253   1
   0   0  18 172.341 72.4472   1
   0   0  19-123.563 72.4057   1
   0   0  20 2456.19 197.306   1
   0   0  21 43.2658 68.3500   1
   0   0  22 136.997 81.2487   1
   0   0  23 12.3170 61.0236   1
   0   0  24 4126.26 284.994   1
   0   0  25-50.1796 72.9339   1
   0  -1   0-8.51602 11.3133   3
   0  -1   0-10.9647 19.6984   2
   0  -1   1 5551.48 109.669   2
   0   1   1 4922.70 96.7905   1
   0  -1  -1 4974.97 109.819   2
   0  -1   1 5030.90 80.4485   3
   0   1  -2 15575.9 134.647   3
   0  -1   2 15381.8 136.619   3
   0   1   2 19315.2 208.734   1
   0  -1   2 15259.0 194.606   2
   0  -1  -2 18392.4 208.366   2
   0  -1   3 12538.2 190.143   2
   0   1  -3 11862.9 152.137   1
   0  -1   3 12451.7 131.621   3
   0   1   3 13022.1 209.410   1
   0  -1   4 193.718 42.0728   1
   0   1   4 118.865 36.5602   1
   0   1  -4 180.685 34.5587   1
   0  -1   4 284.832 34.5631   3
   0   1  -5 16037.4 222.046   1
   0   1   5 15591.6 246.962   1
   0  -1   5 16113.5 221.521   1
   0  -1   6 19015.4 254.953   1
   0   1   6 18515.9 288.436   1
   0   1  -6 19046.4 253.518   1
   0   1   7 2233.60 110.935   1
   0   1  -7 2343.60 99.8941   1
   0  -1   7 2281.84 99.3979   1
   0  -1   8 43.7869 34.8319   1
   0   1  -8 35.1703 32.1092   1
   0   1   8 14.4566 34.3714   1
   0  -1   9 16.4010 31.6207   1
   0   1  -9 84.4783 38.3178   1
   0   1   9 19.2480 44.3282   1
   0   1  10 50.3881 49.0846   1
   0  -1  10 79.2173 34.4443   1
   0   1 -10 48.5079 32.3027   1
   0   1 -11 649.415 72.5280   1
   0  -1  11 1412.84 102.479   1
   0   1 -11 1056.24 35.2748   4
   0   1  11 1079.39 35.5706   4
   0   1  11 1668.16 126.208   1
   0   1  12 3618.31 181.668   1
   0  -1  12-1.17273 35.7845   1
   0  -1  13 4093.39 182.881   1
   0   1  13 4280.71 203.504   1
   0  -1 -13 4354.28 200.915   1
   0   1 -14 17917.5 390.002   1
   0  -1  14 17749.1 394.233   1
   0   1  14 17962.8 417.458   1
   0  -1 -14 18119.7 416.165   1
   0   1  15 6008.08 254.631   1
   0   1 -15 6219.29 243.488   1
   0  -1  15 6212.68 245.868   1
   0  -1  16 1330.31 137.662   1
   0   1  16 679.999 107.094   1
   0   1  17 404.019 88.5052   1
   0  -1  17 529.526 87.9676   1
   0  -1  18 635.521 101.360   1
   0   1  18 527.608 97.4969   1
   0  -1  19 115.597 62.1558   1
   0   1  19 117.546 78.4038   1
   0   1  20 89.0560 78.6568   1
   0  -1  20 5.09306 49.9554   1
   0   1  21 1097.88 145.519   1
   0  -1  21 1379.77 148.722   1
   0   1  22 1330.33 169.169   1
   0  -1  22 928.031 131.527   1
   0  -1  23 87.4855 68.0862   1
   0   1  23 27.9450 70.5199   1
   0   1  24 376.046 103.980   1
   0  -1  24 453.508 107.090   1
   0   1  25 66.7011 80.4366   1
   0  -1  25 131.497 78.7132   1
   0  -2   0 497900. 1198.87   3
   0  -2   0 485491. 1396.49   2
   0   2   0 494290. 1205.82   3
   0  -2   1 138851. 741.089   2
   0   2  -1 141269. 617.104   3
   0  -2  -1 140342. 760.963   2
   0   2   1 135894. 663.932   3
   0  -2   1 137731. 609.698   3
   0  -2  -2 6564.34 171.211   2
   0   2   2 6274.02 151.768   1
   0  -2   2 6466.96 127.729   3
   0   2  -2 6585.91 127.255   3
   0  -2   2 6594.36 172.383   2
   0  -2   3 3670.88 96.2020   3
   0   2   3 3515.69 122.008   1
   0  -2  -3 3558.05 129.762   2
   0   2  -3 3788.93 96.1016   3
   0  -2   3 3786.04 167.779   2
   0   2  -4 6689.22 124.592   3
   0  -2   4 8423.67 214.519   2
   0   2   4 7318.51 187.698   1
   0   2  -4 6855.69 182.570   2
   0  -2   4 6744.49 136.392   3
   0  -2  -4 7458.81 181.611   2
   0  -2   5 1154.70 119.258   2
   0   2  -5 547.873 38.8184   3
   0  -2   5 778.280 63.9970   3
   0   2   5 661.640 70.1299   1
   0   2  -5 559.305 52.3190   1
   0  -2   6 308.708 33.3052   3
   0   2  -6 261.604 37.3241   1
   0  -2   6 303.802 53.5302   2
   0   2   6 274.677 53.1585   1
   0  -2   7 7404.09 223.382   2
   0   2   7 6888.46 211.445   1
   0  -2   7 6951.33 149.501   3
   0   2  -7 6993.19 175.744   1
   0   2  -8 670.265 60.5472   1
   0  -2   8 646.654 49.5306   3
   0   2   8 683.169 76.8770   1
   0  -2   8 560.148 70.8695   2
   0  -2   9 1023.98 99.4658   2
   0   2  -9 1086.51 81.5455   1
   0   2   9 1038.06 95.5928   1
   0  -2   9 976.173 63.7331   3
   0  -2  10 1223.47 75.1233   3
   0   2 -10 1297.15 92.8276   1
   0   2  10 1252.73 106.275   1
   0  -2  10 1281.83 91.8739   1
   0  -2  11 1971.00 118.224   1
   0  -2  11 1835.83 96.4061   3
   0   2  11 1664.77 128.022   1
   0  -2  12 746.599 80.1474   1
   0   2  12 781.182 96.0988   1
   0  -2  12 847.004 69.7875   3
   0   2  13 3381.33 191.116   1
   0  -2  13 2669.25 149.650   1
   0  -2 -13 3022.58 186.170   1
   0   2  14 1596.24 66.7630   4
   0   2 -14 226.871 27.3127   4
   0  -2  14 319.283 63.9933   1
   0   2 -14 344.366 71.0562   1
   0   2  14 2138.75 159.668   1
   0   2  15 5437.87 111.566   4
   0   2 -15 6280.86 119.261   4
   0  -2  15 7277.98 261.069   1
   0   2  15 6824.15 281.916   1
   0   2 -15 7117.29 259.691   1
   0   2  16 9256.27 336.536   1
   0  -2  16 9562.07 311.159   1
   0  -2  17 477.010 84.5481   1
   0   2  17 588.469 112.717   1
   0   2  18 99.7015 77.1690   1
   0  -2  18 162.273 61.5088   1
   0  -2  19 1375.06 138.431   1
   0   2  19 1451.75 162.719   1
   0  -2  20 94.8365 53.6406   1
   0   2  20 29.8040 63.8455   1
   0  -2  21 1124.25 138.667   1
   0   2  21 1203.12 156.405   1
   0  -2  22-38.8081 58.6206   1
   0  -2  22 42.4512 37.6535   3
   0   2  22-72.1663 71.1635   1
   0  -2  23 75.1065 45.1872   3
   0  -2  23 118.196 72.4438   1
   0   2  23 76.1040 77.7559   1
   0   2  24 1742.81 199.231   1
   0  -2  24 1660.74 147.790   3
   0  -2  24 1287.10 157.575   1
   0  -2  25 740.575 105.951   3
   0  -2  25 593.634 120.192   1
   0   3   0 89.1038 48.9831   2
   0  -3   0 29.1782 52.2363   2
   0  -3   0 4.66744 26.4296   3
   0   3   0 15.1559 22.6164   3
   0  -3   1 8618.34 193.702   3
   0  -3  -1 8540.75 238.289   2
   0   3  -1 8756.15 236.063   2
   0   3   1 8659.07 235.924   2
   0   3  -1 8864.25 192.912   3
   0  -3   1 8540.17 231.545   2
   0   3   1 8707.84 208.091   3
   0   3   2 1389.95 90.4407   1
   0  -3   2 1627.64 109.613   2
   0  -3   2 1490.07 83.5554   3
   0   3  -2 1485.55 77.7074   3
   0   3  -2 1214.46 97.8016   2
   0   3   2 1354.15 102.440   2
   0  -3  -2 1495.14 108.394   2
   0   3   2 1390.85 87.5055   3
   0   3  -3 11758.6 277.966   2
   0   3   3 11654.6 255.237   3
   0  -3   3 11472.4 211.416   3
   0  -3   3 11223.6 271.894   2
   0   3  -3 11708.7 205.443   3
   0  -3  -3 11732.9 267.933   2
   0   3   3 11698.2 255.001   1
   0   3   4 6987.84 201.995   1
   0   3  -4 7066.31 218.729   2
   0  -3   4 7041.91 220.190   2
   0   3   4 6907.88 205.902   3
   0  -3  -4 6955.77 206.694   2
   0  -3   4 7036.67 161.394   3
   0   3  -4 7095.35 156.188   3
   0   3   5 8855.95 235.867   1
   0  -3   5 8731.98 181.053   3
   0   3   5 8828.99 240.145   3
   0   3  -5 8861.10 250.221   2
   0  -3   5 8851.99 258.752   2
   0  -3  -5 8817.39 236.513   2
   0   3  -5 8898.86 172.702   3
   0   3  -6 10068.4 184.472   3
   0  -3   6 9871.47 274.411   2
   0   3   6 10686.8 273.775   1
   0  -3  -6 10196.6 263.290   2
   0  -3   6 10059.0 193.561   3
   0   3  -6 10176.4 274.911   2
   0  -3   7 67.9651 26.2074   3
   0   3   7 112.999 54.6851   1
   0   3  -7 59.3256 25.1009   1
   0  -3  -7 63.1267 50.2575   1
   0  -3   7 148.499 60.6450   2
   0  -3  -8 123.006 53.1139   1
   0  -3   8 68.8431 54.1346   2
   0  -3   8 81.2170 26.1838   3
   0   3  -8 91.0901 32.2835   1
   0   3   8 118.907 53.9788   1
   0  -3   9 112.372 62.4488   2
   0  -3   9 58.7441 27.6308   3
   0   3   9 92.2203 56.9233   1
   0   3  -9 124.646 39.0099   1
   0   3  10 291.862 71.6071   1
   0  -3  10 293.572 82.8395   2
   0  -3  10 270.457 46.0424   3
   0   3 -10 190.279 43.9462   1
   0  -3 -11 4691.96 222.649   1
   0  -3  11 4205.77 216.860   2
   0   3  11 4318.23 210.421   1
   0   3  11 4189.78 206.349   2
   0  -3  11 4406.81 151.988   3
   0  -3  12 120.806 71.0982   2
   0   3  12 128.907 63.1078   1
   0  -3  12 75.3766 31.6500   3
   0  -3  13 8194.34 317.820   2
   0  -3  13 7749.51 214.412   3
   0   3  13 7338.75 287.169   1
   0   3  14 951.448 120.594   1
   0   3 -14 1075.22 104.996   1
   0  -3  14 972.552 81.6778   3
   0  -3  14 966.216 126.339   2
   0   3 -15 10604.2 313.528   1
   0  -3  15 11197.6 396.198   2
   0   3  15 10296.6 358.775   1
   0  -3  15 10511.3 267.459   3
   0  -3  16 1187.58 145.073   2
   0   3  16 1183.90 137.765   1
   0   3  16 1044.89 68.9778   4
   0  -3  16 1221.93 97.2132   3
   0  -3  17 131.800 75.4501   2
   0  -3  17 165.234 45.2346   3
   0   3 -17 171.456 30.1618   4
   0  -3  18 2955.48 156.734   3
   0   3  18 2862.46 210.785   1
   0  -3  18 2900.80 225.103   2
   0  -3  19-33.1288 91.4274   2
   0  -3  19-6.76260 31.7739   3
   0  -3  20 159.545 48.2734   3
   0   3  20 162.037 76.3169   1
   0  -3  20-11.5339 83.4746   2
   0   3  21 2588.13 222.285   1
   0  -3  21 2780.61 168.561   3
   0  -3  21 2705.12 239.692   2
   0  -3  22 90.0841 86.6322   2
   0  -3  22 36.9803 38.7471   3
   0   3  22 22.5485 67.1670   1
   0  -3  23 726.111 94.9763   3
   0   3  23 1151.02 168.243   1
   0  -3  23 941.341 167.498   2
   0  -3  24 102.204 100.194   2
   0  -4   0 523.390 80.1976   3
   0  -4   0 388.272 85.8767   2
   0   4   0 474.177 85.8006   2
   0   4   0 467.358 63.1439   3
   0  -4   1 22978.6 436.155   2
   0   4   1 23834.8 390.691   3
   0   4   1 24716.4 458.076   2
   0  -4  -1 23681.1 442.509   2
   0   4  -1 23944.9 370.176   3
   0   4  -1 24238.0 458.768   2
   0  -4   1 23349.7 370.189   3
   0  -4  -2 6826.46 258.430   2
   0   4   2 6676.09 214.971   1
   0  -4   2 6024.49 227.905   2
   0   4  -2 5670.01 225.920   2
   0   4   2 6219.37 205.511   3
   0   4   2 6896.33 250.156   2
   0   4  -2 6443.13 187.836   3
   0  -4   2 6115.37 186.347   3
   0  -4   3 6132.75 240.195   2
   0   4  -3 6478.41 243.463   2
   0  -4  -3 6711.12 240.871   2
   0   4  -3 6331.47 179.615   3
   0   4   3 6582.67 219.532   1
   0  -4   3 6370.83 187.437   3
   0   4   3 6371.38 241.882   2
   0   4   4 145.033 55.3606   1
   0   4  -4 114.747 30.3644   3
   0   4  -4 192.928 62.3566   2
   0  -4   4 255.586 53.3647   3
   0   4   4 138.185 69.3949   2
   0  -4   4 359.262 83.9748   2
   0  -4  -4 231.988 75.8557   2
   0   4  -5 1070.47 108.651   2
   0  -4  -5 1027.96 102.560   2
   0  -4   5 1050.27 113.369   2
   0   4   5 960.250 96.3679   1
   0   4   5 1138.36 120.648   2
   0  -4   5 1192.33 82.7463   3
   0   4  -5 1112.11 74.6879   3
   0  -4   6-46.7740 62.3209   2
   0   4   6 100.338 75.7117   2
   0   4  -6 30.2863 23.6118   3
   0  -4  -6-26.0703 64.0000   2
   0   4  -6-12.1729 48.0123   2
   0   4   6 0.62744 47.7161   1
   0  -4   6 13.2220 26.2227   3
   0   4   7 468.969 95.7139   2
   0   4   7 549.689 82.5947   3
   0   4   7 461.849 85.2579   1
   0  -4   7 361.662 86.3011   2
   0  -4  -7 267.535 65.6719   2
   0   4  -7 401.685 46.5368   3
   0   4  -7 361.462 73.7331   2
   0  -4   7 355.874 48.8037   3
   0   4   8 7227.69 269.020   3
   0  -4   8 7266.57 196.134   3
   0   4   8 7717.70 271.165   1
   0   4  -8 7487.46 184.017   3
   0   4   8 8051.01 306.286   2
   0  -4   8 7313.54 280.236   2
   0   4   9 722.734 122.058   2
   0   4   9 648.150 98.1984   1
   0  -4   9 314.597 70.9882   2
   0  -4   9 621.539 63.9744   3
   0   4   9 696.428 98.0505   3
   0  -4  10 261.693 45.0720   3
   0   4  10 274.580 83.4446   1
   0  -4  10 298.596 97.3183   2
   0   4  11 518.753 98.9494   1
   0  -4  11 590.726 114.489   2
   0  -4  11 500.706 61.0034   3
   0  -4  12 3717.36 228.467   2
   0   4  12 3396.31 225.652   1
   0  -4  12 3441.06 147.341   3
   0   4 -13 206.673 55.9205   1
   0  -4  13 199.401 44.1705   3
   0   4  13 155.022 73.7379   1
   0  -4  13 242.305 95.2386   2
   0   4 -14 208.506 61.5029   1
   0  -4  14 171.050 42.6426   3
   0   4  14 258.164 84.1720   1
   0  -4  14 175.899 84.5852   2
   0   4  15 5147.70 270.809   1
   0  -4  15 5664.48 308.172   2
   0  -4  15 5657.98 204.222   3
   0  -4  16 304.225 57.5229   3
   0  -4  16 330.814 101.489   2
   0   4  16 410.743 103.616   1
   0  -4  17 84.8884 86.1772   2
   0  -4  17-9.72328 31.6040   3
   0   4  17 52.3845 75.7032   1
   0  -4  18 931.271 95.7882   3
   0  -4  18 843.166 145.774   2
   0  -4  19 107.794 88.9099   2
   0   4  19 131.350 90.4128   1
   0  -4  19 17.3626 32.6203   3
   0  -4  20 2732.20 164.017   3
   0   4  20 3054.30 238.407   1
   0  -4  20 2629.38 239.319   2
   0  -4  21 98.9310 84.6775   2
   0   4  21 109.281 81.4794   1
   0  -4  22 10.5677 95.6836   2
   0   4  22 90.2304 84.2495   1
   0  -4  23-115.211 99.3457   2
   0  -5   0 98.5803 85.2783   2
   0   5   0 95.4606 65.9669   2
   0   5  -1-63.3634 27.4244   3
   0   5  -1 0.73583 76.6293   2
   0   5   1 138.404 79.9254   2
   0  -5   1 129.277 82.9657   2
   0  -5   2 3119.87 192.878   2
   0   5   2 3187.99 200.141   2
   0  -5  -2 3253.28 198.531   2
   0   5   2 3097.73 167.576   1
   0  -5   2 3243.65 156.182   3
   0   5  -2 3270.91 197.882   2
   0  -5   3 268.501 60.0302   3
   0   5  -3 282.447 93.4819   2
   0  -5  -3 435.354 114.329   2
   0   5   3 229.592 70.9290   1
   0  -5   3 246.409 91.1663   2
   0   5   3 453.510 106.944   2
   0   5  -3 5.75994 16.2828   3
   0   5   3 217.252 57.6469   3
   0   5   4 1270.58 123.290   1
   0   5  -4 1211.19 131.118   2
   0   5   4 1445.64 126.126   3
   0  -5  -4 1285.50 151.405   2
   0   5   4 1080.84 126.523   2
   0   5  -4 916.550 78.8217   3
   0  -5   4 1298.06 100.567   3
   0  -5   4 861.727 117.969   2
   0   5  -5 652.827 102.259   2
   0  -5   5 867.639 143.373   2
   0   5  -5 640.955 66.4778   3
   0  -5  -5 626.926 106.823   2
   0  -5   5 665.778 76.9509   3
   0   5   5 620.320 93.2685   1
   0   5   5 686.098 93.6774   3
   0  -5  -6 10219.9 321.434   2
   0   5  -6 10309.7 348.925   2
   0   5  -6 10733.9 248.182   3
   0   5   6 10556.2 330.718   3
   0  -5   6 11028.9 359.306   2
   0  -5   6 10762.0 267.407   3
   0   5   6 10554.5 327.425   1
   0   5   7 4379.81 223.245   1
   0   5  -7 4384.65 156.928   3
   0  -5  -7 4326.26 217.649   2
   0  -5   7 4431.12 238.691   2
   0  -5   7 4507.64 174.371   3
   0  -5   8 314.766 58.4427   3
   0   5  -8 243.463 41.7472   3
   0   5   8 336.178 89.7393   1
   0  -5   8 329.800 97.5175   2
   0   5   9 722.382 111.302   1
   0  -5   9 443.439 106.888   2
   0  -5   9 665.370 72.6303   3
   0   5  -9 483.931 54.6630   3
   0  -5  10 403.751 98.8941   2
   0  -5  10 457.570 62.1780   3
   0   5  10 617.442 104.639   1
   0  -5  11 1516.80 104.346   3
   0   5  11 1734.11 159.288   1
   0  -5  11 1365.66 155.902   2
   0   5 -11 1598.50 121.004   1
   0  -5  12-28.3752 40.4736   3
   0   5  12 12.6629 70.2906   1
   0   5 -12 86.7197 47.3832   1
   0   5  13 82.8276 68.7136   1
   0  -5  13-15.8634 92.1392   2
   0  -5  13 33.7693 31.4755   3
   0   5 -13 49.0254 40.5233   1
   0  -5  14 6512.82 332.825   2
   0  -5  14 6816.48 225.208   3
   0   5  15 288.710 97.5081   1
   0  -5  15 303.991 60.3384   3
   0  -5  15 380.634 119.442   2
   0   5  16 849.372 133.344   1
   0  -5  16 871.667 156.929   2
   0  -5  16 782.245 84.8144   3
   0   5  17 230.522 92.3654   1
   0  -5  17 368.586 118.238   2
   0  -5  17 325.748 61.9606   3
   0  -5  18 912.061 153.705   2
   0   5  18 907.278 138.124   1
   0  -5  19 641.700 140.047   2
   0   5  19 394.968 107.690   1
   0   5  20 1107.01 161.488   1
   0  -5  20 810.290 157.893   2
   0  -5  21 228.007 119.800   2
   0   6   0 9998.42 307.109   3
   0  -6   0 9250.10 350.405   2
   0  -6  -1 236.201 103.675   2
   0   6   1 93.7688 45.8454   3
   0  -6   1 225.043 109.838   2
   0   6   1 150.281 62.7554   1
   0   6  -1 177.415 53.0913   3
   0   6   2 300.426 63.9087   3
   0  -6   2 290.823 117.579   2
   0  -6  -2 608.258 124.987   2
   0   6   2 349.777 85.7990   1
   0  -6   3 891.319 140.104   2
   0  -6   3 1480.86 126.437   3
   0  -6  -3 985.561 146.876   2
   0   6   3 1452.55 137.985   1
   0  -6   4 2284.93 146.315   3
   0  -6  -4 2676.37 197.098   2
   0   6   4 2521.12 174.782   1
   0  -6   4 2129.77 185.143   2
   0  -6   5 347.144 107.862   2
   0  -6   5 319.441 66.0869   3
   0  -6  -5 303.684 96.3224   2
   0   6   5 392.508 86.9656   1
   0  -6  -6 641.429 110.400   2
   0  -6   6 612.296 79.9560   3
   0  -6   6 273.759 91.4844   2
   0   6   6 702.982 113.250   1
   0  -6  -7 126.061 70.9023   2
   0   6   7 435.352 94.6604   1
   0  -6   7 591.558 123.016   2
   0  -6   7 504.833 73.2740   3
   0  -6   8 1318.08 107.710   3
   0  -6   8 1312.56 162.565   2
   0   6   8 1270.73 139.906   1
   0  -6  -8 1108.08 126.937   2
   0  -6   9 1101.54 151.608   2
   0   6  -9 881.838 95.3917   1
   0  -6   9 1089.74 99.6623   3
   0   6   9 1109.85 135.402   1
   0  -6  10 2134.44 132.785   3
   0  -6  10 1971.07 195.344   2
   0   6 -10 2097.62 145.536   1
   0   6  10 2140.96 181.762   1
   0  -6  11 3253.13 164.251   3
   0   6  11 2820.12 209.623   1
   0  -6  11 2967.25 235.460   2
   0  -6  12 419.777 66.6130   3
   0   6  12 263.954 88.9633   1
   0  -6  12 308.886 112.847   2
   0   6  13 3358.67 239.601   1
   0  -6  13 4246.40 191.924   3
   0  -6  13 4181.93 296.761   2
   0   6  14 265.236 89.6232   1
   0  -6  14 423.631 128.497   2
   0  -6  14 396.227 68.8759   3
   0  -6  15 116.140 102.193   2
   0   6  15 243.993 98.3872   1
   0  -6  16-54.7506 108.516   2
   0   6  16-99.9003 79.8582   1
   0   6  17-86.2729 73.6396   1
   0  -6  17-136.673 119.955   2
   0   6  18 341.005 103.013   1
   0  -6  18-13.0439 112.659   2
   0  -6  19 1072.64 183.410   2
   0  -7   0 104.497 110.017   2
   0   7   0 2569.82 185.622   1
   0   7  -1 640.847 103.035   1
   0  -7   1 562.891 141.154   2
   0   7   1 571.754 98.4921   1
   0  -7  -1 844.157 152.467   2
   0   7   2-57.1609 60.1206   1
   0  -7  -2-19.0781 87.5287   2
   0  -7   2 119.410 106.741   2
   0  -7   3 110.938 91.4045   2
   0  -7  -3 67.9884 93.5879   2
   0   7   3 27.9168 62.2481   1
   0  -7   4 401.963 121.553   2
   0   7   4 326.210 95.1104   1
   0  -7  -4 335.444 114.029   2
   0  -7   5 1022.31 146.679   2
   0  -7  -5 854.895 133.130   2
   0   7   5 983.618 124.431   1
   0   7   6 124.946 80.6086   1
   0  -7   6 10.9475 96.2165   2
   0  -7   6 221.024 66.1690   3
   0  -7  -6 107.464 90.8943   2
   0  -7   7 2000.41 199.990   2
   0  -7   7 2157.82 149.663   3
   0   7   7 2170.30 188.114   1
   0  -7  -7 1862.32 177.716   2
   0  -7   8 501.984 78.3639   3
   0  -7  -8 414.842 105.626   2
   0  -7   8 314.693 111.921   2
   0   7   8 602.916 118.196   1
   0  -7   9 2841.67 242.434   2
   0   7   9 3155.92 233.450   1
   0  -7   9 3505.98 181.611   3
   0  -7  10 446.501 130.576   2
   0  -7  10 274.888 63.7286   3
   0   7  10 113.858 79.2920   1
   0  -7  11 278.384 115.287   2
   0   7  11-40.0322 72.6768   1
   0  -7  12 326.042 118.399   2
   0   7  12 143.177 82.3841   1
   0  -7  13 448.977 136.179   2
   0   7  13 438.598 111.545   1
   0   7  14 606.491 126.270   1
   0  -7  14 656.528 132.020   2
   0   7  15 213.548 95.9738   1
   0  -7  15 278.016 125.063   2
   0  -7  16 64.7180 103.401   2
   0   7  16 174.431 94.8870   1
   0   8   0 1645.74 160.517   1
   0  -8   0 1235.71 175.276   2
   0  -8  -1 1137.58 174.186   2
   0   8   1 728.725 115.791   1
   0   8  -1 990.475 126.975   1
   0  -8   1 829.683 153.195   2
   0  -8   2 99.1546 94.0419   2
   0   8  -2-50.1703 75.0503   1
   0   8   2 21.3792 62.4790   1
   0  -8  -2 33.7907 91.3963   2
   0   8  -3 191.669 76.9513   1
   0  -8  -3 227.836 99.5981   2
   0  -8   3 151.985 111.029   2
   0   8   3 287.348 86.8857   1
   0  -8  -4 1520.29 178.899   2
   0   8   4 1630.67 169.482   1
   0  -8   4 1329.09 183.352   2
   0   8   5 197.965 83.2034   1
   0  -8   5 407.108 137.549   2
   0  -8  -5 132.162 88.9098   2
   0   8   6 716.730 124.064   1
   0  -8  -6 605.646 127.315   2
   0  -8   6 901.681 159.020   2
   0  -8   7 105.803 106.213   2
   0  -8  -7-68.8476 91.6010   2
   0   8   7 33.6115 71.3916   1
   0  -8  -8-109.831 91.6951   2
   0  -8   8-9.59060 102.995   2
   0   8   8 194.865 86.7846   1
   0  -8   9 0.22253 96.8709   2
   0   8   9-40.8380 73.9465   1
   0  -8  10 2103.08 225.773   2
   0   8  10 2332.46 211.072   1
   0  -8  11 166.568 116.686   2
   0   8  11 299.838 102.451   1
   0   8  12 739.335 139.742   1
   0  -8  12 270.528 122.426   2
   0  -9   0 198.162 115.412   2
   0   9   0 23.3183 64.0894   1
   0   9  -1 74.4677 72.4194   1
   0  -9   1 241.728 126.345   2
   0  -9  -1 211.947 116.287   2
   0   9   1 121.900 78.1973   1
   0   9  -2 210.176 87.5672   1
   0   9   2 246.221 95.5940   1
   0  -9  -2 347.282 129.331   2
   0   9   3 160.115 82.3336   1
   0  -9  -3 238.958 106.586   2
   0  -9   3 175.937 116.245   2
   0  -9   4-13.9826 112.131   2
   0  -9  -4 17.0130 86.3401   2
   0   9   4 83.3537 90.3303   1
  -1   0  25 6.14128 69.5616   1
  -1   0  24 124.879 74.2554   1
  -1   0  23 39.6367 60.5181   1
  -1   0  22 1439.85 162.470   1
  -1   0  21-90.2566 70.6242   1
  -1   0  20 260.196 97.1201   1
  -1   0  19 2.63291 62.7955   1
  -1   0  18 3611.26 220.849   1
  -1   0  17 22.4758 53.4363   1
  -1   0  16 88.7838 61.2064   1
  -1   0  15-13.9706 44.7739   1
   1   0 -15 69.6472 55.2061   1
  -1   0  14 24974.5 469.708   1
   1   0 -14 25050.3 463.587   1
  -1   0  13 36.0740 44.5606   1
  -1   0  12 310.958 63.1735   1
  -1   0  11 43.2752 39.8597   1
   1   0 -11 25.6313 34.0622   1
  -1   0  10 51481.9 555.241   1
   1   0 -10 52312.7 557.640   1
   1   0  -9 24.2908 35.3254   1
  -1   0   9 50.6195 40.4757   1
   1   0  -8 1040.34 80.7071   1
  -1   0   8 1189.19 86.1602   1
  -1   0   7 17.6563 29.0647   1
   1   0  -7 12.8535 27.9127   1
   1   0  -6 1454.24 75.7187   1
  -1   0   6 1480.19 75.4770   1
   1   0  -5 8.98484 29.3056   1
  -1   0   5-13.0165 30.7263   1
  -1   0   4 26.0842 22.8131   1
  -1   0   3 4.74045 14.6851   1
  -1   0   2 308.874 20.2815   1
   1   0   2 37135.0 239.835   1
   1   0   3-6.34195 17.2885   1
   1   0   4 3964.65 106.444   1
   1   0   5 0.38988 29.5788   1
   1   0   6 23856.9 307.227   1
   1   0   7-9.71155 27.6416   1
   1   0   8 9.08054 28.8248   1
   1   0   9-13.7783 36.3684   1
   1   0  10 10936.5 269.192   1
   1   0  11-26.1388 42.9887   1
   1   0  12 492.827 72.0585   1
   1   0  13 3.29473 40.9913   1
  -1   0 -13-12.3442 38.0301   1
   1   0  14 3258.90 178.169   1
  -1   0 -14 3289.33 176.020   1
   1   0  15 15.5378 49.1777   1
  -1   0 -15 6.38833 46.6674   1
   1   0  16 282.625 71.8496   1
   1   0  17-98.3899 68.7515   1
   1   0  18 3195.88 210.381   1
   1   0  19 19.5154 63.0985   1
   1   0  20 1490.36 161.705   1
   1   0  21-16.5056 60.1925   1
   1   0  22 66.8185 66.7514   1
   1   0  23 39.7569 66.0975   1
   1   0  24 85.0790 68.1562   1
   1   0  25-18.1604 64.0654   1
  -1  -1  25 13.3970 68.2542   1
  -1   1  25 16.8883 71.4652   1
  -1  -1  24 484.385 106.294   1
  -1   1  24 636.319 131.237   1
  -1   1  23 259.702 105.181   1
  -1  -1  23 176.224 78.4485   1
  -1   1  22-37.2567 68.0713   1
  -1  -1  22 84.9187 65.6622   1
  -1   1  21 469.690 108.039   1
  -1  -1  21 298.174 79.1047   1
  -1   1  20 1266.38 162.283   1
  -1  -1  20 628.603 100.899   1
  -1  -1  19-43.0094 56.8141   1
  -1   1  19 108.645 74.1898   1
  -1  -1  18 75.3341 55.1009   1
  -1   1  18-14.0124 56.1248   1
  -1   1  17 1164.88 130.743   1
  -1  -1  17 1560.99 146.064   1
  -1  -1  16 21565.8 465.584   1
  -1   1  16 19837.9 471.711   1
   1   1 -16 22045.7 467.171   1
   1   1 -15 5427.28 225.720   1
  -1  -1  15 5420.84 224.768   1
  -1   1  15 5380.25 240.693   1
  -1   1  14 393.474 91.4195   1
  -1  -1  14 214.560 62.0934   1
   1  -1 -14 394.604 117.053   1
  -1   1  13 2051.46 148.971   1
  -1  -1  13 1613.93 117.827   1
   1  -1 -13 1874.80 159.708   1
  -1  -1  12 13186.1 302.406   1
  -1   1  12 12863.0 328.613   1
  -1   1  11 114.207 53.1434   1
   1   1 -11 102.223 39.3915   1
  -1  -1  11 115.299 40.7819   1
   1   1 -10 49.8494 33.8355   1
  -1  -1  10 55.4335 31.1346   1
  -1   1  10 24.6145 41.7121   1
   1  -1 -10 21.8406 30.7832   1
   1   1 -10 76.4564 13.9677   4
   1   1  -9 1383.57 85.7506   1
  -1   1   9 1412.12 103.523   1
   1   1  -9 1361.20 49.2454   4
  -1  -1   9 1418.51 86.7911   1
  -1   1   8 37.3408 35.8251   1
   1   1  -8 37.3680 13.5635   4
  -1  -1   8 49.1055 25.7744   1
   1   1  -8 20.5758 24.7345   1
   1   1  -7 2813.76 74.0348   4
   1   1  -7 3099.49 111.284   1
  -1  -1   7 3040.91 112.957   1
  -1   1   7 2996.65 130.377   1
  -1   1   6 67.7212 42.8623   1
  -1  -1   6 1656.82 121.942   1
   1   1  -5 675.870 50.4366   1
  -1   1   5 413.284 53.9843   1
   1   1  -4 69099.8 354.121   1
  -1  -1   4 70102.8 521.571   2
  -1   1   4 69949.1 479.065   1
  -1  -1   4 69179.5 352.820   1
  -1  -1   3 14088.2 213.761   2
   1   1  -3 13583.8 136.041   1
  -1  -1   3 14138.1 136.578   1
  -1   1   3 13109.0 199.724   1
  -1  -1   2 81.1412 29.7139   2
   1  -1  -2 60.5810 22.6833   3
  -1  -1   1 4565.37 109.215   2
   1  -1  -1 4257.56 98.1722   3
   1  -1  -1 3992.86 86.3875   2
   1  -1   0 43009.0 288.575   3
  -1  -1   0 41891.0 309.426   2
   1  -1   0 42742.9 262.711   2
   1   1   0 41458.9 208.343   1
   1  -1   1 1250.14 49.0274   2
  -1  -1  -1 1348.39 62.2484   2
   1   1   1 1247.41 47.6286   1
   1  -1   1 1300.36 51.4817   3
  -1   1  -2-10.5144 20.7099   2
   1  -1   2 28.7506 21.2642   2
   1  -1   2 4.84722 13.5941   3
  -1  -1  -2 55.0376 28.9349   2
   1   1   2 35.3440 21.5328   1
   1   1   3 1552.44 72.1776   1
   1  -1   3 1558.51 66.3272   2
   1  -1   3 1677.46 60.4014   3
  -1  -1  -3 1481.42 68.3504   2
   1  -1   4 135224. 554.733   3
   1   1   4 138326. 672.225   1
   1   1   5 22694.0 297.162   1
   1  -1   5 23013.6 285.183   1
   1  -1   5 23610.9 250.106   3
   1   1   6-26.6056 36.5703   1
  -1   1  -6 7.26196 24.7389   1
   1  -1   6 17.1301 26.6863   1
  -1   1  -7 188.345 35.3948   1
   1   1   7 167.339 21.1609   4
   1  -1   7 145.989 36.1729   1
   1   1   7 153.799 43.2239   1
   1   1   8 234.795 50.3439   1
   1   1   8 242.442 23.1704   4
   1  -1   8 288.416 47.6184   1
  -1   1  -8 268.167 42.5544   1
   1  -1   9 76.2006 37.3498   1
   1   1   9 56.7217 46.9250   1
  -1   1  -9 14.8924 28.5991   1
   1   1   9 27.2317 11.7161   4
  -1   1 -10 421.270 59.4138   1
   1   1  10 486.937 69.2046   1
   1  -1  10 408.104 59.3761   1
   1   1  11 1449.98 117.044   1
   1  -1  11 1314.61 102.681   1
   1  -1  12 9409.89 268.850   1
   1   1  12 9549.53 284.697   1
   1  -1  13 331.454 65.6077   1
  -1  -1 -13 491.040 81.9599   1
   1   1  13 417.188 79.5204   1
   1   1  14 2095.93 150.853   1
  -1  -1 -14 2152.28 150.892   1
  -1   1 -14 1959.34 134.529   1
   1  -1  14 1995.80 140.368   1
   1  -1  15 156.220 63.0322   1
  -1   1 -15 139.906 56.0575   1
   1   1  15 216.996 73.1412   1
   1   1  16 9000.65 324.938   1
   1  -1  16 8808.00 305.926   1
   1   1  17 1884.80 162.694   1
   1  -1  17 1735.25 149.361   1
   1  -1  18 65.0790 53.6793   1
   1   1  18 107.124 64.2565   1
   1   1  19 1307.19 148.587   1
   1  -1  19 1268.73 138.823   1
   1   1  20 7892.23 352.640   1
   1  -1  20 7375.50 324.060   1
   1  -1  21 441.513 97.8767   1
   1   1  21 714.559 125.993   1
   1  -1  22-16.9893 56.1140   1
   1   1  22 53.2423 69.3755   1
   1   1  23 312.225 98.4102   1
   1  -1  23 418.781 107.266   1
   1   1  24 598.958 124.189   1
   1  -1  24 723.215 135.280   1
   1   1  25 803.540 143.709   1
   1  -1  25 904.654 145.803   1
  -1  -2  25 91.8580 72.6814   1
  -1   2  24 548.621 128.022   1
  -1  -2  24 463.598 101.906   1
  -1  -2  24 541.414 86.2717   3
  -1  -2  23 578.220 113.136   1
  -1   2  23 644.316 131.883   1
  -1  -2  22-1.60022 57.3708   1
  -1   2  22 46.5204 67.5577   1
  -1   2  21 805.617 135.756   1
  -1  -2  21 766.343 111.440   1
  -1  -2  20-1.66485 52.3698   1
  -1   2  20 16.0685 66.0862   1
  -1  -2  19 15.3287 48.4588   1
  -1   2  19-12.7419 62.4779   1
  -1   2  18 1569.86 155.679   1
  -1  -2  18 1352.58 124.024   1
  -1  -2  17 3173.22 184.206   1
  -1   2  17 3564.84 220.606   1
  -1   2  16 11.3497 9.86909   4
  -1  -2  16 21.2315 46.0069   1
   1   2 -16 10.5476 47.6635   1
  -1  -2  15 10824.5 306.464   1
   1   2 -15 10042.1 155.793   4
  -1   2  15 11695.1 375.097   1
   1   2 -15 11335.8 316.787   1
   1   2 -14 2607.99 85.0594   4
  -1   2  14 2446.37 170.993   1
   1   2 -13 7899.40 153.308   4
  -1   2  13 7708.50 278.958   1
  -1  -2  13 8006.04 245.247   1
   1  -2 -13 7957.75 281.982   1
  -1   2  12 3085.48 176.144   1
   1   2 -12 3177.93 100.836   4
  -1  -2  12 3089.59 146.872   1
   1   2 -11 2519.78 128.241   1
  -1   2  11 2349.46 146.971   1
  -1  -2  11 2623.97 129.604   1
  -1   2  10 10040.4 282.806   1
   1   2 -10 10166.0 234.946   1
  -1  -2  10 10070.0 191.439   3
  -1  -2  10 10085.9 233.694   1
  -1  -2  10 10447.2 311.003   2
  -1   2   9 13567.6 313.297   1
   1   2  -9 13048.6 251.214   1
  -1  -2   9 13535.6 209.567   3
  -1  -2   9 13068.9 252.919   1
  -1  -2   9 13880.4 345.379   2
   1   2  -8 311.548 42.3028   1
  -1  -2   8 294.218 32.1901   3
  -1   2   8 284.357 62.1367   1
  -1  -2   8 228.887 56.9309   2
   1   2  -7 12512.8 218.170   1
  -1  -2   7 12439.6 175.366   3
  -1  -2   7 13104.3 300.108   2
  -1   2   7 12208.3 280.091   1
  -1  -2   6 868.084 80.4672   2
  -1  -2   6 874.084 44.9038   3
  -1   2   6 893.548 79.1715   1
   1   2  -6 868.983 55.6911   1
   1   2  -5 1437.38 65.2937   1
  -1  -2   5 1436.56 54.4212   3
  -1  -2   5 1575.02 108.436   2
  -1   2   5 1325.73 88.2505   1
  -1   2   5 1497.34 92.0972   2
  -1   2   4 680.916 64.6842   1
  -1   2   4 822.564 71.1892   2
  -1   2   3 2630.98 114.869   2
  -1  -2   3 2638.67 70.6064   3
   1  -2  -3 2507.27 101.219   2
  -1   2   3 2626.00 113.171   1
  -1  -2   3 3144.41 137.203   2
   1   2  -3 2946.94 73.6250   3
  -1  -2   2 16943.8 282.636   2
   1   2  -2 16723.5 177.692   3
  -1   2   2 16052.0 256.630   2
  -1  -2   2 16824.5 179.721   3
   1  -2  -2 16387.5 256.222   3
   1  -2  -2 16150.4 245.504   2
   1   2  -1 71922.4 403.102   3
  -1  -2   1 73693.6 570.209   2
  -1   2   1 74184.6 531.209   2
   1  -2  -1 68991.8 519.891   3
   1  -2  -1 72687.0 525.409   2
  -1  -2   1 70144.6 391.204   3
   1  -2   0 4547.57 129.883   3
   1   2   0 4385.09 109.525   3
  -1  -2   0 5080.15 162.839   2
  -1   2   0 4621.70 137.201   2
   1  -2   0 4639.92 136.443   2
  -1   2   0 4431.78 126.641   3
  -1   2  -1 1082.51 63.9684   3
   1  -2   1 1077.11 64.5454   3
   1  -2   1 1349.50 84.1543   2
  -1   2  -1 1096.59 74.6244   2
   1   2   1 1308.37 74.3852   1
   1   2   1 1007.57 66.7476   3
  -1  -2  -1 1436.23 102.541   2
   1   2   2 26089.1 291.178   1
  -1   2  -2 26914.5 318.798   2
  -1   2  -2 27535.9 287.366   3
  -1  -2  -2 26683.6 353.326   2
   1  -2   2 27438.1 324.940   2
   1  -2   2 27209.1 288.734   3
  -1   2  -3 23758.8 266.183   3
   1   2   3 23106.9 300.716   1
   1  -2   3 24267.4 319.890   2
  -1   2  -3 23740.9 314.481   2
  -1  -2  -3 23813.9 330.360   2
  -1  -2  -3 23056.0 302.431   1
   1  -2   3 23589.3 269.819   3
   1  -2   4 10806.9 220.463   2
  -1   2  -4 10226.5 216.916   2
  -1  -2  -4 10735.2 235.682   2
   1  -2   4 10967.2 186.204   3
  -1  -2  -4 11059.6 222.497   1
  -1   2  -4 10969.3 181.202   3
   1   2   4 10810.6 217.371   1
  -1  -2  -5 7357.81 189.767   2
  -1  -2  -5 8583.17 209.349   1
  -1   2  -5 7642.46 155.330   3
   1   2   5 8952.35 213.670   1
   1  -2   5 7635.06 199.084   2
   1  -2   5 7588.32 160.305   3
  -1   2  -5 7478.09 177.345   1
  -1   2  -6 510.633 51.2578   1
   1  -2   6 537.044 60.5266   2
   1   2   6 602.857 69.2303   1
   1  -2   6 551.086 47.6999   3
   1   2   7 3020.81 141.231   1
   1  -2   7 2930.39 139.242   2
   1  -2   7 3044.74 109.844   3
  -1   2  -7 3122.93 125.615   1
   1  -2   8 133.511 28.0130   3
   1   2   8 163.407 52.1156   1
  -1   2  -8 205.454 42.0240   1
   1  -2   8 87.7727 42.0004   2
   1   2   9 27.7707 43.7211   1
  -1   2  -9 53.3854 30.1810   1
   1  -2   9 74.4989 25.6585   3
   1  -2  10 807.359 66.3974   3
   1   2  10 728.091 85.7082   1
   1  -2  11 11226.2 245.962   3
   1  -2  11 11278.9 285.001   1
   1   2  11 10152.1 299.036   1
   1   2  12 629.560 46.7604   4
   1  -2  12 832.143 74.1925   3
   1  -2  12 713.060 82.6544   1
   1   2  12 850.653 102.165   1
  -1  -2 -13 3296.86 188.947   1
   1  -2  13 3399.20 148.193   3
   1   2  13 3174.60 183.859   1
   1  -2  13 3199.53 167.867   1
   1   2  13 3056.72 95.7619   4
  -1   2 -13 3325.22 170.638   1
  -1   2 -14 4745.62 207.936   1
   1  -2  14 4345.55 200.136   1
   1   2  14 4692.62 228.834   1
   1   2  14 4161.68 107.592   4
   1  -2  14 4415.37 174.892   3
   1  -2  15 41.9417 33.7307   3
   1   2  15 173.780 87.4274   1
  -1   2 -15 143.442 61.3023   1
   1  -2  15-31.4955 47.2824   1
  -1   2 -16 1071.36 46.1407   4
   1  -2  16 1352.55 126.903   1
   1  -2  16 1353.49 108.005   3
   1  -2  17 5332.16 248.431   1
   1  -2  17 5503.01 217.506   3
   1   2  17 5607.93 275.874   1
   1  -2  18 157.770 62.9222   1
   1   2  18 198.001 89.0233   1
   1  -2  18 187.090 54.7961   3
   1  -2  19 2085.23 145.269   3
   1  -2  19 2103.97 171.898   1
   1   2  19 2251.18 193.176   1
   1  -2  20 214.598 54.7916   3
   1  -2  20 338.615 86.1715   1
   1   2  20 145.976 87.3308   1
   1  -2  21-19.9054 36.0002   3
   1  -2  21-3.08107 55.0718   1
   1   2  21 64.7707 74.6730   1
   1   2  22 143.894 85.8653   1
   1  -2  22 349.786 75.1160   3
   1  -2  22 163.308 102.595   1
   1  -2  23 819.545 105.996   3
   1  -2  23 787.832 129.486   1
   1   2  23 880.914 149.267   1
   1  -2  24 115.431 52.5640   3
   1   2  24 75.8154 80.0672   1
   1  -2  24 110.401 70.9612   1
   1  -2  25 1794.82 163.642   3
   1  -2  25 1436.02 177.940   1
  -1   3  23 340.453 122.388   1
  -1  -3  23 340.785 116.603   2
  -1  -3  22-45.4088 31.9775   3
  -1   3  22-52.4239 68.8171   1
  -1  -3  22-61.1132 99.6486   2
  -1  -3  21 200.024 53.2293   3
  -1  -3  21 165.888 88.5468   2
  -1   3  21 274.105 91.1404   1
  -1  -3  20 331.630 60.2241   3
  -1  -3  20 450.797 113.998   2
  -1   3  20 528.763 109.392   1
  -1  -3  19 320.234 58.5464   3
  -1   3  19 411.411 100.864   1
  -1  -3  19 477.400 129.529   2
  -1  -3  18 49.9720 31.2011   3
  -1  -3  18-108.769 87.4065   2
  -1  -3  17 850.879 80.3868   3
  -1   3  17 671.616 113.654   1
  -1  -3  17 773.539 129.611   2
   1   3 -17 816.437 59.4679   4
  -1  -3  16 83.8212 35.5785   3
  -1   3  16 165.377 76.7855   1
  -1  -3  16-48.1756 76.6923   2
   1   3 -16 12.5274 42.7902   1
   1   3 -16 44.6394 26.7006   4
  -1  -3  15 10381.3 387.594   2
  -1  -3  15 10140.2 246.733   3
  -1   3  15 9744.23 351.757   1
   1   3 -15 9890.57 215.415   4
   1   3 -15 9982.93 296.707   1
  -1   3  14 1187.12 131.072   1
  -1  -3  14 1223.62 86.8958   3
  -1  -3  14 1209.72 139.817   2
  -1  -3  13 5809.53 172.785   3
  -1   3  13 6154.63 265.014   1
  -1  -3  13 5990.80 281.886   2
   1   3 -12-8.95019 20.3714   1
  -1  -3  12 96.1652 31.0918   3
  -1   3  12 60.2084 67.9504   1
  -1  -3  12 24.1546 62.0422   2
  -1  -3  11 154.547 38.1861   3
   1   3 -11 203.112 57.6578   1
  -1   3  11 6.76444 57.0880   2
   1  -3 -11 89.7786 58.8305   1
  -1  -3  11 175.412 101.353   2
  -1   3  11 28.6533 60.0229   1
  -1   3  10 588.341 89.7431   1
  -1   3  10 572.152 83.7812   2
   1   3 -10 545.903 62.5472   1
  -1  -3  10 561.741 50.4367   3
  -1  -3  10 691.272 103.306   2
   1   3  -9 76.7446 29.9864   1
  -1  -3   9 71.8232 21.4855   3
  -1   3   9 79.0485 51.1273   2
  -1  -3   9 102.673 64.7309   2
  -1   3   9 102.270 59.2897   1
   1   3  -8 6756.71 179.521   1
  -1  -3   8 6650.19 149.082   3
  -1   3   8 6566.81 233.024   1
  -1   3   8 6617.24 229.841   2
  -1  -3   8 6439.94 249.490   2
  -1  -3   7 1201.02 63.5603   3
  -1   3   7 1130.03 104.442   1
   1   3  -7 1185.96 75.0432   1
  -1  -3   7 1403.28 124.093   2
  -1   3   7 1323.36 112.783   2
  -1  -3   6 363.653 36.5367   3
   1   3  -6 443.674 68.7824   2
  -1   3   6 575.593 84.7930   2
  -1   3   6 390.079 67.9865   1
   1   3  -6 324.891 39.9818   1
  -1  -3   6 288.715 70.5313   2
   1   3  -6 388.711 33.5696   3
   1   3  -5 113.311 22.0856   3
  -1   3   5 89.5971 55.4152   2
  -1  -3   5 94.6339 24.7564   3
  -1   3   5 134.136 50.2540   1
  -1  -3   5 61.3435 51.2354   2
   1  -3  -5-21.0091 52.5359   2
   1   3  -4 369.998 36.2238   3
  -1   3   4 417.370 64.3453   1
  -1   3   4 311.272 52.7897   3
  -1  -3   4 451.622 76.5508   2
  -1   3   4 403.756 70.4310   2
  -1  -3   4 427.069 42.5685   3
   1  -3  -4 292.337 56.3260   2
   1  -3  -3 16166.6 304.977   2
  -1  -3   3 18359.7 358.772   2
   1   3  -3 17432.5 229.678   3
  -1   3   3 16220.6 309.417   3
  -1   3   3 15374.3 316.554   2
  -1  -3   3 16810.4 237.925   3
  -1   3   3 16410.0 311.800   1
  -1   3   2 612.638 70.3452   2
   1  -3  -2 751.228 85.8583   2
  -1  -3   2 1019.69 65.9189   3
  -1  -3   2 1306.85 105.946   2
   1   3  -2 940.176 61.5119   3
   1  -3  -2 626.532 65.0404   3
  -1   3   2 696.295 66.5504   3
   1  -3  -1 7539.49 200.508   3
  -1  -3   1 9021.97 254.024   2
   1  -3  -1 7485.11 215.005   2
   1   3  -1 9622.18 192.602   3
  -1   3   1 7438.64 212.934   2
  -1   3   1 7783.01 203.995   3
   1   3   0 332.628 43.3787   3
  -1  -3   0 381.406 67.9315   2
   1  -3   0 318.332 49.0034   3
  -1   3   0 314.515 43.8369   3
   1  -3   0 394.287 62.4993   2
  -1   3   0 424.041 64.3975   2
   1  -3   1 336.691 50.0805   3
  -1   3  -1 197.643 34.1091   3
  -1  -3  -1 306.915 74.1297   2
   1   3   1 232.818 43.3131   1
   1   3   1 262.914 44.4348   3
  -1   3  -1 140.116 44.4133   2
   1  -3   1 222.470 52.9899   2
   1   3   2 1779.95 96.3325   3
  -1   3  -2 1657.13 104.593   2
   1  -3   2 1750.04 92.0956   3
  -1   3  -2 1752.46 89.7787   3
   1   3   2 1640.97 92.0126   1
   1  -3   2 1842.92 114.659   2
  -1  -3  -2 1780.26 121.475   2
  -1   3  -3 36.8514 38.1359   2
   1  -3   3 8.72366 45.9322   2
  -1  -3  -3 163.413 68.4597   2
   1   3   3 118.578 42.7698   1
  -1   3  -3-11.9495 20.3201   3
   1  -3   3 18.6394 25.3221   3
   1   3   3 63.9022 36.8344   3
   1  -3   4 1616.28 86.9060   3
   1   3   4 1654.50 103.606   1
  -1   3  -4 1558.94 81.6663   3
   1  -3   4 1569.82 107.575   2
  -1   3  -4 1524.55 104.511   2
  -1  -3  -4 1759.83 117.528   2
  -1  -3  -5 29022.8 434.782   1
   1   3   5 28049.9 417.434   1
   1  -3   5 28738.1 357.092   3
  -1  -3  -5 29012.2 430.998   2
  -1   3  -5 28790.0 343.225   3
  -1   3  -5 28765.5 432.849   2
   1  -3   5 28860.5 440.366   2
  -1   3  -6 580.794 51.4052   3
   1  -3   6 564.322 76.1397   2
   1  -3   6 650.665 58.5765   3
   1   3   6 730.491 83.9567   1
  -1  -3  -6 559.099 69.2341   2
  -1  -3  -6 701.936 79.0628   1
   1  -3   7 1211.37 106.674   2
  -1  -3  -7 1192.58 107.171   1
  -1   3  -7 1275.90 76.4314   3
   1   3   7 1492.82 115.217   1
  -1   3  -7 1286.36 89.9300   1
   1  -3   7 1186.64 77.1568   3
  -1   3  -8 61.1054 40.1083   1
   1  -3   8 99.2762 62.5633   2
  -1  -3  -8 51.2206 41.7184   1
   1  -3   8 57.1006 25.3058   3
   1   3   8 79.6999 51.0596   1
  -1  -3  -9 11.8009 43.2951   1
   1   3   9 1.34905 46.8873   1
   1  -3   9 23.2316 23.7171   3
   1  -3   9 66.5862 56.1282   2
  -1   3  -9-2.64516 14.0993   1
   1  -3  10 94.5525 56.1668   2
   1  -3  10 82.0893 29.0411   3
   1   3  10 153.185 60.0359   1
  -1  -3 -10 187.786 61.0605   1
   1  -3  11 1151.37 84.1452   3
   1   3  11 1107.57 114.378   1
  -1  -3 -11 1196.63 117.296   1
   1  -3  11 1060.50 115.249   2
   1  -3  12 87.4557 37.6040   3
   1  -3  12 52.2020 62.0852   2
   1   3  12 10.6521 58.2526   1
   1  -3  13 144.186 41.7800   3
   1  -3  13 101.681 62.2707   2
  -1   3 -13 136.158 54.1139   1
   1   3  13 101.020 66.2418   1
   1  -3  14 3479.15 214.375   2
   1   3  14 3182.02 125.907   4
  -1   3 -14 3721.30 189.275   1
   1   3  14 3413.30 206.713   1
   1  -3  14 3546.57 159.126   3
   1  -3  15 73.1598 69.0216   2
   1  -3  15 118.039 43.1141   3
   1   3  15 96.7847 30.6611   4
   1   3  16 113.699 74.3380   1
   1  -3  16 2.33995 72.8433   2
   1   3  16 36.4774 24.0546   4
   1  -3  16 51.4844 36.1017   3
   1  -3  17 3130.34 165.100   3
   1  -3  17 3305.64 234.115   2
   1   3  17 3625.38 230.757   1
   1   3  17 2802.50 107.268   4
   1  -3  18-10.9149 31.5953   3
   1   3  18 121.100 79.0530   1
   1  -3  18-17.9673 78.1308   2
   1  -3  19 2195.95 151.587   3
   1  -3  19 1997.80 196.212   2
   1   3  19 2164.64 194.291   1
   1   3  20 31.6210 67.8061   1
   1  -3  20 26.0023 37.8832   3
   1  -3  20-1.41307 79.2796   2
   1   3  21 276.675 97.2087   1
   1  -3  21 281.070 98.1785   2
   1  -3  21 295.356 65.2471   3
   1   3  22 303.772 102.892   1
   1  -3  22 533.007 142.928   2
   1  -3  22 285.659 64.9801   3
   1  -3  23 110.648 87.9574   2
   1  -3  23 128.369 49.0497   3
   1  -3  24 856.227 157.359   2
  -1  -4  22 2263.61 240.924   2
  -1   4  22 2165.96 213.463   1
  -1  -4  21 133.796 96.9139   2
  -1   4  21 128.640 81.8045   1
  -1  -4  20 101.985 92.2473   2
  -1   4  20 414.773 112.251   1
  -1  -4  19-24.1710 75.0451   2
  -1   4  19-18.4697 67.1236   1
  -1  -4  19 29.0444 41.8836   3
  -1  -4  18 163.497 50.6312   3
  -1   4  18 81.9815 75.2349   1
  -1  -4  17 3534.65 266.627   2
  -1   4  17 3283.99 229.725   1
  -1  -4  17 3469.16 159.875   3
  -1   4  16 261.518 91.6695   1
  -1  -4  16 337.033 55.1501   3
  -1  -4  16 426.648 114.768   2
   1   4 -16 285.810 49.8782   4
   1   4 -15 5533.15 226.409   1
  -1  -4  15 5889.60 194.737   3
  -1  -4  15 5938.04 316.938   2
  -1   4  15 5548.72 286.418   1
  -1  -4  14 2709.00 129.216   3
  -1  -4  14 2646.49 211.651   2
   1   4 -14 2655.41 153.077   1
  -1   4  14 2395.19 185.914   1
  -1  -4  13 1257.24 87.0282   3
  -1  -4  13 1298.32 160.413   2
  -1   4  13 1017.65 131.670   1
  -1  -4  12 4646.10 258.374   2
  -1  -4  12 4515.57 154.457   3
  -1   4  12 4610.37 240.058   1
  -1  -4  11 73.3880 34.5949   3
   1   4 -11 9.30635 16.5000   1
  -1   4  11 66.5723 75.7298   1
  -1   4  10 829.297 115.872   1
  -1  -4  10 957.609 74.3073   3
  -1  -4  10 1462.91 156.536   2
  -1   4   9 4080.45 210.239   3
  -1  -4   9 4389.56 142.903   3
  -1   4   9 4268.40 217.151   1
   1   4  -9 4354.79 163.969   1
  -1  -4   9 4421.08 233.853   2
  -1   4   9 4564.86 234.242   2
   1   4  -8 79.1195 36.1828   1
  -1   4   8 89.9922 67.8228   1
  -1   4   8 164.881 87.0446   2
  -1  -4   8-98.1988 82.2865   2
  -1   4   8 29.5317 43.5891   3
  -1  -4   8 3.63506 24.8310   3
  -1  -4   7 3617.24 127.024   3
  -1  -4   7 3632.17 202.544   2
  -1   4   7 3474.97 183.671   3
   1   4  -7 3643.84 140.999   1
  -1   4   7 3582.16 198.809   2
   1   4  -7 3561.51 193.667   2
  -1   4   7 3544.15 186.942   1
   1   4  -7 3641.88 116.094   3
   1   4  -6 5728.99 235.554   2
   1   4  -6 5592.57 143.808   3
  -1  -4   6 5376.95 237.102   2
  -1  -4   6 5641.96 157.644   3
  -1   4   6 5052.98 211.297   1
   1  -4  -6 5483.92 209.412   2
  -1   4   6 5766.15 243.394   2
   1  -4  -5 1347.57 110.002   2
  -1   4   5 1442.23 128.241   2
   1   4  -5 1332.12 120.766   2
   1   4  -5 1346.38 75.2926   3
  -1  -4   5 1387.39 135.079   2
  -1   4   5 1261.47 112.103   1
  -1  -4   5 1466.52 86.2662   3
   1   4  -4 6104.98 243.036   2
  -1   4   4 5936.74 219.893   1
  -1  -4   4 6016.07 243.453   2
  -1   4   4 5872.06 233.394   2
   1   4  -4 6007.67 158.156   3
  -1  -4   4 6115.45 168.030   3
   1  -4  -4 5943.50 217.952   2
  -1  -4   3 7421.72 188.628   3
   1   4  -3 7326.18 260.679   2
   1  -4  -3 7211.16 242.763   2
  -1   4   3 7579.86 242.758   1
   1   4  -3 7294.71 180.962   3
  -1   4   3 7170.57 251.270   2
  -1  -4   3 7480.09 264.153   2
   1   4  -2 20701.2 316.651   3
   1  -4  -2 20552.1 398.368   2
  -1   4   2 20708.8 413.954   2
  -1  -4   2 19847.2 418.766   2
  -1  -4   2 20885.3 321.374   3
   1   4  -2 20900.5 435.924   2
   1  -4  -1 10812.0 296.544   2
  -1   4   1 9465.99 252.886   3
   1   4  -1 12243.7 357.231   2
  -1   4   1 11100.4 304.410   2
   1  -4  -1 10878.6 273.817   3
   1   4  -1 12223.7 259.963   3
  -1  -4   1 11900.4 339.583   2
   1  -4   0 5332.42 191.183   3
  -1   4   0 5269.33 212.434   2
  -1  -4   0 5500.19 223.943   2
  -1   4   0 5559.28 191.011   3
   1  -4   0 5273.68 210.518   2
   1   4   0 5601.04 178.514   3
   1   4   0 5451.68 225.700   2
   1   4   1 11502.4 341.352   2
   1   4   1 11224.8 269.904   1
  -1  -4  -1 11003.5 330.928   2
  -1   4  -1 3570.17 152.029   3
  -1   4  -1 3483.54 175.508   2
   1  -4   1 3389.86 151.871   3
   1  -4   1 3331.80 171.970   2
   1   4   1 12014.2 274.585   3
  -1   4  -2 4750.90 169.063   3
  -1   4  -2 4572.20 196.903   2
   1  -4   2 4676.19 171.579   3
   1  -4   2 4774.15 197.494   2
   1   4   2 5854.68 205.142   3
   1   4   2 5805.62 194.923   1
  -1  -4  -2 5730.58 234.593   2
   1   4   3 15937.2 322.515   1
  -1  -4  -3 16020.9 371.185   2
   1  -4   3 15998.3 310.606   3
   1  -4   3 15464.5 356.983   2
  -1   4  -3 16102.6 363.804   2
  -1   4  -3 16212.5 302.312   3
  -1   4  -4 13391.4 343.292   2
  -1  -4  -4 14142.3 345.399   2
   1  -4   4 13583.1 336.641   2
   1   4   4 14062.4 312.294   1
  -1   4  -4 13914.0 277.698   3
   1  -4   4 14062.5 286.046   3
  -1   4  -5 36.0286 25.2209   3
  -1   4  -5 46.5792 48.3905   2
   1  -4   5 35.9780 32.4831   3
   1   4   5 164.698 62.4465   1
   1  -4   5 98.2136 74.0778   2
  -1  -4  -5 91.9035 66.7534   2
   1   4   6 4431.65 192.761   1
  -1  -4  -6 4434.02 195.314   2
  -1   4  -6 4490.58 201.243   2
   1  -4   6 4167.26 202.171   2
  -1   4  -6 4328.52 150.363   3
   1  -4   6 4161.19 155.899   3
  -1  -4  -7-87.2694 73.8162   2
   1  -4   7-73.4217 82.3050   2
   1   4   7-2.21491 40.9293   3
   1   4   7 83.4155 55.4751   1
  -1   4  -7-14.3297 53.2842   2
   1  -4   7-13.9324 33.4678   3
  -1   4  -7-14.8615 23.8547   3
   1   4   8 164.986 61.6967   1
   1  -4   8-6.06216 77.1325   2
  -1   4  -8 117.549 31.6344   3
   1  -4   8 169.816 43.5708   3
   1   4   8 149.666 54.6913   3
   1   4   8 220.760 95.3027   2
   1  -4   9 561.163 65.4746   3
   1   4   9 677.713 104.517   1
  -1  -4  -9 629.946 103.670   1
   1  -4   9 355.556 82.5549   2
   1   4  10 3082.97 184.705   1
   1  -4  10 2825.07 192.474   2
   1  -4  10 2591.57 131.301   3
  -1   4 -11 2071.04 136.984   1
   1  -4  11 2012.04 177.657   2
   1   4  11 2500.22 181.887   1
   1  -4  11 1941.27 117.104   3
   1  -4  12 6887.71 220.704   3
   1  -4  12 6918.98 301.943   2
  -1   4 -12 6833.12 248.727   1
   1   4  12 6982.85 288.777   1
  -1   4 -13 7212.97 264.459   1
   1  -4  13 7345.29 319.416   2
   1  -4  13 7266.97 233.591   3
   1   4  13 6911.52 292.830   1
   1  -4  14 4093.62 249.320   2
   1   4  14 3760.30 223.675   1
   1  -4  14 3852.70 174.954   3
   1  -4  15 585.727 75.2466   3
   1  -4  15 562.618 115.388   2
   1   4  15 488.008 100.358   1
   1   4  16 982.906 83.0366   4
   1  -4  16 1176.86 105.212   3
   1   4  16 953.711 130.266   1
   1  -4  16 1157.76 153.471   2
   1   4  17 1462.85 171.288   1
   1  -4  17 1588.30 187.483   2
   1  -4  17 1355.44 115.714   3
   1   4  18 5846.00 310.712   1
   1  -4  18 6151.34 335.654   2
   1  -4  18 5779.80 234.899   3
   1  -4  19 137.712 98.9231   2
   1  -4  19 42.5518 41.1041   3
   1   4  20 128.511 84.4913   1
   1  -4  20 0.46196 36.2344   3
   1  -4  20 36.0586 77.1656   2
   1  -4  21 107.183 93.8294   2
   1   4  21 136.282 85.0057   1
   1  -4  21 134.520 48.7342   3
   1  -4  22 938.033 163.291   2
   1   4  22 775.203 139.731   1
   1  -4  23 242.490 108.203   2
  -1  -5  21 359.249 135.370   2
  -1  -5  20 277.256 123.232   2
  -1   5  20-74.5019 91.3223   1
  -1   5  19 711.735 136.557   1
  -1  -5  19 848.181 160.610   2
  -1   5  18 430.645 110.651   1
  -1  -5  18 467.046 130.088   2
  -1  -5  17 598.779 137.622   2
  -1   5  17 434.437 112.855   1
  -1  -5  16 3189.84 150.093   3
  -1   5  16 2487.55 213.379   1
  -1  -5  16 3312.43 259.469   2
  -1  -5  15 505.212 121.827   2
  -1   5  15 389.371 103.423   1
  -1  -5  15 447.891 65.6662   3
  -1  -5  14 577.336 65.2345   3
  -1   5  14 594.988 111.941   1
   1   5 -14 615.217 84.2885   1
  -1  -5  14 394.138 108.664   2
  -1   5  13 940.509 132.556   1
  -1  -5  13 831.496 127.338   2
  -1  -5  13 1071.26 83.7204   3
   1   5 -13 971.674 98.8881   1
  -1   5  12 3132.13 214.463   1
  -1  -5  12 2939.13 133.313   3
  -1  -5  12 2841.55 218.253   2
  -1  -5  11 1264.94 89.3050   3
  -1   5  11 980.965 129.191   1
  -1  -5  11 1116.35 145.726   2
  -1   5  10 95.8781 76.2911   1
  -1  -5  10-98.2943 92.4700   2
  -1  -5  10 63.6338 38.3171   3
  -1   5   9 2770.77 194.212   1
  -1  -5   9 2505.63 196.369   2
  -1  -5   9 2673.18 126.397   3
  -1  -5   8 1635.69 162.743   2
  -1  -5   8 1735.17 104.070   3
   1   5  -8 1614.73 87.9806   3
  -1   5   8 1711.98 154.683   1
  -1  -5   7 864.777 77.4802   3
  -1  -5   7 953.571 141.799   2
   1  -5  -7 638.180 96.2906   2
   1   5  -7 915.367 68.0891   3
  -1   5   7 916.113 118.253   1
   1  -5  -6 328.866 76.2929   2
   1   5  -6 483.473 52.5282   3
  -1   5   6 523.136 96.3395   1
  -1  -5   6 600.656 125.159   2
  -1  -5   6 505.253 63.4225   3
  -1  -5   5 1383.88 151.369   2
  -1   5   5 1022.25 113.678   3
  -1   5   5 975.053 128.978   2
  -1  -5   5 1100.36 89.6613   3
   1   5  -5 1069.43 85.2366   3
  -1   5   5 1178.99 122.879   1
   1  -5  -5 1064.32 117.662   2
   1   5  -4 2681.02 123.488   3
   1   5  -4 2843.14 191.593   2
  -1  -5   4 2873.01 195.762   2
   1  -5  -4 2667.29 171.390   2
  -1  -5   4 2931.56 139.453   3
  -1   5   4 2716.66 169.926   1
  -1   5   4 2954.53 173.904   3
  -1   5   4 2660.18 182.416   2
  -1   5   3 631.079 114.525   2
   1  -5  -3 680.579 115.099   2
  -1   5   3 451.799 75.2025   3
  -1  -5   3 337.447 101.824   2
  -1   5   3 465.402 88.4558   1
   1   5  -3 499.226 61.2781   3
   1   5  -3 491.542 103.415   2
  -1  -5   2 1152.21 137.159   2
   1  -5  -2 1484.35 143.378   2
   1   5  -2 923.940 114.585   2
  -1   5   2 1092.02 131.678   2
   1   5  -2 1189.94 90.9009   3
  -1   5   2 1201.91 108.598   3
   1   5  -1-37.8973 87.6956   2
   1   5  -1-3.72727 22.3240   3
  -1  -5   1 63.2834 80.8455   2
  -1   5   1 26.0338 64.5326   2
  -1   5   0 1918.34 155.037   2
   1  -5   0 1942.22 133.527   3
   1   5   0 1705.66 151.832   2
   1  -5   0 1794.50 155.612   2
  -1  -5   0 1812.92 159.261   2
   1   5   0 1771.43 120.900   1
  -1  -5  -1 1674.61 157.891   2
   1  -5   1 1528.22 144.838   2
  -1   5  -1 1410.51 132.645   2
   1   5   1 1460.43 142.859   2
   1  -5   1 1490.22 119.084   3
   1   5   1 1339.92 108.894   1
  -1   5  -2-28.1531 82.4761   2
   1   5   2 318.385 82.5484   1
   1  -5   2 103.796 79.9348   2
   1   5   2 328.325 119.272   2
   1  -5   2 69.3510 41.7291   3
  -1  -5  -2 563.930 126.766   2
   1  -5   3 2847.29 154.845   3
  -1  -5  -3 3058.53 196.932   2
   1   5   3 3268.62 204.440   2
   1   5   3 2897.97 159.465   1
   1  -5   3 2728.47 181.713   2
  -1   5  -3 3003.44 189.478   2
   1  -5   4 1309.53 134.871   2
   1   5   4 1767.07 132.678   1
   1   5   4 1827.43 140.175   3
   1  -5   4 1535.10 112.866   3
  -1  -5  -4 2079.03 166.882   2
  -1   5  -4 1609.18 146.834   2
  -1  -5  -5 1726.84 151.092   2
   1  -5   5 1800.29 125.310   3
  -1   5  -5 1558.03 143.687   2
   1   5   5 1723.24 137.826   1
   1   5   5 1672.05 136.323   3
   1  -5   5 1923.14 165.113   2
   1   5   6 193.792 105.870   3
  -1   5  -6 5.71440 16.7182   3
   1  -5   6 81.0739 51.0722   3
  -1  -5  -6 8.41337 68.4522   2
  -1   5  -6-62.0395 65.6125   2
   1  -5   6 181.402 92.1524   2
   1   5   6 73.2495 67.7776   1
  -1  -5  -7-82.5797 91.0991   2
  -1   5  -7 62.7493 57.6976   2
  -1   5  -7 10.5374 14.5929   3
   1  -5   7 167.626 52.7318   3
   1  -5   7 201.479 94.1684   2
   1   5   7 206.792 74.0327   1
   1  -5   8 225.731 54.5557   3
   1  -5   8 375.777 105.330   2
   1   5   8 360.080 83.2497   1
  -1  -5  -8 135.825 77.4249   2
  -1   5  -9-50.2953 44.1707   1
   1  -5   9-16.9273 40.2437   3
   1   5   9 24.8076 64.6651   1
   1  -5   9-48.3010 83.7907   2
   1  -5  10 754.320 80.9947   3
  -1   5 -10 804.879 92.2013   1
   1  -5  10 709.180 117.501   2
   1   5  10 1014.95 122.760   1
   1   5  11 42.7161 60.4812   1
  -1   5 -11 81.4419 45.6357   1
   1  -5  11-95.7159 90.7834   2
   1  -5  11 6.68798 34.0418   3
   1   5  12 409.238 94.6845   1
   1  -5  12 194.430 48.2350   3
   1  -5  12 164.634 78.3100   2
   1  -5  13 4508.11 270.106   2
   1  -5  13 4964.80 203.512   3
   1   5  14 144.479 79.7039   1
   1  -5  14-38.1766 91.9856   2
   1  -5  14 148.559 52.5629   3
   1  -5  15 2943.72 274.951   2
   1  -5  15 3220.88 184.834   3
   1   5  15 2019.66 190.666   1
   1  -5  16 855.392 96.0274   3
   1  -5  16 868.087 149.835   2
   1   5  16 819.871 128.802   1
   1  -5  17 68.5415 46.8784   3
   1   5  17-49.0126 79.1598   1
   1  -5  17 117.082 91.5679   2
   1   5  18 251.180 93.2265   1
   1  -5  18 341.163 112.939   2
   1  -5  18 232.042 59.2032   3
   1  -5  19 101.938 97.7321   2
   1   5  19 284.529 98.4621   1
   1   5  20 2062.73 207.016   1
   1  -5  20 1990.61 219.103   2
   1  -5  21 359.091 124.659   2
  -1  -6  19-94.6518 129.490   2
  -1   6  18 124.397 99.1243   1
  -1  -6  18-56.0581 108.171   2
  -1   6  17 374.912 106.955   1
  -1  -6  17 191.666 98.7615   2
  -1  -6  16 892.766 143.931   2
  -1   6  16 1079.12 155.894   1
  -1   6  15 363.654 103.936   1
  -1  -6  15 474.055 131.285   2
  -1   6  14 920.443 139.937   1
  -1  -6  14 917.455 158.734   2
  -1  -6  13 119.035 104.617   2
  -1   6  13-1.05564 63.1953   1
  -1  -6  13 127.712 48.1027   3
  -1  -6  12 716.324 77.4813   3
  -1  -6  12 609.242 139.541   2
  -1   6  12 515.042 107.878   1
  -1   6  11 642.019 121.214   1
  -1  -6  11 512.918 66.8578   3
   1   6 -11 469.911 73.2491   1
  -1  -6  11 578.942 132.021   2
   1   6 -10 553.644 76.2815   1
  -1   6  10 588.333 109.116   1
  -1  -6  10 623.250 71.9460   3
  -1  -6  10 482.685 118.734   2
  -1   6   9 141.059 74.4254   1
  -1  -6   9 55.1121 88.7956   2
   1   6  -9 5.16655 12.8749   3
  -1  -6   9 93.9616 42.0296   3
   1   6  -9 35.9812 33.9008   1
  -1   6   8 56.7688 64.0839   1
  -1  -6   8 54.8549 88.6948   2
  -1  -6   8-38.5355 37.3605   3
   1   6  -8-8.68200 11.6410   3
  -1   6   7 82.2970 66.3495   1
   1  -6  -7-66.1024 80.9944   2
   1   6  -7-0.39252 10.6915   3
  -1  -6   7 75.9571 43.8635   3
  -1  -6   7 135.207 93.1659   2
  -1   6   6 2110.90 171.851   1
  -1  -6   6 2189.87 130.569   3
   1  -6  -6 1851.61 159.158   2
  -1  -6   6 1950.22 184.976   2
   1   6  -5-7.35108 23.8090   3
   1  -6  -5-93.2458 78.8522   2
  -1   6   5 54.2098 67.4821   1
  -1  -6   5 13.1227 101.819   2
  -1   6   4 8954.59 327.746   1
  -1  -6   4 9291.26 370.576   2
   1  -6  -4 8156.75 317.424   2
   1  -6  -3 3245.49 210.193   2
  -1   6   3 3225.30 201.916   1
  -1  -6   3 4339.75 266.793   2
  -1  -6   2 1944.88 183.270   2
  -1   6   2 2195.20 166.061   1
   1  -6  -2 2042.30 174.872   2
  -1   6   1 103.369 45.9932   3
   1   6  -1 152.209 59.3358   1
  -1  -6   1 403.680 116.749   2
   1  -6  -1 318.199 110.852   2
   1  -6   0 157.740 95.1743   2
   1   6   0 45.7683 36.7940   3
   1   6   0 76.9984 56.1655   1
  -1  -6   0 84.2483 99.7549   2
  -1   6   0 60.1324 37.2122   3
   1  -6   1 1698.50 137.929   3
  -1   6  -1 1889.52 138.246   3
   1  -6   1 1473.47 159.798   2
  -1  -6  -1 1644.97 173.563   2
   1   6   1 1553.07 124.901   3
   1   6   1 1603.62 130.860   1
   1   6   2-40.5229 51.9820   3
   1   6   2-1.23476 53.0176   1
   1  -6   2 110.375 97.7012   2
   1  -6   2 67.9363 56.7952   3
  -1   6  -2 1.30585 37.2795   3
   1  -6   3 5339.32 271.853   2
   1   6   3 5182.95 227.873   1
  -1  -6  -3 5578.87 282.353   2
   1  -6   3 5628.80 234.912   3
   1   6   3 5456.40 240.538   3
  -1   6  -3 5527.73 222.506   3
   1   6   4 3555.77 198.333   1
   1  -6   4 3205.20 217.224   2
  -1  -6  -4 3737.35 233.093   2
  -1   6  -4 3614.21 179.056   3
   1  -6   4 3439.59 183.398   3
   1  -6   5 3236.81 221.814   2
   1  -6   5 3360.31 180.639   3
  -1   6  -5 3302.77 168.438   3
  -1  -6  -5 3388.44 217.194   2
   1   6   5 3628.40 206.757   1
   1  -6   6-50.1872 85.6006   2
   1  -6   6 110.376 52.3345   3
  -1  -6  -6 95.4326 78.7143   2
  -1   6  -6 82.6677 38.4702   3
   1   6   6 143.958 74.7340   1
   1  -6   7 22.5721 47.7849   3
   1   6   7 281.824 82.7677   1
   1  -6   7 363.535 110.785   2
  -1  -6  -7 6.82864 70.0181   2
  -1   6  -7 119.492 40.9111   3
   1  -6   8 1676.65 169.679   2
  -1  -6  -8 1300.53 140.047   2
  -1   6  -8 1410.01 105.207   3
   1   6   8 1613.22 155.571   1
   1  -6   8 1508.01 121.595   3
   1  -6   9 205.744 59.4075   3
   1  -6   9 270.446 101.615   2
  -1   6  -9 139.833 40.0594   3
   1   6   9 296.482 89.5097   1
   1   6  10 306.372 83.7202   1
   1  -6  10 314.534 66.1930   3
   1  -6  10 454.684 115.429   2
   1  -6  11 1383.46 164.503   2
   1  -6  11 1639.33 127.956   3
   1   6  11 1438.45 154.387   1
   1   6  12 4432.56 261.663   1
   1  -6  12 4553.74 279.991   2
   1  -6  12 4510.02 204.000   3
   1  -6  13 3904.64 273.228   2
   1  -6  13 3835.22 190.013   3
   1   6  13 4289.04 266.879   1
   1  -6  14 251.847 61.0417   3
   1   6  14 417.649 102.690   1
   1  -6  14 278.440 110.804   2
   1   6  15 676.401 124.083   1
   1  -6  15 449.980 125.547   2
   1  -6  15 376.122 67.4635   3
   1  -6  16 68.9552 87.4450   2
   1   6  16 4.65926 69.4431   1
   1  -6  17 52.0377 91.7267   2
   1   6  17 164.793 86.7619   1
   1   6  18 939.767 152.244   1
   1  -6  18 790.302 143.962   2
   1  -6  19 981.049 169.923   2
  -1  -7  16 268.501 120.365   2
  -1   7  15 593.818 125.341   1
  -1  -7  15 538.030 149.707   2
  -1   7  14 117.341 85.7636   1
  -1  -7  14 191.591 118.353   2
  -1  -7  13 256.213 121.429   2
  -1   7  13 156.239 84.2169   1
  -1   7  12 1952.10 196.631   1
  -1  -7  12 2106.41 226.592   2
  -1  -7  11 1191.73 172.507   2
  -1   7  11 1075.48 149.109   1
  -1  -7  10 562.542 140.286   2
  -1   7  10 340.080 101.511   1
  -1  -7   9 2019.43 209.938   2
  -1   7   9 1593.92 172.733   1
  -1  -7   8 614.886 129.625   2
  -1   7   8 935.225 136.998   1
  -1   7   7 242.792 91.2897   1
   1  -7  -7 142.182 72.7694   2
  -1  -7   7 189.311 108.539   2
  -1  -7   6 1696.01 191.281   2
   1  -7  -6 1672.07 166.237   2
  -1   7   6 1676.59 166.565   1
  -1  -7   5-40.1324 97.1749   2
  -1   7   5 86.7403 68.2891   1
   1  -7  -5 47.0656 72.8948   2
  -1  -7   4 536.125 129.024   2
   1   7  -4 466.458 69.4580   3
   1  -7  -4 551.662 116.304   2
  -1   7   4 489.140 101.160   1
   1   7  -3 1310.77 112.592   3
  -1  -7   3 1422.28 182.593   2
   1  -7  -3 1323.42 159.799   2
  -1   7   3 1393.78 148.806   1
   1   7  -2 377.013 70.7029   3
  -1   7   2 407.273 92.0933   1
  -1  -7   2 530.475 133.231   2
   1   7  -2 422.215 80.6235   1
   1  -7  -2 432.620 108.810   2
  -1  -7   1 225.073 122.732   2
   1   7  -1 229.121 72.4153   1
   1  -7  -1 286.194 105.000   2
  -1   7   1 193.170 75.8519   1
  -1   7   0 7.48143 68.7674   1
   1   7   0 59.4310 56.1592   1
   1  -7   0 223.911 111.227   2
  -1  -7   0 115.984 98.6497   2
   1  -7   1 455.710 118.866   2
  -1  -7  -1 540.406 127.986   2
   1   7   1 494.476 90.0089   1
   1   7   2 256.255 68.6659   1
   1  -7   2 461.810 120.633   2
  -1  -7  -2 446.346 125.046   2
   1  -7   3 862.475 146.542   2
   1   7   3 728.348 101.834   1
  -1  -7  -3 867.842 141.457   2
   1  -7   4 13.6984 47.3756   3
  -1  -7  -4 155.545 99.5521   2
   1  -7   4 78.1069 91.8274   2
   1   7   4 97.7043 71.7462   1
   1  -7   5 80.6781 97.4933   2
  -1  -7  -5 5.69632 79.4748   2
   1   7   5 36.9837 54.1400   1
   1  -7   5 47.7000 51.6816   3
   1   7   6 582.090 106.649   1
  -1  -7  -6 526.540 112.962   2
   1  -7   6 608.775 91.7973   3
   1  -7   6 428.940 120.271   2
   1   7   7 125.073 86.8893   1
   1  -7   7 42.3352 87.9337   2
   1  -7   7 42.7238 49.0607   3
  -1  -7  -8 140.958 77.3044   2
   1   7   8 188.625 80.8499   1
   1  -7   8 28.6649 50.7829   3
   1  -7   9-134.213 101.176   2
   1  -7   9 96.8445 48.9104   3
   1  -7  10 1576.80 132.003   3
   1  -7  10 1402.07 178.227   2
   1   7  10 1409.88 156.242   1
   1   7  11 109.345 72.1387   1
   1  -7  11 100.010 51.7076   3
   1  -7  11 305.558 113.910   2
   1   7  12 685.301 124.591   1
   1  -7  12 730.635 149.189   2
   1   7  13 1428.02 168.764   1
   1  -7  13 1248.74 173.937   2
   1  -7  14 781.189 152.990   2
   1   7  14 766.942 132.805   1
   1  -7  15 852.367 159.315   2
   1   7  15 951.092 151.610   1
   1  -7  16-107.919 113.298   2
   1   7  16 51.3734 82.3709   1
  -1  -8  12-16.1075 126.681   2
  -1   8  12 107.879 85.9878   1
  -1  -8  11-62.9399 124.087   2
  -1   8  11 36.6907 72.2174   1
  -1  -8  10-47.7605 115.273   2
  -1   8  10 83.0061 77.4637   1
  -1  -8   9 262.594 128.937   2
  -1   8   9 392.315 110.387   1
  -1   8   8 69.9210 77.1427   1
  -1  -8   8 31.5361 113.263   2
  -1   8   7 330.996 98.7208   1
  -1  -8   7 467.881 143.713   2
   1  -8  -7 74.5294 80.0278   2
  -1   8   6 391.161 105.188   1
  -1  -8   6 506.546 139.922   2
   1  -8  -6 159.965 88.1446   2
  -1  -8   5 1343.46 192.933   2
  -1   8   5 1169.23 153.321   1
   1   8  -5 1664.78 153.516   1
   1  -8  -5 1247.81 158.309   2
  -1   8   4 2222.61 195.769   1
   1  -8  -4 1845.28 186.158   2
   1   8  -4 2233.65 168.239   1
  -1  -8   4 2053.53 223.098   2
   1  -8  -3 145.008 93.8888   2
  -1   8   3-21.0542 67.1648   1
  -1  -8   3 3.81750 108.026   2
   1   8  -3 41.0016 57.9692   1
  -1   8   2 235.257 80.9903   1
  -1  -8   2 332.893 122.276   2
   1  -8  -2 437.275 122.379   2
   1   8  -2 256.960 74.4859   1
  -1   8   1 170.160 72.9048   1
  -1  -8   1 53.5858 118.807   2
   1  -8  -1 275.456 113.573   2
   1   8  -1 242.797 74.0611   1
  -1   8   0 739.096 124.246   1
   1   8   0 541.900 93.0948   1
  -1  -8   0 861.458 155.888   2
   1  -8   0 567.952 129.909   2
  -1  -8  -1 33.3029 107.158   2
  -1   8  -1-93.2285 81.6451   1
   1   8   1 49.6098 66.0745   1
  -1   8  -2 466.261 103.574   1
   1   8   2 319.303 88.2679   1
  -1  -8  -2 753.348 144.561   2
   1  -8   2 630.372 139.234   2
   1  -8   3 765.475 155.094   2
   1   8   3 580.411 107.028   1
  -1  -8  -3 857.856 150.428   2
   1  -8   4 692.296 147.838   2
  -1  -8  -4 583.981 130.292   2
   1   8   4 584.205 108.894   1
   1   8   5 1322.93 149.412   1
  -1  -8  -5 1212.69 165.133   2
   1  -8   5 1084.99 170.765   2
   1  -8   6 983.584 164.074   2
  -1  -8  -6 968.108 144.675   2
   1   8   6 1241.26 145.660   1
   1  -8   7 741.829 150.364   2
  -1  -8  -7 687.522 137.555   2
   1   8   7 842.277 125.943   1
   1  -8   8 55.7307 102.224   2
   1   8   8 1.04094 62.9609   1
  -1  -8  -8-123.439 104.537   2
   1  -8   9 576.253 142.697   2
   1   8   9 668.726 122.123   1
   1  -8  10 458.050 127.188   2
   1   8  10 794.311 134.558   1
   1  -8  11 1208.16 181.968   2
   1   8  11 1435.55 171.369   1
   1   8  12 732.909 130.195   1
   1  -8  12 161.606 110.173   2
   1  -9  -4-113.372 102.345   2
  -1   9   4-4.45520 78.3868   1
  -1  -9   4 163.529 126.376   2
  -1  -9   3 598.598 150.871   2
  -1   9   3 826.093 141.321   1
   1  -9  -3 733.767 138.594   2
   1  -9  -2 67.1347 89.6178   2
  -1   9   2 72.6320 80.9622   1
  -1  -9   2 289.125 136.404   2
  -1  -9   1 185.398 127.443   2
   1  -9  -1 45.0337 94.7630   2
  -1   9   1-117.286 84.6474   1
  -1   9   0 41.7930 80.5825   1
   1  -9   0 159.619 108.212   2
  -1  -9   0 88.0644 122.225   2
   1  -9   1 248.280 121.667   2
   1   9   1-75.3452 67.3568   1
  -1  -9  -1 54.0312 100.850   2
  -1   9  -1-23.3458 87.1837   1
  -1  -9  -2 297.520 131.162   2
   1  -9   2 422.980 136.180   2
   1   9   2 140.982 82.0805   1
  -1   9  -2 36.4270 81.6349   1
   1   9   3 18.7772 60.5261   1
  -1   9  -3-171.242 94.4898   1
   1   9   4 6.23912 63.2214   1
  -1   9  -4-32.3969 88.1299   1
  -2   0  25 81.9752 82.4025   1
  -2   0  24 3852.01 274.516   1
  -2   0  23-66.9468 79.0815   1
  -2   0  22 40.1837 62.9709   1
  -2   0  21-7.69295 56.3653   1
  -2   0  20 4746.36 264.866   1
  -2   0  19-96.0538 65.9609   1
  -2   0  18 117.069 75.8819   1
  -2   0  17 64.9872 55.0316   1
  -2   0  16 13342.0 374.678   1
   2   0 -16 13192.4 369.218   1
  -2   0  15 21.1566 46.4592   1
   2   0 -15-1.57376 45.1968   1
  -2   0  14 35.5910 43.0677   1
   2   0 -14 80.6209 57.1906   1
  -2   0  13 81.4980 48.1945   1
   2   0 -12-14.0066 21.4899   1
  -2   0  12 615.408 77.9630   1
   2   0 -11 25.7251 35.2933   1
  -2   0  11 2.04294 35.9913   1
  -2   0  10 3.12928 7.93017   4
  -2   0  10 99.9128 45.2903   1
   2   0 -10 49.5481 37.0309   1
  -2   0   9 6.00305 9.51501   4
   2   0  -9 31.2720 41.0307   1
  -2   0   9 12.3107 35.4028   1
  -2   0   8 137985. 458.260   4
   2   0  -8 135226. 810.167   1
  -2   0   8 137661. 796.830   1
   2   0  -7-11.1382 28.0720   1
  -2   0   7-24.3135 32.1755   1
   2   0  -6 7.44063 25.6958   1
  -2   0   6 5.00140 26.3389   1
   2   0  -5-16.0870 27.4353   1
  -2   0   5 3.90501 27.7904   1
   2   0  -4 20758.3 220.348   1
  -2   0   4 20623.0 209.864   3
  -2   0   4 21750.7 224.293   1
   2   0  -3 2.19411 16.2187   3
  -2   0   3 3.38635 18.5229   1
  -2   0   3-0.62048 14.7997   3
   2   0  -3-2.68684 17.5246   1
   2   0  -2 152.306 19.5578   3
  -2   0   2 112.871 16.1961   3
   2   0  -1 5.78749 10.6406   3
   2   0   0 130940. 421.340   3
   2   0   1-0.58413 10.8258   3
   2   0   2 137.302 22.7498   1
   2   0   3-6.91725 20.4900   1
   2   0   4 3669.61 110.358   1
   2   0   5 13.2663 29.9542   1
   2   0   6 104.955 31.1548   1
   2   0   7 4.02522 31.2713   1
  -2   0  -8 1219.42 42.8401   4
   2   0   8 1221.16 87.6299   1
  -2   0  -9-8.51807 8.80800   4
   2   0   9 13.1135 33.2991   1
  -2   0 -10 608.131 28.9024   4
   2   0  10 701.428 75.4397   1
   2   0  11 48.6239 41.8921   1
   2   0  12 3710.14 179.294   1
  -2   0 -13 21.1920 41.1584   1
   2   0  13-66.6570 49.8702   1
  -2   0 -14 687.432 90.4247   1
   2   0  14 611.938 85.7159   1
   2   0  15 42.9069 51.2236   1
   2   0  16 87607.1 992.200   1
   2   0  17 119.973 73.2453   1
   2   0  18 713.541 110.807   1
   2   0  19 75.1775 71.6956   1
   2   0  20 218.245 75.4215   1
   2   0  21 53.2472 63.7318   1
   2   0  22 448.392 101.852   1
   2   0  23 38.4085 61.0376   1
   2   0  24 1081.05 157.349   1
   2   0  25 28.9747 78.9268   1
  -2   1  25 148.143 86.9733   1
  -2  -1  25 71.1291 72.4144   1
  -2   1  24-7.13159 72.3563   1
  -2  -1  24 59.4098 70.5086   1
  -2  -1  23 1658.88 172.888   1
  -2   1  23 1582.38 182.204   1
  -2  -1  22 3728.52 241.298   1
  -2   1  22 3699.44 257.236   1
  -2  -1  21 873.185 123.435   1
  -2   1  21 971.196 138.696   1
  -2   1  20 87.1015 70.8465   1
  -2  -1  20 59.4143 54.1166   1
  -2  -1  19 18.4925 46.6700   1
  -2   1  19 111.740 73.9960   1
  -2   1  18 403.733 90.4969   1
  -2  -1  18 385.359 79.5294   1
  -2   1  17 1325.52 134.053   1
  -2  -1  17 1181.21 119.140   1
  -2  -1  16 78.7263 67.4520   1
  -2   1  16 171.908 69.8022   1
   2   1 -16-20.4302 44.6872   1
   2   1 -15 842.970 99.7285   1
  -2   1  15 979.227 113.066   1
  -2  -1  15 767.589 95.1292   1
  -2  -1  14 337.527 65.7216   1
  -2   1  14 151.351 64.5034   1
   2  -1 -14 278.599 68.8278   1
  -2  -1  13 411.182 65.1433   1
  -2   1  13 425.964 75.9329   1
   2  -1 -13 441.811 76.2023   1
  -2  -1  12 110.214 41.8876   1
  -2   1  12 181.406 57.5833   1
   2   1 -12 168.508 46.8911   1
   2   1 -11 4130.32 159.782   1
  -2   1  11 4113.92 181.415   1
  -2  -1  11 4070.11 160.073   1
  -2   1  10 24121.1 411.259   1
  -2  -1  10 23957.3 352.065   1
   2   1 -10 23805.2 350.949   1
   2   1  -9 1515.07 88.4200   1
  -2   1   9 1425.53 101.943   1
   2  -1  -9 1390.11 101.194   1
  -2  -1   9 1467.98 87.0216   1
   2   1  -8 54.2000 17.3070   4
  -2  -1   8 49.4833 29.4991   1
  -2   1   8 83.2773 39.7390   1
   2  -1  -8 15.0996 32.1662   1
   2   1  -8 32.0326 24.1803   1
   2   1  -7 3468.66 109.174   1
   2   1  -7 3677.08 92.8747   4
  -2  -1   7 3618.21 111.105   1
  -2   1   7 3491.05 142.951   1
  -2   1   6 1809.16 94.3254   3
   2   1  -6 1967.79 73.9452   1
  -2   1   6 2045.14 103.987   1
  -2  -1   6 1897.55 73.5026   1
   2   1  -6 1855.97 66.6679   4
   2   1  -5 2715.16 81.2867   4
  -2   1   5 2766.26 112.537   1
   2   1  -5 2561.56 74.2795   1
  -2  -1   5 2638.78 76.8353   1
  -2  -1   4-59.0553 48.2776   2
  -2   1   4-4.14682 34.4646   1
   2   1  -4 9.53856 15.9138   1
   2   1  -4 8.85764 16.1568   4
  -2  -1   3 1443.55 79.1704   2
   2  -1  -3 1433.44 76.2542   3
   2   1  -3 1445.15 60.0821   4
  -2   1   2 10552.2 139.372   2
   2   1  -2 10607.8 155.936   4
   2  -1  -2 10823.5 179.453   3
  -2  -1   2 11155.6 188.366   2
   2   1  -1 1492.04 60.6507   4
   2  -1  -1 1487.71 46.7520   2
   2  -1  -1 1570.45 68.3672   3
  -2  -1   1 1519.03 71.2554   2
  -2   1   1 1556.62 52.2599   2
   2  -1   0 2983.90 89.4472   3
  -2   1   0 3068.18 64.9381   2
   2  -1   0 3046.05 64.0205   2
  -2  -1   0 3065.55 94.2437   2
  -2  -1   0 2954.84 54.9057   1
   2   1   0 2886.86 82.6408   4
   2   1   0 3057.53 53.6440   1
   2  -1   1 819.798 49.1072   3
  -2  -1  -1 803.941 38.8596   1
  -2   1  -1 840.444 36.9100   2
   2   1   1 823.298 46.4007   4
   2   1   1 831.803 38.8469   1
   2  -1   1 871.379 38.1574   2
  -2  -1  -1 848.067 59.7782   2
   2  -1   2 1883.71 71.3836   3
  -2  -1  -2 1860.11 66.1696   1
  -2  -1  -2 2013.86 84.7776   2
   2   1   2 1923.27 68.3997   4
   2   1   2 2037.50 67.4921   1
   2  -1   2 1852.69 60.0525   2
   2   1   3 2639.23 89.2301   1
  -2  -1  -3 2524.65 87.1038   1
  -2  -1  -3 2501.06 88.9735   2
   2   1   3 2542.15 81.2657   4
   2  -1   3 2710.81 88.8336   3
   2   1   4 596.826 40.7479   4
   2   1   4 669.403 54.9758   1
   2  -1   4 548.647 44.5549   3
   2   1   5 7466.42 174.424   1
   2  -1   5 7688.31 159.577   3
   2   1   5 7351.13 131.709   4
   2   1   6 3147.89 123.083   1
   2   1   6 3060.83 84.3390   4
   2  -1   6 3030.13 107.669   3
   2  -1   6 3078.67 119.769   1
   2  -1   7 90.5557 36.0028   1
   2   1   7 95.2478 18.9920   4
   2   1   7 115.968 39.9712   1
  -2   1  -8 176.853 40.5596   1
   2   1   8 194.924 48.9762   1
   2  -1   8 158.576 40.5285   1
   2   1   9 19.4205 38.1209   1
  -2   1  -9-7.17262 28.4383   1
   2  -1   9-5.74116 34.1517   1
  -2   1 -10-1.81309 15.8502   1
   2  -1  10 114.441 43.0267   1
   2   1  10 105.371 48.4945   1
   2   1  11 1621.60 120.075   1
   2  -1  11 1397.24 107.936   1
   2   1  12 1779.68 132.013   1
   2  -1  12 1756.25 123.913   1
   2   1  13 36.9905 51.6570   1
   2  -1  13 83.3897 54.0368   1
  -2   1 -13 63.0360 46.3788   1
   2   1  14 5333.86 236.832   1
   2  -1  14 4936.04 221.476   1
  -2   1 -14 5336.40 225.392   1
   2   1  15 4286.57 223.981   1
   2  -1  15 4291.43 216.765   1
   2   1  16 8671.25 325.833   1
   2  -1  16 8678.24 312.958   1
   2  -1  17 88.1844 60.5709   1
   2   1  17-57.1920 63.0990   1
   2   1  18 130.662 66.4799   1
   2  -1  18 119.694 61.9491   1
   2  -1  19 1295.76 139.692   1
   2   1  19 1287.52 152.080   1
   2  -1  20-15.7696 60.2043   1
   2   1  20 45.9253 64.5200   1
   2  -1  21 518.816 107.516   1
   2   1  21 487.620 105.670   1
   2   1  22 1914.80 193.564   1
   2  -1  22 2089.94 191.821   1
   2   1  23 256.202 91.1875   1
   2  -1  23 357.302 106.004   1
   2   1  24 143.208 91.1151   1
   2  -1  24 122.805 88.0524   1
   2  -1  25 270.475 100.395   1
  -2  -2  25 432.082 124.353   1
  -2   2  24 366.947 115.113   1
  -2  -2  24 199.301 82.1323   1
  -2  -2  23 1737.24 167.167   1
  -2   2  23 1890.64 201.040   1
  -2   2  22 26.1506 77.7113   1
  -2  -2  22 2.77651 48.6117   1
  -2  -2  21 1967.36 167.596   1
  -2   2  21 2129.15 197.358   1
  -2  -2  20 1972.19 159.396   1
  -2   2  20 2138.98 188.753   1
  -2   2  19 100.474 66.5849   1
  -2  -2  19 111.559 57.4685   1
  -2   2  18 131.857 73.5797   1
  -2  -2  18 122.753 54.2111   1
  -2  -2  17 1583.50 130.674   1
  -2   2  17 1703.42 158.788   1
   2   2 -17 1650.67 134.703   1
   2   2 -16 562.529 86.5897   1
  -2   2  16 578.962 101.073   1
  -2  -2  16 560.793 80.9492   1
  -2  -2  15 4290.65 190.627   1
  -2   2  15 3831.73 216.138   1
  -2  -2  14 53.1299 39.9426   1
  -2   2  14-22.9409 58.5572   1
   2   2 -13 1253.76 65.8247   4
  -2   2  13 1343.69 126.019   1
   2  -2 -13 1447.80 131.631   1
  -2  -2  13 1366.51 105.998   1
  -2   2  12 1587.94 130.701   1
   2   2 -12 1468.17 71.9216   4
  -2  -2  12 1497.58 99.2586   1
   2  -2 -12 1684.61 133.340   1
   2   2 -12 1516.54 99.2310   1
  -2  -2  11 2869.64 179.598   2
   2   2 -11 2661.46 124.470   1
  -2   2  11 2780.11 165.467   1
  -2  -2  11 2828.57 127.116   1
   2   2 -11 2693.59 99.5002   4
  -2   2  10 322.195 67.5322   1
   2   2 -10 230.734 34.2985   4
  -2  -2  10 195.636 59.5959   2
   2   2 -10 270.725 42.8247   1
  -2  -2  10 288.048 46.8587   1
  -2  -2   9 14987.8 362.841   2
  -2   2   9 13582.4 321.998   3
   2   2  -9 13015.3 223.821   4
  -2  -2   9 13552.7 188.893   3
   2   2  -9 13276.6 239.853   1
  -2   2   9 13905.1 324.135   1
  -2  -2   9 13434.5 243.112   1
   2   2  -8 33774.2 355.884   4
  -2  -2   8 33848.0 269.734   3
  -2   2   8 34813.4 489.558   1
   2   2  -8 34384.0 351.501   1
  -2  -2   8 33579.4 353.640   1
  -2  -2   8 35952.6 528.983   2
  -2  -2   7 14610.3 324.197   2
  -2   2   7 14588.0 282.557   2
   2   2  -7 14052.6 211.009   1
  -2  -2   7 14154.3 159.127   3
  -2   2   7 13866.2 302.872   1
  -2  -2   6 688.869 77.0827   2
  -2   2   6 511.369 65.6825   1
  -2   2   6 579.354 59.3285   2
  -2  -2   6 527.719 28.5220   3
   2   2  -6 626.170 43.2398   1
   2   2  -5 288.167 28.7781   1
  -2  -2   5 301.189 20.2419   3
  -2   2   5 319.769 47.3374   2
  -2  -2   5 425.715 66.8981   2
  -2   2   5 285.658 55.0593   1
   2   2  -4 15216.4 112.343   3
  -2  -2   4 16324.6 306.053   2
  -2   2   4 15510.5 257.991   2
   2   2  -4 15860.0 164.653   1
  -2  -2   4 15364.4 125.710   3
  -2   2   4 15967.2 284.647   1
  -2  -2   3 1335.90 92.8307   2
   2  -2  -3 1184.89 68.9240   2
   2  -2  -3 1307.76 84.2003   3
   2   2  -3 1310.57 37.4218   3
  -2   2   3 1547.48 85.8247   2
   2   2  -2 675.998 34.2428   3
  -2  -2   2 633.464 72.7084   2
   2  -2  -2 600.136 59.7946   3
   2  -2  -2 516.811 49.7311   2
  -2   2   2 585.884 60.8598   2
   2  -2  -1 1533.22 86.2459   3
   2  -2  -1 1559.96 84.4597   2
   2   2  -1 1290.06 51.5246   1
   2   2  -1 1295.02 53.1233   3
  -2   2   1 1374.64 78.5384   2
  -2  -2   1 1593.50 106.516   2
   2   2   0 53294.7 332.241   1
  -2  -2   0 56159.1 514.466   2
   2  -2   0 54921.9 467.064   3
   2  -2   0 54981.8 425.674   2
  -2   2   0 53662.8 418.350   2
  -2   2  -1 53870.0 424.144   2
   2  -2   1 51932.0 449.686   3
  -2  -2  -1 50812.2 374.649   1
   2   2   1 50610.0 370.452   1
  -2  -2  -1 52794.6 505.118   2
   2  -2   1 51832.0 410.569   2
  -2   2  -2 2051.37 88.3183   3
   2   2   2 1825.18 79.7170   1
  -2   2  -2 1927.18 85.5958   2
   2  -2   2 2031.53 91.9602   3
   2  -2   2 1985.46 87.5188   2
  -2  -2  -2 1910.56 81.5106   1
  -2  -2  -2 1879.52 106.447   2
   2  -2   3 453.131 49.3871   2
  -2  -2  -3 537.928 72.8761   2
  -2   2  -3 561.384 48.7462   3
   2  -2   3 469.747 47.6110   3
  -2   2  -3 470.885 48.9166   2
   2   2   3 454.264 51.8147   1
  -2  -2  -3 471.466 51.0624   1
   2   2   4 18.5142 31.7342   1
   2  -2   4 29.0374 20.8382   3
  -2   2  -4 52.2995 21.9937   3
  -2  -2  -4 10.3521 39.5122   2
  -2  -2  -4 55.3715 36.2074   1
   2  -2   4 102.235 40.3839   2
   2  -2   5 4716.71 139.150   3
  -2  -2  -5 4637.97 153.734   1
   2   2   5 4767.08 155.915   1
   2  -2   5 4683.97 152.139   2
  -2  -2  -5 4533.72 153.669   2
  -2   2  -5 4711.58 134.817   3
  -2   2  -6-5.40632 23.0978   1
   2  -2   6-11.8976 33.6914   2
  -2  -2  -6 25.3359 33.0845   1
   2  -2   6 5.63787 22.3270   3
   2   2   6-5.63400 37.6229   1
   2  -2   7 759.166 74.4937   2
   2  -2   7 720.992 60.4473   3
   2   2   7 715.323 73.7613   1
  -2   2  -7 765.341 70.2481   1
  -2  -2  -7 710.514 73.5729   1
  -2   2  -8 2507.54 125.810   1
   2  -2   8 2483.33 133.082   2
   2   2   8 2378.80 128.370   1
  -2  -2  -8 2446.05 130.564   1
   2   2   8 2377.83 96.6467   4
   2  -2   8 2441.78 110.479   3
   2   2   9 755.302 56.0333   4
   2  -2   9 852.951 70.7963   3
   2   2   9 916.409 92.9198   1
   2  -2  10 670.759 63.7926   3
   2   2  10 623.474 50.5505   4
   2   2  10 704.104 87.7890   1
   2   2  11 1073.20 64.5773   4
   2   2  11 1189.51 110.923   1
   2   2  11 1116.60 104.850   2
   2  -2  11 1068.28 83.2579   3
   2   2  12 2918.16 101.077   4
  -2  -2 -12 3085.60 175.951   1
   2   2  12 2869.92 171.104   1
   2   2  12 3038.74 167.435   2
   2  -2  12 2779.66 135.732   3
   2  -2  13 1369.49 118.555   1
   2   2  13 1369.51 69.3785   4
  -2  -2 -13 1510.90 134.076   1
   2  -2  13 1442.73 103.751   3
   2   2  13 1380.88 129.285   1
   2   2  13 1356.69 120.781   2
  -2   2 -13 1402.50 117.372   1
  -2   2 -14 909.577 99.9602   1
   2  -2  14 894.312 87.1386   3
   2   2  14 1006.75 115.578   1
   2  -2  14 808.710 98.5634   1
   2  -2  15 4063.49 182.774   3
   2  -2  15 4074.08 208.368   1
   2   2  15 4073.09 225.501   1
   2   2  16 31232.6 623.866   1
   2  -2  16 31931.9 592.950   1
   2  -2  16 31727.0 519.719   3
   2   2  17 9234.36 356.598   1
   2  -2  17 9380.64 294.148   3
   2  -2  17 8599.05 324.128   1
   2  -2  18 1851.25 161.402   1
   2   2  18 1964.81 175.687   1
   2  -2  18 1878.31 138.780   3
   2  -2  19 886.787 100.521   3
   2  -2  19 894.819 121.165   1
   2   2  19 1063.95 139.234   1
   2  -2  20-46.6168 37.3543   3
   2  -2  20 0.47626 59.1829   1
   2   2  20 109.722 85.4868   1
   2   2  21 1334.56 163.122   1
   2  -2  21 1067.00 136.579   1
   2  -2  21 1228.78 125.697   3
   2  -2  22 39.8714 38.0108   3
   2   2  22 79.2003 70.8463   1
   2  -2  22 52.1604 66.4926   1
   2  -2  23 173.201 59.8836   3
   2  -2  23 153.621 69.5419   1
   2   2  23 131.912 90.8781   1
   2  -2  24 97.3584 74.7613   1
   2   2  24 81.2385 69.8436   1
   2  -2  24 49.8234 49.2324   3
   2  -2  25 829.333 118.224   3
   2  -2  25 971.505 151.030   1
  -2   3  23 2755.67 240.836   1
  -2  -3  23 2440.13 254.940   2
  -2   3  22 1393.08 177.519   1
  -2  -3  22 1151.49 177.074   2
  -2   3  21 912.407 148.942   1
  -2  -3  21 835.060 85.9710   3
  -2  -3  21 783.151 145.792   2
  -2  -3  20 47.3432 28.8119   3
  -2  -3  20 18.8441 79.0757   2
  -2   3  20 135.633 83.3030   1
  -2  -3  19 29.6956 29.0117   3
  -2  -3  19 108.973 82.9534   2
  -2   3  18 922.585 129.308   1
  -2  -3  18 1033.96 85.7613   3
  -2  -3  18 1080.14 153.195   2
  -2  -3  17 1976.45 188.490   2
   2   3 -17 1794.57 88.4085   4
  -2  -3  17 1872.68 109.985   3
  -2   3  17 1756.75 168.746   1
   2   3 -17 1908.46 140.898   1
   2   3 -16 94.4734 46.5084   1
  -2   3  16 115.408 71.3093   1
  -2  -3  16 76.3715 27.5234   3
  -2  -3  16 81.7039 79.0358   2
   2   3 -16 91.8943 28.5175   4
  -2   3  15 1946.38 170.963   1
  -2  -3  15 1837.85 184.975   2
   2   3 -15 1963.85 100.793   4
  -2  -3  15 2119.69 107.676   3
  -2  -3  14 1459.52 156.121   2
  -2  -3  14 1336.27 81.7679   3
   2   3 -14 1328.47 84.1996   4
  -2   3  14 1342.47 137.791   1
  -2  -3  13 348.360 92.3744   2
  -2  -3  13 378.942 46.0583   3
  -2   3  13 411.849 95.1629   1
   2   3 -13 291.850 45.7763   4
   2   3 -13 10.7955 13.6184   1
  -2  -3  12 1636.94 152.719   2
  -2  -3  12 1550.09 80.1034   3
  -2   3  12 1394.03 135.066   1
   2   3 -12 1417.80 88.0996   4
   2   3 -12 1528.60 101.649   1
  -2   3  11 5833.46 234.700   2
  -2   3  11 5873.06 242.945   3
  -2   3  11 5976.89 250.335   1
   2   3 -11 5926.17 188.274   1
  -2  -3  11 5842.39 145.523   3
  -2  -3  11 6430.67 289.425   2
  -2  -3  10 100.871 74.1122   2
  -2   3  10 141.092 68.1572   1
   2   3 -10 174.294 40.4139   1
  -2  -3  10 106.353 24.2326   3
  -2   3  10 133.501 59.3738   2
  -2  -3   9 729.905 47.1845   3
  -2  -3   9 929.925 110.853   2
   2   3  -9 688.537 62.1689   1
  -2   3   9 548.822 80.0742   2
  -2   3   9 713.346 93.9383   1
  -2  -3   8 385.306 34.2432   3
   2   3  -8 418.357 44.8499   1
  -2  -3   8 472.171 91.3663   2
  -2   3   8 376.389 70.7784   2
  -2   3   8 354.947 74.2909   1
   2   3  -7 12149.9 212.472   1
  -2  -3   7 12488.2 338.245   2
  -2   3   7 12167.9 312.140   1
  -2  -3   7 12100.8 167.591   3
  -2   3   7 12340.0 303.289   2
   2   3  -6 16.8736 18.3596   1
  -2   3   6-17.6337 45.8905   1
  -2   3   6 62.7378 50.7867   2
  -2  -3   6 30.9751 17.0535   3
  -2  -3   5 3458.17 89.2811   3
   2   3  -5 3526.52 81.8719   3
  -2   3   5 3454.74 160.851   2
  -2   3   5 3394.08 159.921   1
  -2  -3   5 3589.40 174.235   2
  -2  -3   4 543.408 78.1278   2
  -2  -3   4 655.027 41.9624   3
  -2   3   4 632.009 81.9003   2
  -2   3   4 675.151 77.2349   1
   2  -3  -4 580.965 62.5681   2
   2   3  -4 637.531 37.4951   3
  -2  -3   3 518.295 87.7465   2
   2   3  -3 328.967 32.6995   3
  -2   3   3 260.416 56.4463   2
   2  -3  -3 268.394 54.1083   2
   2  -3  -3 262.229 51.3550   3
  -2   3   2 19533.9 340.108   3
   2  -3  -2 19459.0 342.656   3
   2  -3  -2 19188.9 318.980   2
  -2   3   2 19054.5 330.879   2
  -2  -3   2 19240.6 365.955   2
   2   3  -2 19556.7 237.013   3
  -2   3   1 216.909 50.9332   2
  -2  -3   1 337.230 82.0497   2
   2  -3  -1 289.846 57.1926   2
   2   3  -1 242.476 36.1842   3
   2  -3  -1 224.153 49.1872   3
  -2   3   1 205.623 40.4918   3
  -2   3   0 3242.10 133.473   3
  -2   3   0 3337.32 138.526   2
   2   3   0 3131.61 107.593   1
   2  -3   0 3353.99 140.850   2
   2   3   0 3107.48 109.564   3
   2  -3   0 3258.14 139.399   3
  -2  -3   0 3259.40 155.321   2
   2   3   1 162.618 34.0741   3
   2   3   1 226.674 40.0619   1
   2  -3   1 212.634 43.0234   3
   2  -3   1 144.515 48.4390   2
  -2   3  -1 232.179 41.7246   3
  -2   3  -1 161.571 42.4378   2
  -2  -3  -1 207.980 65.4304   2
   2  -3   2 5776.85 173.821   3
  -2  -3  -2 5828.41 206.662   2
  -2   3  -2 6163.41 175.517   3
   2   3   2 5904.35 162.259   1
   2  -3   2 5782.68 180.479   2
  -2   3  -2 5574.35 177.727   2
  -2  -3  -3 1842.69 123.924   2
   2   3   3 1645.47 95.7639   1
  -2   3  -3 1825.35 96.3894   3
   2  -3   3 1734.98 97.7280   3
  -2   3  -3 1736.28 105.677   2
   2  -3   3 1779.55 110.660   2
   2  -3   4 85.2748 48.3693   2
  -2   3  -4 76.7636 39.0998   2
   2   3   4 158.525 44.8337   1
  -2  -3  -4 82.7069 56.6728   2
  -2  -3  -4 84.1676 39.0069   1
   2  -3   4 72.4232 30.6594   3
  -2   3  -4 113.279 29.4972   3
  -2   3  -5 15943.0 276.749   3
  -2   3  -5 15250.6 308.241   2
   2   3   5 15440.7 303.383   1
   2  -3   5 15774.6 319.249   2
   2  -3   5 15541.0 281.479   3
  -2  -3  -5 15659.6 325.630   2
  -2  -3  -5 15948.8 319.146   1
   2   3   6 206.261 53.4438   1
   2  -3   6 22.7207 49.6386   2
  -2  -3  -6 149.778 46.3658   1
  -2  -3  -6 2.75655 56.1613   2
  -2   3  -6 114.179 28.2422   3
   2  -3   6 95.0946 31.7150   3
  -2  -3  -7 427.065 65.4248   2
  -2   3  -7 620.377 68.2129   1
   2  -3   7 707.861 65.7425   3
  -2  -3  -7 779.033 84.5992   1
   2  -3   7 681.961 84.5718   2
  -2   3  -7 724.291 62.4358   3
   2   3   7 806.746 84.9238   1
   2  -3   8 16.4323 24.6017   3
   2   3   8 31.6425 44.8897   1
   2  -3   8 71.3774 59.8164   2
  -2  -3  -8 63.7147 44.7486   1
  -2   3  -8 1.71506 16.9964   1
   2  -3   9 1019.77 105.949   2
   2  -3   9 973.050 81.1560   3
   2   3   9 964.372 99.1663   1
  -2  -3  -9 1034.81 102.835   1
   2  -3  10 6906.55 251.279   2
  -2  -3 -10 6789.95 249.762   1
   2   3  10 6225.46 237.756   1
   2  -3  10 6774.76 206.655   3
   2   3  11 1422.83 134.425   2
  -2  -3 -11 1248.50 124.770   1
   2  -3  11 1282.26 96.0792   3
   2  -3  11 1207.30 117.347   2
   2   3  11 1329.64 120.932   1
   2   3  12 1250.70 122.527   1
   2   3  12 1274.11 86.1788   4
   2  -3  12 1328.11 100.101   3
   2  -3  12 1266.18 125.692   2
  -2   3 -12 1426.09 116.788   1
   2  -3  13-3.53897 30.6844   3
   2  -3  13 19.3010 57.7065   2
  -2   3 -13-13.3670 47.6868   1
   2   3  13 36.2915 26.0939   4
   2  -3  14 108.879 41.4912   3
   2  -3  14 2.11178 71.0639   2
   2   3  14 40.2063 24.5512   4
   2   3  14 176.167 80.5313   1
   2  -3  15 12952.1 326.690   3
   2   3  15 11663.8 238.984   4
   2   3  15 12964.2 402.150   1
   2  -3  15 13551.1 420.331   2
   2   3  16 164.728 32.4172   4
   2   3  16 344.629 88.0102   1
   2  -3  16 181.470 81.3617   2
   2  -3  16 230.096 52.5677   3
   2  -3  17 997.519 101.584   3
   2  -3  17 736.570 117.523   2
   2   3  17 1033.44 140.920   1
   2   3  18 1617.74 165.710   1
   2  -3  18 1462.93 122.301   3
   2  -3  18 1386.48 158.382   2
   2   3  19 2089.54 194.079   1
   2  -3  19 1898.04 190.532   2
   2  -3  19 2146.23 152.207   3
   2  -3  20 1111.41 154.732   2
   2  -3  20 1030.02 110.793   3
   2   3  20 1133.12 151.954   1
   2   3  21 442.880 112.686   1
   2  -3  21 510.743 82.8755   3
   2  -3  21 597.684 132.171   2
   2  -3  22 553.696 134.396   2
   2  -3  22 451.971 82.2094   3
   2   3  22 397.171 110.895   1
   2  -3  23 186.226 102.113   2
   2   3  23 152.919 78.0731   1
   2  -3  23 211.292 61.3996   3
   2  -3  24-69.3986 107.166   2
   2  -3  24 177.688 64.9801   3
  -2  -4  22 49.2240 99.4685   2
  -2   4  22 180.013 95.0181   1
  -2   4  21 1652.89 186.848   1
  -2  -4  21 1353.02 188.982   2
  -2  -4  20 242.455 99.7618   2
  -2   4  20 320.957 103.129   1
  -2   4  19 321.794 104.543   1
  -2  -4  19 245.043 104.300   2
  -2  -4  18 244.162 54.5972   3
  -2  -4  18 376.003 212.788   2
  -2   4  18 17.6183 67.7858   1
  -2  -4  17 26.6666 29.5973   3
  -2   4  17-85.7757 76.5206   1
   2   4 -16 5039.93 217.410   1
  -2   4  16 5044.10 279.697   1
  -2  -4  16 5790.24 325.280   2
   2   4 -16 4926.51 183.811   4
  -2  -4  16 5200.18 173.437   3
  -2  -4  15 394.714 112.360   2
   2   4 -15 296.435 53.1691   4
   2   4 -15 265.071 61.2518   1
  -2   4  15 347.779 93.8835   1
  -2  -4  15 384.813 49.6471   3
  -2   4  14-3.75959 58.8602   1
  -2  -4  14 26.8056 25.8122   3
  -2  -4  14 87.8094 83.7985   2
   2   4 -14 39.6280 33.4832   4
  -2  -4  13 3613.40 128.424   3
  -2   4  13 3650.44 226.546   1
  -2  -4  13 3876.55 251.137   2
  -2  -4  12 745.877 127.428   2
  -2   4  12 604.119 101.743   1
  -2  -4  12 664.081 56.7881   3
   2   4 -11 1379.83 98.1053   1
  -2  -4  11 1321.01 154.462   2
  -2   4  11 1311.19 137.425   1
  -2  -4  11 1300.79 72.6579   3
  -2  -4  10 609.770 50.0865   3
   2   4 -10 533.532 64.4027   1
  -2  -4  10 717.877 116.075   2
  -2   4  10 631.620 101.636   1
  -2   4   9 3356.34 200.599   2
  -2   4   9 3302.23 194.198   1
  -2  -4   9 3254.32 107.997   3
  -2  -4   9 3056.91 202.357   2
   2   4  -9 3317.21 136.130   1
  -2   4   8 363.056 86.2850   1
  -2  -4   8 598.901 54.1267   3
  -2   4   8 468.919 85.2327   3
   2   4  -8 732.711 75.9208   1
  -2  -4   8 487.257 130.607   2
  -2   4   8 483.861 105.910   2
  -2   4   7 2004.18 145.131   3
  -2   4   7 2200.81 161.990   2
   2   4  -7 2047.51 98.9473   1
  -2  -4   7 1895.35 156.631   2
   2   4  -7 2059.04 154.248   2
  -2  -4   7 2241.40 90.7769   3
   2   4  -7 2138.63 77.9878   3
  -2   4   7 2146.08 150.569   1
  -2   4   6 478.839 78.9478   3
   2   4  -6 316.683 67.5321   2
   2   4  -6 304.495 30.9244   3
  -2   4   6 308.518 85.7250   2
  -2  -4   6 304.561 39.0686   3
  -2  -4   6 348.677 90.7063   2
  -2   4   6 256.464 72.9659   1
  -2   4   5 3447.25 181.370   1
  -2  -4   5 3646.10 115.900   3
   2   4  -5 3514.33 106.191   3
  -2  -4   5 3699.24 204.578   2
   2  -4  -5 3554.94 168.262   2
  -2   4   5 3712.23 192.536   2
   2   4  -5 3695.64 194.569   2
  -2   4   4 3139.94 167.681   1
   2  -4  -4 2872.26 149.956   2
  -2  -4   4 3137.01 184.075   2
   2   4  -4 3118.01 104.666   3
  -2   4   4 3257.37 175.826   2
   2  -4  -3 3789.68 179.044   3
   2  -4  -3 3585.62 170.103   2
   2   4  -3 3928.03 125.462   3
  -2  -4   3 3675.79 199.293   2
  -2   4   3 3650.18 180.307   2
  -2   4   2 117.026 55.7851   2
   2   4  -2 220.641 36.0965   3
   2  -4  -2 191.223 51.0760   3
   2  -4  -2 327.582 77.2019   2
  -2  -4   2 97.7448 67.0361   2
   2   4  -1 203.265 46.5387   1
  -2   4   1 197.921 63.1697   2
  -2  -4   1 204.630 81.7033   2
   2  -4  -1 209.665 56.0688   3
   2   4  -1 166.799 37.9405   3
  -2   4   1 9.88242 16.4441   3
   2  -4  -1 206.054 69.5103   2
   2   4   0 5368.08 168.030   3
   2  -4   0 5410.33 199.057   3
   2   4   0 5456.19 168.392   1
  -2  -4   0 5444.39 230.229   2
   2  -4   0 5540.53 208.529   2
  -2   4   0 5274.94 207.048   2
   2   4   1 24881.7 363.925   1
   2   4   1 25321.1 378.505   3
   2  -4   1 25393.1 417.118   3
  -2   4  -1 25670.8 449.674   2
   2  -4   1 25153.8 433.275   2
  -2  -4  -1 24989.0 474.925   2
   2   4   2 4974.48 176.625   3
   2  -4   2 4901.36 185.568   3
   2  -4   2 4706.67 191.861   2
  -2   4  -2 3758.66 157.497   3
   2   4   2 4694.48 166.471   1
  -2  -4  -2 5116.66 222.395   2
  -2   4  -2 4938.40 199.975   2
   2   4   3 3176.53 145.487   1
   2  -4   3 3010.95 146.879   3
  -2  -4  -3 3411.77 186.042   2
   2   4   3 3012.08 144.840   3
  -2   4  -3 2911.94 137.621   3
   2  -4   3 2779.33 154.551   2
  -2   4  -3 3154.37 162.063   2
  -2   4  -4 4190.73 161.700   3
   2   4   4 4262.54 173.519   1
  -2  -4  -4 4448.28 204.332   2
  -2   4  -4 4194.17 186.733   2
   2  -4   4 4282.13 192.264   2
   2  -4   4 4146.83 166.765   3
  -2  -4  -5 168.378 71.5109   2
  -2   4  -5 160.309 39.2587   3
   2   4   5 173.527 59.4681   1
   2  -4   5 103.116 40.0826   3
   2  -4   5 197.773 73.2374   2
  -2   4  -5 84.1664 41.8158   2
  -2   4  -6 11.8593 19.9175   3
   2  -4   6 70.8279 36.6931   3
  -2   4  -6 43.3935 43.8745   2
   2   4   6 238.171 70.0428   1
   2  -4   6 177.241 71.8859   2
  -2  -4  -6 59.0997 59.6391   2
   2   4   7 1033.87 107.865   1
  -2  -4  -7 752.050 98.4543   2
  -2  -4  -7 899.599 99.5790   1
   2  -4   7 778.371 98.9075   2
   2  -4   7 954.003 84.7369   3
   2  -4   8 1429.14 104.665   3
   2   4   8 1410.27 153.961   2
  -2  -4  -8 1499.50 126.633   1
   2   4   8 1471.22 123.041   1
   2  -4   8 1380.34 123.938   2
  -2  -4  -8 1159.44 111.021   2
   2  -4   9 66.8595 39.7088   3
   2   4   9 1.45257 55.1760   1
   2  -4   9-113.240 86.6161   2
  -2  -4  -9 0.78667 53.3655   1
   2  -4  10 311.053 86.7563   2
   2   4  10 121.364 68.4744   1
  -2   4 -10 155.723 55.7163   1
   2  -4  10 144.897 47.3317   3
   2  -4  11 1223.98 136.771   2
   2  -4  11 1125.45 99.1000   3
   2   4  11 1199.97 125.821   1
  -2   4 -11 1212.37 111.726   1
  -2   4 -12 375.975 73.4761   1
   2  -4  12 259.364 55.2505   3
   2  -4  12 349.247 99.8796   2
   2   4  12 131.504 73.0736   1
   2   4  13 3608.10 216.765   1
   2  -4  13 3719.80 227.649   2
   2  -4  13 3793.13 180.542   3
   2   4  14 47.5096 29.9720   4
   2  -4  14 95.9170 41.5971   3
   2  -4  14 69.3211 82.1325   2
   2   4  14 26.8710 70.6491   1
   2  -4  15 730.356 86.1718   3
   2   4  15 707.499 74.6003   4
   2  -4  15 715.351 129.360   2
   2   4  15 794.742 121.308   1
   2   4  16 228.808 85.4096   1
   2   4  16 120.515 39.8987   4
   2  -4  16 155.749 47.6056   3
   2  -4  16 46.5284 81.3850   2
   2  -4  17 2589.36 214.345   2
   2  -4  17 2615.31 162.863   3
   2   4  17 2727.22 211.115   1
   2  -4  18 2083.44 202.886   2
   2   4  18 2187.57 196.834   1
   2  -4  18 2171.77 151.781   3
   2   4  19 1281.19 160.243   1
   2  -4  19 1601.64 199.754   2
   2  -4  19 1251.36 121.764   3
   2  -4  20 94.7224 85.8570   2
   2  -4  20 214.130 61.0980   3
   2   4  20 246.972 96.3397   1
   2  -4  21 1370.33 131.201   3
   2   4  21 1340.43 171.565   1
   2  -4  21 1395.94 184.579   2
   2  -4  22 370.304 74.8629   3
   2  -4  22 355.913 113.574   2
   2   4  22 476.539 122.576   1
   2  -4  23-63.6499 91.3897   2
  -2  -5  21 320.138 141.717   2
  -2   5  20 325.224 103.995   1
  -2  -5  20 453.578 138.655   2
  -2  -5  19 465.607 144.695   2
  -2   5  19 266.657 101.114   1
  -2  -5  18 1440.15 191.419   2
  -2   5  18 1255.86 164.728   1
  -2   5  17-11.0084 71.7526   1
  -2  -5  17 210.006 113.894   2
  -2  -5  16 333.043 121.545   2
  -2   5  16 82.4321 68.7074   1
  -2  -5  15 229.038 48.5911   3
  -2   5  15 224.392 91.1713   1
  -2  -5  14 1697.59 92.4070   3
  -2  -5  14 1802.43 187.995   2
  -2   5  14 1526.29 162.300   1
  -2  -5  13 108.409 84.4454   2
  -2  -5  13 84.6110 31.8155   3
  -2   5  13 138.790 77.9027   1
  -2  -5  12-11.4147 89.3789   2
  -2  -5  12 46.5063 26.3248   3
  -2   5  12 102.903 73.8203   1
  -2  -5  11 144.304 36.1167   3
  -2   5  11 144.499 80.4613   1
   2   5 -11 9.39497 18.6313   1
  -2  -5  11 47.4214 80.6856   2
  -2  -5  10 1834.11 94.0410   3
  -2   5  10 1804.39 163.566   1
  -2  -5  10 1602.93 165.589   2
  -2  -5   9 103.076 37.4853   3
   2   5  -9 104.353 35.9899   1
  -2  -5   9 41.3291 85.4191   2
  -2   5   9 29.6739 61.3436   1
  -2  -5   8 2579.68 111.535   3
   2   5  -8 2495.29 96.1376   3
  -2  -5   8 2556.97 201.237   2
   2   5  -8 2437.05 122.084   1
  -2   5   8 2472.76 179.356   1
  -2  -5   7 1938.27 181.995   2
  -2   5   7 1787.61 152.403   1
  -2  -5   7 2061.42 103.936   3
   2   5  -7 1722.26 83.3829   3
   2   5  -7 1744.31 106.663   1
   2  -5  -6 1093.12 109.431   2
  -2   5   6 1361.64 132.541   1
  -2   5   6 1457.64 150.932   2
   2   5  -6 1965.74 100.481   3
  -2  -5   6 1838.09 200.899   2
  -2   5   5 164.961 60.6512   3
  -2   5   5 207.385 86.2556   2
  -2   5   5 237.197 81.6419   1
   2   5  -5 232.239 38.5688   3
  -2  -5   5 498.109 117.927   2
   2  -5  -5 118.037 62.9786   2
   2   5  -4 2023.38 101.714   3
  -2   5   4 2003.90 148.853   3
  -2  -5   4 2056.48 175.273   2
   2  -5  -4 1887.28 141.811   2
  -2   5   4 1906.24 158.719   2
  -2   5   4 2069.95 154.772   1
  -2   5   3 771.433 113.491   2
  -2   5   3 655.556 88.8162   3
   2   5  -3 709.497 67.5894   3
   2  -5  -3 758.609 112.089   2
   2   5  -3 868.047 120.942   2
  -2  -5   3 627.194 106.639   2
  -2   5   2 5498.46 246.717   2
  -2   5   2 5315.61 223.989   3
   2   5  -2 5207.24 256.726   2
   2   5  -2 5289.38 178.562   3
   2  -5  -2 5460.43 236.047   2
   2  -5  -2 5399.61 229.443   3
  -2  -5   2 5349.64 255.606   2
   2   5  -1 1413.98 99.4708   3
   2  -5  -1 1740.25 146.216   2
   2   5  -1 1504.50 105.862   1
   2  -5  -1 1578.91 128.291   3
   2   5  -1 1405.62 143.441   2
  -2   5   1 1576.23 142.665   2
  -2   5   1 1493.14 119.192   3
  -2  -5   1 1620.34 157.750   2
   2  -5   0 153.442 56.2153   3
   2   5   0 36.3899 68.9971   2
   2   5   0-3.61695 22.7566   3
  -2   5   0 48.0031 65.8083   2
   2   5   0 36.6909 41.9775   1
  -2  -5   0 155.930 94.8031   2
   2  -5   0 91.5764 86.6162   2
   2   5   1 360.885 62.3244   1
  -2  -5  -1 611.129 115.947   2
  -2   5  -1 354.854 78.9490   2
   2  -5   1 507.118 83.4989   3
   2   5   1 489.630 94.0341   2
   2   5   1-4.99983 15.1105   3
   2  -5   1 491.700 100.009   2
   2  -5   2 1547.35 137.568   2
   2  -5   2 1429.70 117.929   3
  -2   5  -2 1358.00 128.132   2
   2   5   2 1548.42 114.193   1
  -2  -5  -2 1480.77 154.761   2
   2   5   2 1502.01 151.680   2
   2   5   3 440.321 84.9362   1
   2  -5   3 230.086 62.0925   3
  -2   5  -3 295.399 78.7210   2
   2  -5   3 231.579 78.4147   2
  -2   5  -4 21.5774 54.5693   2
   2   5   4 104.455 60.4954   1
   2  -5   4-100.391 85.4852   2
  -2  -5  -4 164.029 104.189   2
   2  -5   4 44.5095 48.5068   3
   2   5   5 3300.36 177.494   1
  -2   5  -5 2994.53 183.990   2
   2   5   5 3085.40 175.711   3
  -2  -5  -5 3131.44 205.911   2
   2  -5   5 3205.31 197.908   2
   2  -5   5 3007.88 161.749   3
   2   5   6 173.681 70.9625   1
   2  -5   6 92.7038 46.9410   3
  -2   5  -6 62.4886 54.3326   2
  -2  -5  -6-8.59744 81.9203   2
   2   5   6 48.3818 52.3977   3
  -2  -5  -7 956.575 121.406   2
   2  -5   7 1053.91 98.0431   3
   2  -5   7 1061.73 135.512   2
   2   5   7 1054.84 113.901   1
  -2   5  -7 958.745 116.357   2
   2  -5   8 363.402 95.6255   2
   2   5   8 366.378 85.1840   1
  -2  -5  -8 146.525 78.1590   2
   2  -5   8 239.299 56.8188   3
   2  -5   9 3954.12 227.438   2
   2   5   9 4118.09 219.436   1
  -2   5  -9 4205.44 203.583   1
   2  -5   9 4009.89 185.379   3
   2  -5  10 3678.61 179.616   3
   2  -5  10 3354.75 213.250   2
   2   5  10 3409.46 203.040   1
   2  -5  11 464.493 73.6340   3
   2   5  11 479.922 93.2159   1
   2  -5  11 410.061 100.278   2
   2  -5  12 105.990 48.2857   3
   2  -5  12-33.7763 84.8505   2
   2   5  12 110.550 67.6910   1
   2   5  13 80.4793 65.7721   1
   2  -5  13-26.5082 36.6928   3
   2  -5  14 680.836 86.0914   3
   2  -5  14 255.358 91.4590   2
   2   5  14 625.953 108.942   1
   2  -5  15 2453.31 210.160   2
   2   5  15 2382.38 201.982   1
   2  -5  15 2330.10 156.801   3
   2   5  16 2358.02 204.975   1
   2  -5  16 2607.43 166.814   3
   2  -5  16 2680.37 225.234   2
   2  -5  17 1650.28 182.636   2
   2   5  17 1640.75 177.132   1
   2  -5  17 1561.89 132.555   3
   2   5  18 649.425 124.191   1
   2  -5  18 798.611 139.106   2
   2  -5  18 506.264 80.5880   3
   2   5  19 112.951 90.5756   1
   2  -5  19 82.4295 91.3754   2
   2  -5  19 24.9489 41.0199   3
   2   5  20 313.086 103.213   1
   2  -5  20 278.758 110.344   2
   2  -5  21 173.966 110.073   2
  -2   6  18 1452.08 183.979   1
  -2  -6  18 1094.94 184.591   2
  -2   6  17 627.755 130.666   1
  -2  -6  17 340.711 126.476   2
  -2  -6  16 2570.35 247.504   2
  -2   6  16 2616.52 229.380   1
  -2   6  15 164.369 87.3178   1
  -2  -6  15 115.701 91.8314   2
  -2   6  14 888.239 139.721   1
  -2  -6  14 1008.48 169.035   2
  -2  -6  13 2571.02 257.043   2
  -2   6  13 1983.26 189.627   1
  -2   6  12 258.703 92.7638   1
  -2  -6  12 817.963 160.345   2
  -2   6  11 134.730 86.1965   1
  -2  -6  11 67.2792 32.2655   3
  -2  -6  11 100.725 91.8183   2
  -2  -6  10 97.9301 36.8623   3
  -2   6  10 101.713 76.8926   1
  -2  -6  10 56.7373 89.4871   2
  -2   6   9 629.553 120.186   1
  -2  -6   9 705.819 135.289   2
   2   6  -8 1123.54 73.5482   3
  -2   6   8 1294.72 146.432   1
  -2  -6   8 1241.75 161.135   2
   2  -6  -7-78.7443 80.6263   2
   2   6  -7 38.4935 24.2368   3
  -2   6   7-7.92623 63.3853   1
  -2   6   6 313.025 89.7670   1
   2  -6  -6 217.345 67.6246   2
   2   6  -6 402.958 49.9286   3
  -2  -6   6 369.769 114.517   2
  -2   6   5 1506.48 151.740   1
  -2  -6   5 1182.96 156.299   2
   2   6  -5 1225.11 86.2159   3
   2  -6  -5 1219.56 131.893   2
  -2   6   4 772.606 117.467   1
  -2  -6   4 740.915 136.515   2
   2  -6  -4 707.736 112.464   2
  -2  -6   3 2266.17 203.101   2
   2  -6  -3 2065.71 173.022   2
  -2   6   3 2291.93 177.589   1
   2  -6  -2 72.5308 82.7259   2
   2   6  -2-45.0769 47.9052   1
  -2  -6   2 74.9828 98.4929   2
  -2  -6   1 46.3952 95.3689   2
   2   6  -1 12.2701 46.7102   1
   2  -6  -1 164.678 92.1545   2
   2   6   0 22.0539 48.5694   1
   2  -6   0 130.736 63.5803   3
  -2  -6   0 157.275 104.496   2
   2  -6   0 122.088 95.8424   2
   2   6   1 1461.04 120.490   3
   2  -6   1 1634.61 145.071   3
   2  -6   1 1503.82 156.786   2
   2   6   1 1418.29 117.440   1
  -2   6  -1 1391.53 125.415   3
  -2  -6  -1 1365.55 171.324   2
  -2  -6  -2 5555.44 287.663   2
   2  -6   2 5551.60 243.350   3
  -2   6  -2 5857.42 239.184   3
   2   6   2 5744.73 228.037   1
   2   6   2 5500.89 229.683   3
   2  -6   2 5807.47 275.601   2
   2   6   3 3762.13 200.482   3
   2  -6   3 3677.03 224.411   2
   2  -6   3 3624.12 195.349   3
  -2   6  -3 3838.28 194.331   3
  -2  -6  -3 3865.30 243.884   2
   2   6   3 3784.13 193.421   1
   2   6   4 247.441 84.5582   1
  -2   6  -4 80.2963 40.1820   3
   2  -6   4 36.4120 90.1074   2
  -2  -6  -4 349.665 108.875   2
   2  -6   4 92.6661 58.2567   3
  -2   6  -5 2342.48 148.307   3
   2  -6   5 2385.55 159.196   3
  -2  -6  -5 3281.81 226.322   2
   2  -6   5 2337.81 185.448   2
   2   6   5 2961.82 183.763   1
  -2   6  -6 2827.37 160.528   3
   2  -6   6 2723.55 167.197   3
  -2  -6  -6 2594.75 194.443   2
   2  -6   6 2314.23 187.613   2
   2   6   6 2777.10 178.762   1
   2   6   7 139.412 67.9737   1
  -2   6  -7 48.9052 35.4630   3
   2  -6   7 90.8859 55.9245   3
   2  -6   7 124.835 81.7576   2
  -2  -6  -7-50.8411 81.3588   2
   2   6   8 79.0163 71.6592   1
  -2   6  -8 32.9374 27.9647   3
  -2  -6  -8-15.6999 69.5838   2
   2  -6   8 58.1579 46.0324   3
  -2  -6  -9 389.580 90.3409   2
   2  -6   9 419.623 110.971   2
   2  -6   9 380.576 76.3174   3
   2   6   9 480.409 98.5155   1
  -2   6  -9 342.382 59.5095   3
   2  -6  10 218.310 61.4831   3
  -2   6 -10 124.601 42.7938   3
   2   6  10 155.387 72.9644   1
   2  -6  10 159.702 88.5295   2
   2   6  11 691.265 115.779   1
   2  -6  11 729.826 94.4870   3
   2  -6  11 692.312 125.889   2
   2  -6  12 1289.76 165.859   2
   2  -6  12 1203.45 116.860   3
   2   6  12 1482.77 159.580   1
   2  -6  13 773.050 96.6378   3
   2   6  13 941.207 143.215   1
   2  -6  13 897.555 147.480   2
   2  -6  14 623.547 88.4486   3
   2   6  14 669.130 124.377   1
   2  -6  14 551.699 125.118   2
   2  -6  15 27.0199 83.7211   2
   2  -6  15-5.93258 47.4986   3
   2   6  15-7.72521 71.1507   1
   2  -6  16 833.806 148.854   2
   2   6  16 784.021 130.755   1
   2  -6  16 822.554 101.254   3
   2  -6  17-2.88034 95.3492   2
   2   6  17 302.392 103.186   1
   2  -6  18-82.9023 121.517   2
   2   6  18 226.472 98.7814   1
   2  -6  19 22.1342 115.658   2
  -2  -7  16-23.3902 99.9531   2
  -2  -7  15 123.708 112.667   2
  -2   7  15 72.0939 82.7810   1
  -2   7  14 58.1534 85.1174   1
  -2  -7  14 129.298 112.691   2
  -2   7  13 1.24257 78.6823   1
  -2  -7  13-43.5956 88.5107   2
  -2  -7  12 374.850 133.581   2
  -2   7  12 405.736 105.556   1
  -2   7  11 109.828 80.9038   1
  -2  -7  11 302.951 127.217   2
  -2  -7  10 294.315 155.100   2
  -2   7  10-80.1559 76.9835   1
  -2  -7   9 236.105 117.475   2
  -2   7   9 116.168 90.5991   1
  -2   7   8 1003.82 143.990   1
  -2  -7   8 645.219 129.919   2
  -2  -7   7 311.809 118.256   2
   2  -7  -7 341.145 87.5808   2
  -2   7   7 636.613 120.158   1
  -2  -7   6 765.812 146.478   2
   2  -7  -6 897.792 126.674   2
  -2   7   6 927.485 135.569   1
  -2   7   5 307.772 95.2249   1
  -2  -7   5 292.490 113.825   2
   2  -7  -5 354.440 89.8782   2
   2   7  -4 871.415 97.5755   1
  -2  -7   4 852.151 147.554   2
   2  -7  -4 690.513 117.236   2
  -2   7   4 808.647 125.199   1
   2  -7  -3 101.990 87.5414   2
   2   7  -3 58.6649 30.6702   3
   2   7  -3 59.0540 47.0901   1
  -2   7   3 55.1401 68.3240   1
  -2  -7   3 110.205 108.028   2
  -2   7   2-17.8498 66.4026   1
   2   7  -2-13.4778 31.4952   3
   2  -7  -2 165.325 101.241   2
  -2  -7   2 56.6099 102.870   2
   2   7  -2 7.05686 46.4700   1
   2  -7  -1 380.840 118.583   2
   2   7  -1 255.511 59.6157   3
   2   7  -1 160.205 60.1810   1
  -2  -7   1 319.551 113.617   2
  -2   7   1 108.700 66.3799   1
   2   7   0 1870.09 143.549   1
  -2  -7   0 1762.87 195.229   2
   2  -7   0 1577.24 176.657   2
  -2  -7  -1 62.2244 107.641   2
   2   7   1 33.8167 55.0582   1
   2  -7   1 130.366 102.508   2
   2  -7   2 288.659 105.214   2
   2  -7   2 311.893 80.4590   3
  -2  -7  -2 275.038 118.332   2
   2   7   2 147.270 58.2618   1
   2   7   3 598.247 94.7069   1
  -2  -7  -3 589.851 127.984   2
   2  -7   3 388.625 85.9039   3
   2  -7   3 541.338 125.441   2
   2  -7   4 91.4888 88.1676   2
   2  -7   4 38.0257 52.2969   3
  -2  -7  -4 207.104 100.854   2
   2   7   4 163.637 69.5008   1
   2   7   5 2.85543 60.8308   1
   2  -7   5 26.1786 49.4158   3
   2  -7   5 218.262 104.406   2
  -2  -7  -5 53.8241 87.2095   2
   2  -7   6 17.0456 83.1084   2
  -2  -7  -6 174.898 94.8200   2
   2  -7   6 66.7713 55.4462   3
   2   7   6 36.8315 66.4659   1
   2  -7   7 2293.51 167.262   3
   2   7   7 2272.99 180.176   1
  -2  -7  -7 2331.99 202.271   2
   2  -7   7 2413.74 207.016   2
   2  -7   8 180.064 64.5235   3
  -2  -7  -8 95.0157 79.6350   2
   2  -7   8 8.89736 91.5926   2
   2   7   8 279.881 87.0543   1
   2  -7   9 853.263 105.846   3
   2  -7   9 647.330 132.335   2
   2   7   9 907.285 127.644   1
  -2  -7  -9 663.720 120.153   2
   2  -7  10 65.2218 54.2331   3
   2   7  10 84.3438 75.4752   1
   2  -7  11 217.267 108.647   2
   2   7  11 134.130 79.8644   1
   2  -7  11 196.008 62.3574   3
   2  -7  12 890.855 148.923   2
   2   7  12 908.274 140.833   1
   2  -7  12 1022.41 115.496   3
   2   7  13 390.617 104.730   1
   2  -7  13 361.783 120.831   2
   2  -7  14 304.378 122.702   2
   2   7  14 222.708 92.9802   1
   2  -7  15 99.1000 92.2794   2
   2   7  15 217.754 90.2711   1
   2   7  16 2271.93 234.533   1
   2  -7  16 1506.81 197.494   2
  -2   8  12 901.287 158.136   1
  -2  -8  11-132.206 131.590   2
  -2   8  11 34.0567 85.0755   1
  -2  -8  10-186.645 122.026   2
  -2   8  10 72.2249 78.0320   1
  -2  -8   9 1082.90 181.550   2
  -2   8   9 1296.84 174.608   1
  -2   8   8-23.1082 74.0690   1
  -2  -8   8 33.1666 104.133   2
  -2  -8   7 256.089 133.196   2
  -2   8   7 99.5715 86.4802   1
   2  -8  -6 59.4873 84.5912   2
  -2  -8   6 145.285 123.996   2
  -2   8   6 100.668 81.1000   1
  -2   8   5 16.7973 84.4588   1
  -2  -8   5 241.989 121.644   2
   2  -8  -5-16.2752 86.8257   2
  -2   8   4 1607.17 174.864   1
   2  -8  -4 1681.82 173.836   2
   2   8  -4 1635.06 135.619   1
  -2  -8   4 1832.32 213.908   2
   2  -8  -3-9.57065 85.1626   2
   2   8  -3-31.7867 54.1546   1
  -2   8   3 48.9234 72.8170   1
  -2  -8   3 36.0701 108.215   2
  -2   8   2 99.1635 73.8932   1
  -2  -8   2 21.6937 104.711   2
   2  -8  -2 154.547 89.1377   2
   2   8  -2 114.129 51.7053   1
  -2   8   1-35.7229 91.2383   1
   2  -8  -1 194.268 109.129   2
   2   8  -1 5.52418 53.3874   1
  -2  -8   1 151.363 109.428   2
  -2   8   0-59.1444 76.9284   1
   2   8   0 10.8780 52.5845   1
   2  -8   0 170.349 100.512   2
  -2  -8   0 162.219 117.366   2
  -2  -8  -1 930.618 161.112   2
   2   8   1 621.000 100.811   1
   2  -8   1 561.531 130.445   2
  -2  -8  -2 1021.94 166.121   2
   2   8   2 834.069 111.270   1
   2  -8   2 1030.20 161.050   2
   2   8   3 284.488 79.0727   1
   2  -8   3 222.287 103.760   2
  -2  -8  -3 480.341 128.112   2
  -2  -8  -4 990.750 155.446   2
   2   8   4 786.617 111.049   1
   2  -8   4 944.137 155.379   2
  -2  -8  -5 3.13436 84.9461   2
   2   8   5 165.652 66.9655   1
   2  -8   5 182.933 65.1239   3
   2  -8   5 17.4886 90.7759   2
   2  -8   6 1131.19 165.961   2
   2  -8   6 1082.41 129.830   3
  -2  -8  -6 963.055 155.507   2
   2   8   6 1070.18 131.336   1
   2  -8   7 1356.63 179.993   2
   2   8   7 1240.85 144.341   1
  -2  -8  -7 1090.91 160.207   2
   2  -8   7 1288.44 137.616   3
  -2  -8  -8-43.5346 94.2785   2
   2   8   8 259.072 86.9771   1
   2  -8   8-25.9688 95.2983   2
   2  -8   8 36.5572 57.6646   3
   2  -8   9-25.1028 94.2423   2
  -2  -8  -9-201.990 112.217   2
   2   8  10 1161.92 151.674   1
   2  -8  10 1059.24 165.685   2
   2   8  11 881.567 136.127   1
   2  -8  11 591.352 139.205   2
   2   8  12 1050.71 150.493   1
   2  -8  12 790.139 157.756   2
   2  -9  -4-50.6731 99.1239   2
  -2   9   4-22.4789 77.1499   1
   2  -9  -3 17.3319 83.6327   2
  -2   9   3 75.8439 87.8964   1
  -2   9   2-40.0417 76.5921   1
   2  -9  -2-3.63484 86.4941   2
  -2   9   1 322.531 112.727   1
   2  -9  -1 393.158 129.684   2
  -2   9   0 231.392 106.551   1
   2  -9   0 198.767 107.609   2
  -2   9  -1 297.306 100.966   1
   2  -9   1 338.392 131.099   2
  -2   9  -2 118.686 88.7143   1
   2  -9   2 490.124 140.167   2
   2  -9   3 285.148 126.832   2
  -2   9  -3-97.6151 97.9062   1
  -3   0  25-112.503 83.6147   1
  -3   0  24 87.2630 70.0114   1
  -3   0  23-3.99453 62.8038   1
  -3   0  22 3120.44 230.007   1
  -3   0  21-53.5853 65.6253   1
  -3   0  20 350.433 92.5098   1
  -3   0  19 39.5569 61.4208   1
  -3   0  18 963.239 117.556   1
  -3   0  17 52.5763 55.9422   1
  -3   0  16 105.077 60.8182   1
   3   0 -16 134.981 60.0071   1
  -3   0  15-0.30793 48.7893   1
   3   0 -15-17.4649 48.9810   1
  -3   0  14 895.104 100.282   1
  -3   0  13 51.8313 46.6839   1
   3   0 -12 2.32889 22.5035   1
  -3   0  12 54.6408 43.8705   1
  -3   0  12 2.79636 11.7102   4
   3   0 -11-17.8948 33.0565   1
  -3   0  11-37.2595 41.9917   1
  -3   0  11-6.14114 12.8840   4
  -3   0  10 1509.51 60.5850   4
  -3   0  10 1382.30 94.6920   1
   3   0 -10 1605.98 103.195   1
  -3   0   9-17.2457 36.1148   1
  -3   0   9-7.97917 14.8282   4
   3   0  -9-14.7978 32.8436   1
  -3   0   8 194.075 44.0497   1
   3   0  -8 165.320 41.2006   1
  -3   0   7 16.8709 24.0151   3
   3   0  -7-5.48992 27.5498   1
  -3   0   7 17.9365 32.0277   1
   3   0  -6 1.24605 23.9456   1
  -3   0   6 37.2232 30.0582   1
  -3   0   6 6.54229 19.6222   3
  -3   0   5 0.13325 26.7716   1
  -3   0   5-17.0972 23.3578   3
   3   0  -5-11.4519 26.6178   1
  -3   0   4 163.674 33.2034   1
   3   0  -4 171.262 30.0706   3
  -3   0   4 221.594 32.3981   3
  -3   0   3-15.1053 21.8544   3
   3   0  -3 28.3465 26.2077   3
  -3   0   2 861.274 43.0136   3
   3   0  -2 853.234 44.1056   3
   3   0  -1 2.73837 15.8565   3
  -3   0   1 9.05205 17.5322   2
  -3   0   1-3.64646 16.1722   3
  -3   0   0 648.349 30.6036   2
   3   0   0 615.780 30.2838   2
   3   0   0 554.956 37.1300   3
   3   0   1-6.15221 15.4627   3
  -3   0  -1 53.5057 21.3342   2
   3   0   1-22.7693 21.5441   2
   3   0   2 34729.6 220.162   2
   3   0   2 34929.9 295.489   3
   3   0   3-13.4893 25.1755   1
   3   0   4 2050.34 91.6882   1
   3   0   5 16.2554 26.3984   1
   3   0   6 18375.3 297.133   1
   3   0   7-17.2211 27.0105   1
   3   0   8 1668.65 104.249   1
   3   0   9-18.0415 34.9476   1
  -3   0  -9 15.6240 15.0047   4
   3   0  10 15468.0 334.056   1
  -3   0 -10 15231.4 180.023   4
   3   0  11 18.4465 40.3625   1
  -3   0 -11-3.69973 12.2994   4
  -3   0 -12 23.1706 12.6758   4
   3   0  12 6.08333 39.8554   1
   3   0  13 29.5006 43.0375   1
  -3   0 -13-21.8844 48.0576   1
   3   0  14 893.018 106.790   1
   3   0  15-12.1275 60.4924   1
   3   0  16 231.414 72.0144   1
   3   0  17-29.9874 53.5927   1
   3   0  18 7016.89 310.774   1
   3   0  19-0.15800 57.6801   1
   3   0  20 2665.16 209.133   1
   3   0  21 11.2008 62.5087   1
   3   0  22 2704.80 223.814   1
   3   0  23 36.5481 63.2762   1
   3   0  24 214.685 86.1105   1
  -3   1  25 1072.68 168.701   1
  -3  -1  25 1142.62 158.382   1
  -3  -1  24 7647.56 361.569   1
  -3   1  24 8184.95 402.948   1
  -3   1  23 1361.55 170.274   1
  -3  -1  23 1485.80 160.496   1
  -3  -1  22 27.6256 54.8566   1
  -3   1  22 39.8201 74.1043   1
  -3  -1  21 421.461 90.1305   1
  -3   1  21 427.552 103.747   1
  -3   1  20 2914.94 215.975   1
  -3  -1  20 2470.48 183.724   1
  -3  -1  19-5.09208 54.0102   1
  -3   1  19 129.403 72.2010   1
  -3  -1  18 66.9938 48.5788   1
  -3   1  18 186.799 78.1618   1
  -3  -1  17 848.652 101.574   1
  -3   1  17 986.950 123.823   1
   3   1 -17 817.068 105.404   1
   3   1 -16 2325.83 155.187   1
  -3   1  16 2462.53 173.842   1
  -3  -1  16 2140.26 147.908   1
  -3   1  15 30.7405 12.2979   4
  -3  -1  15 57.2131 47.4579   1
   3  -1 -15 22.6374 54.5520   1
  -3   1  15-2.05992 63.3377   1
   3  -1 -14 68.3331 57.8115   1
  -3   1  14 32.8984 53.6691   1
  -3  -1  14-6.17068 41.2402   1
  -3   1  13 144.566 56.7347   1
   3  -1 -13 296.440 66.2519   1
   3   1 -13-0.23219 15.3721   1
  -3  -1  13 242.274 53.7217   1
  -3  -1  12 7483.35 220.644   1
  -3   1  12 7525.55 253.724   1
   3   1 -12 7954.03 225.958   1
   3   1 -11 5462.01 179.226   1
  -3   1  11 5403.21 209.408   1
  -3  -1  11 5378.67 178.252   1
  -3   1  10 6.25630 43.6959   1
  -3  -1  10-3.22604 26.8261   1
   3   1 -10 4.65431 27.4376   1
  -3   1  10 33.9615 37.0266   3
   3  -1 -10-13.3205 23.2617   1
  -3   1   9 572.173 66.0983   3
   3  -1  -9 603.614 72.9997   1
   3   1  -9 618.346 59.8862   1
  -3   1   9 572.978 72.4365   1
  -3  -1   9 539.153 53.2370   1
  -3  -1   8 25600.1 303.640   1
  -3   1   8 25232.5 377.475   3
  -3   1   8 25674.4 389.500   1
   3   1  -8 25523.1 311.598   1
   3  -1  -8 25612.7 395.015   1
  -3   1   7 1059.18 79.6972   3
   3   1  -7 1075.30 62.8452   1
  -3   1   7 969.002 80.1350   1
   3  -1  -7 1004.54 79.5823   1
  -3  -1   7 1013.90 58.4966   1
  -3   1   6 116.845 42.9709   1
   3   1  -6 84.1243 24.1725   1
  -3  -1   6 97.5309 24.4119   1
  -3  -1   6 110.384 19.2154   3
  -3   1   6 102.469 34.7624   3
  -3  -1   6 85.0313 22.8167   4
  -3  -1   5 3785.77 83.7911   1
  -3  -1   5 3553.98 70.3497   3
   3   1  -5 3753.92 87.1716   1
  -3  -1   5 3815.17 108.935   4
  -3   1   5 3781.45 134.862   1
   3   1  -5 3896.73 106.701   4
  -3  -1   5 3751.47 143.116   2
  -3   1   5 3729.37 130.629   3
  -3  -1   4 15098.3 259.462   2
  -3  -1   4 15402.5 133.507   1
   3  -1  -4 15274.7 249.874   3
   3   1  -4 15723.7 212.516   4
   3   1  -4 15240.3 137.578   1
  -3  -1   4 14943.7 211.935   4
  -3   1   4 15506.9 249.662   3
   3   1  -3 699.537 48.1734   4
  -3  -1   3 722.698 50.1078   4
   3  -1  -3 646.624 56.0721   3
  -3  -1   3 816.512 65.3663   2
  -3  -1   2 54.3374 36.6932   2
   3   1  -2 19.1354 20.3393   4
   3  -1  -2 19.7157 31.5461   3
   3   1  -1 102.140 26.3910   4
   3  -1  -1 58.2229 29.8364   3
   3   1  -1 201.937 45.6908   2
  -3  -1   1 94.5672 41.4323   2
  -3   1   1 43.2079 21.6061   2
   3   1  -1 104.351 14.6731   3
   3   1   0 31423.3 194.512   1
   3   1   0 30614.7 294.779   4
   3  -1   0 30196.3 312.833   3
   3   1   0 30165.9 310.359   2
  -3  -1   0 30475.6 309.875   2
  -3  -1   0 30586.1 192.496   1
   3   1   1 6761.51 144.267   4
  -3  -1  -1 6869.75 111.907   1
  -3  -1  -1 7150.92 158.064   2
   3   1   1 6710.02 153.961   2
   3  -1   1 7036.87 151.622   3
   3   1   1 6875.56 113.967   1
   3  -1   2 724.816 53.6596   3
   3  -1   2 735.463 36.7658   2
  -3  -1  -2 827.840 48.8464   1
  -3  -1  -2 907.095 72.4304   2
   3   1   2 766.046 63.5094   2
   3   1   2 801.669 48.1049   1
   3   1   2 793.277 51.6493   4
   3   1   3 6149.83 155.654   2
  -3  -1  -3 5976.29 136.824   1
   3  -1   3 6579.63 153.859   3
   3   1   3 6162.90 138.773   1
  -3  -1  -3 6290.10 137.235   4
   3   1   3 6254.86 137.627   4
  -3  -1  -3 6200.49 141.785   2
   3  -1   4 33328.5 350.300   3
  -3  -1  -4 32932.9 343.067   1
  -3  -1  -4 33561.8 335.936   2
  -3  -1  -4 33481.6 313.221   4
   3   1   4 32264.2 354.026   2
   3   1   4 33142.7 345.675   1
   3   1   4 33429.2 309.763   4
  -3  -1  -5-3.04160 17.1638   4
   3  -1   5 0.67643 21.5767   3
   3   1   5 18.8991 17.4309   4
   3   1   5 24.0738 31.3044   1
  -3  -1  -5 11.1585 30.4878   1
   3   1   5 6.79033 33.7653   2
  -3  -1  -6 1595.18 90.4596   1
  -3  -1  -6 1618.74 71.3513   4
   3   1   6 1621.61 94.0090   1
   3   1   6 1610.98 89.8902   2
   3  -1   6 1669.68 87.9118   3
   3   1   7 221.674 47.7498   1
   3  -1   7 282.444 45.3001   3
   3   1   7 176.495 39.1982   2
   3  -1   7 289.514 52.0203   1
   3   1   8 82.4094 39.0623   1
   3  -1   8 82.5141 39.1846   1
   3  -1   8 121.074 34.8826   3
   3  -1   9 2565.13 138.633   1
   3   1   9 2419.28 134.360   1
   3  -1  10 677.640 77.6879   1
   3   1  10 699.829 81.6197   1
   3  -1  11 1136.40 101.198   1
   3   1  11 1142.20 105.763   1
   3   1  12 45.6757 43.7013   1
   3  -1  12 104.963 45.3465   1
  -3   1 -12 118.621 47.8049   1
  -3  -1 -13 34.8964 47.7511   1
   3   1  13 26.5672 46.9095   1
  -3   1 -13 62.6475 47.9955   1
   3  -1  13 37.5382 44.8629   1
   3   1  14 2179.56 159.153   1
   3  -1  14 1889.59 145.963   1
  -3   1 -15 1667.64 50.9729   4
   3  -1  15 2093.86 158.397   1
   3   1  15 2476.16 174.318   1
   3  -1  16 10629.9 353.061   1
   3   1  16 10754.6 364.483   1
   3   1  17 963.586 122.887   1
   3  -1  17 815.745 110.402   1
   3  -1  18 759.381 109.888   1
   3   1  18 634.592 105.879   1
   3   1  19 21.7421 63.7659   1
   3  -1  19-1.54012 55.2696   1
   3  -1  20 6911.58 324.010   1
   3   1  20 6851.41 337.962   1
   3  -1  21 1780.23 179.483   1
   3   1  21 2321.36 214.185   1
   3   1  22 66.2704 69.8017   1
   3  -1  22 115.460 70.9537   1
   3   1  23 521.148 122.049   1
   3  -1  23 461.570 115.790   1
   3  -1  24 1151.22 163.057   1
   3   1  24 1327.40 172.847   1
   3  -1  25 122.356 76.5924   1
  -3  -2  25 1526.66 165.016   1
  -3   2  24-16.2787 70.9040   1
  -3  -2  24 8.23873 53.3889   1
  -3  -2  23 1943.84 172.829   1
  -3   2  23 1792.90 195.701   1
  -3   2  22 261.495 96.8408   1
  -3  -2  22 170.986 62.7000   1
  -3   2  21 259.709 92.6571   1
  -3  -2  21 325.771 76.3407   1
  -3   2  20 1330.41 161.252   1
  -3  -2  20 1092.43 121.607   1
  -3  -2  19 731.240 97.5061   1
  -3   2  19 832.954 129.634   1
  -3   2  18 506.658 98.3904   1
  -3  -2  18 595.008 84.0198   1
  -3   2  17 1570.29 152.791   1
   3   2 -17 1651.25 133.615   1
  -3  -2  17 1463.23 124.255   1
  -3   2  16-23.1670 67.3323   1
  -3  -2  16 28.7960 40.8479   1
   3   2 -16 30.3451 46.0224   1
  -3  -2  15 380.092 68.5637   1
  -3   2  15 323.387 84.9091   1
  -3   2  14 421.058 89.1040   1
  -3  -2  14 439.428 65.4195   1
  -3   2  13 691.066 99.1209   1
   3   2 -13 124.661 42.7463   1
  -3  -2  13 568.017 67.6597   1
   3  -2 -13 609.372 93.1417   1
  -3   2  13 593.773 88.9884   3
  -3  -2  12 9.35407 32.1622   1
  -3   2  12 0.71501 40.7096   3
   3   2 -12 22.2590 17.7621   4
  -3  -2  12-31.7370 78.4365   2
   3   2 -12 47.7939 35.4628   1
   3  -2 -12-27.4478 51.5669   1
  -3   2  12-24.5156 51.9666   1
  -3   2  11 3400.10 175.876   3
   3   2 -11 3337.15 115.864   4
  -3  -2  11 3331.52 194.442   2
  -3  -2  11 3181.67 128.161   1
   3   2 -11 3220.50 132.786   1
  -3   2  11 2974.12 172.021   1
   3  -2 -11 3289.14 180.331   1
   3   2 -10 618.271 52.5717   4
  -3   2  10 800.219 92.2103   1
  -3  -2  10 671.190 59.4060   1
  -3   2  10 652.725 82.9543   3
   3   2 -10 664.997 58.7009   1
  -3  -2  10 591.154 86.4558   2
   3   2  -9 2719.09 107.603   4
  -3   2   9 2909.83 156.216   1
  -3  -2   9 3021.24 170.225   2
   3   2  -9 2752.61 104.274   1
  -3   2   9 2798.77 150.689   3
  -3  -2   9 2739.83 104.505   1
   3   2  -8 70.8600 24.2680   4
   3   2  -8 90.7231 25.6288   1
  -3   2   8 18.6948 42.6923   1
  -3  -2   8 69.7574 22.6782   1
  -3  -2   8 90.9850 14.5854   3
  -3   2   8 77.0391 39.8670   3
  -3  -2   8 116.733 56.2117   2
   3   2  -7 69.7505 26.6346   4
  -3  -2   7 40.9836 47.4743   2
  -3  -2   7 37.7364 8.89411   3
  -3  -2   7 20.6189 16.8614   1
  -3   2   7 78.8902 44.7451   1
   3   2  -7 21.2229 18.4838   1
  -3  -2   6 1196.47 101.705   2
   3   2  -6 1171.32 49.8918   1
  -3   2   6 993.836 73.6923   2
  -3   2   6 1082.89 89.8958   1
   3   2  -6 1160.68 71.2874   4
   3  -2  -5 341.367 54.5733   3
   3   2  -5 316.970 23.7296   1
  -3   2   5 269.452 51.2917   1
   3   2  -5 318.011 42.0415   4
  -3  -2   5 316.351 63.9528   2
  -3   2   5 319.614 46.3850   2
   3   2  -4 1929.27 92.0112   4
  -3  -2   4 2130.12 120.882   2
   3  -2  -4 2007.39 110.143   3
  -3   2   4 1973.14 92.1261   2
   3   2  -4 1895.94 44.3617   1
   3  -2  -3 2423.28 118.309   3
   3   2  -3 2409.23 102.365   4
  -3  -2   3 2317.91 123.583   2
  -3   2   3 2410.43 99.6216   2
   3  -2  -2 762.927 69.2657   3
   3   2  -2 694.840 31.0701   3
   3  -2  -2 666.461 47.2220   2
  -3  -2   2 718.374 74.4483   2
   3   2  -2 750.737 60.7112   4
  -3   2   2 731.988 60.3211   2
   3   2  -1 1869.65 91.2774   4
   3  -2  -1 1841.17 78.3452   2
   3   2  -1 1781.07 51.8498   1
   3  -2  -1 1860.49 100.007   3
  -3   2   1 1947.32 84.3497   2
  -3  -2   1 1954.21 113.063   2
  -3  -2   0 9.84547 54.5861   2
   3  -2   0 90.7032 31.3598   3
  -3   2   0 162.516 35.8300   2
   3   2   0 166.083 33.9097   4
  -3  -2   0 164.351 24.9501   1
   3  -2   0 127.801 36.2473   2
   3   2   0 140.773 23.7043   1
   3   2   1 23284.4 316.619   4
   3   2   1 22920.0 237.912   1
  -3  -2  -1 22519.1 242.020   1
  -3  -2  -1 22980.8 349.390   2
   3  -2   1 23475.9 259.399   2
   3  -2   1 23466.8 324.886   3
  -3   2  -1 23340.9 262.264   2
   3   2   2 1604.09 86.0179   4
   3  -2   2 1605.52 88.1267   3
  -3  -2  -2 1512.73 72.6822   1
  -3   2  -2 1627.08 74.0941   2
  -3  -2  -2 1630.58 102.271   2
   3   2   2 1631.41 72.0317   1
   3  -2   2 1689.36 75.6363   2
  -3  -2  -3 23805.4 301.607   1
   3  -2   3 23905.5 283.811   2
   3   2   3 23895.2 294.926   1
  -3   2  -3 24739.4 326.244   3
  -3   2  -3 23737.5 277.614   2
   3   2   3 23341.9 319.830   4
  -3  -2  -3 23838.3 354.511   2
   3  -2   3 23981.2 327.908   3
   3   2   4 2168.81 98.7131   4
  -3   2  -4 2150.68 98.2454   3
   3   2   4 1961.84 95.0961   1
   3  -2   4 2070.74 100.073   3
   3  -2   4 2106.82 93.3524   2
  -3  -2  -4 2226.73 112.264   2
  -3  -2  -4 2154.31 99.1223   1
   3  -2   5 1381.82 81.8709   2
   3   2   5 1347.67 78.2481   4
   3   2   5 1340.87 85.5764   1
  -3   2  -5 1391.37 82.0644   3
  -3  -2  -5 1340.47 90.1110   2
  -3  -2  -5 1385.59 86.4750   1
   3  -2   5 1303.50 81.4972   3
  -3   2  -6 7102.47 205.060   1
  -3   2  -6 7231.93 184.613   3
   3  -2   6 6983.71 184.341   2
   3  -2   6 7272.84 189.759   3
   3   2   6 7230.99 175.706   4
   3   2   6 7088.74 218.437   2
  -3  -2  -6 7001.78 196.349   1
   3   2   6 7235.75 199.738   1
   3   2   7 2083.64 97.6026   4
   3  -2   7 2191.65 109.300   3
   3   2   7 2238.77 122.480   1
   3   2   7 2385.29 137.717   2
  -3   2  -7 2149.84 119.129   1
   3  -2   7 1970.70 109.125   2
  -3  -2  -7 2080.00 118.614   1
   3   2   8 4.81990 18.8120   4
   3  -2   8 10.7379 25.7017   3
  -3   2  -8-5.49364 18.8342   1
   3  -2   8-35.7135 41.1568   2
   3   2   8 7.62799 16.7118   2
  -3  -2  -8 16.6098 35.1195   1
   3   2   8 15.4300 40.0479   1
   3   2   9 19310.9 284.164   4
   3  -2   9 19591.1 341.176   3
   3   2   9 19862.5 385.078   1
  -3  -2  -9 19733.0 382.871   1
   3   2  10 658.968 54.8974   4
   3  -2  10 649.466 67.0097   3
   3   2  10 713.000 86.2663   1
  -3  -2 -10 700.416 87.5439   1
   3   2  11 304.864 39.4311   4
   3  -2  11 275.027 51.8133   3
   3   2  11 255.513 64.1201   2
   3   2  11 360.867 72.1273   1
  -3  -2 -11 324.778 70.5966   1
  -3   2 -12 24.3272 42.5393   1
   3  -2  12 1.25012 25.5657   3
   3   2  12 6.71804 49.2197   1
   3   2  12-81.8380 67.8880   2
  -3  -2 -12 90.1112 56.8484   1
   3   2  13 1298.39 123.284   2
  -3   2 -13 1495.36 125.074   1
   3   2  13 1421.35 133.440   1
   3  -2  13 1402.44 107.160   3
   3   2  14 4264.79 222.646   1
   3  -2  14 4426.72 191.218   3
   3   2  15 10834.1 364.859   1
   3  -2  15 10378.2 302.268   3
   3  -2  16-13.7488 33.9990   3
   3   2  16 34.2317 65.1009   1
   3  -2  16 8.64068 48.8559   1
   3  -2  17 2032.70 144.135   3
   3  -2  17 2215.87 172.415   1
   3   2  17 2180.48 183.098   1
   3  -2  18 1833.07 142.101   3
   3  -2  18 1834.52 164.133   1
   3   2  18 1730.66 165.214   1
   3  -2  19 1327.94 126.354   3
   3  -2  19 1364.40 145.499   1
   3   2  19 1342.61 156.940   1
   3  -2  20 3259.50 225.812   1
   3  -2  20 3484.64 204.257   3
   3   2  20 3515.52 250.165   1
   3   2  21 124.887 75.2246   1
   3  -2  21 257.306 87.2721   1
   3  -2  21 211.066 63.4127   3
   3   2  22 31.1933 67.5374   1
   3  -2  22 125.863 51.6629   3
   3   2  23 1323.52 175.365   1
   3  -2  23 1176.70 132.017   3
   3  -2  24-24.3043 53.8548   3
  -3  -3  23 2524.90 261.533   2
  -3   3  23 2477.12 234.410   1
  -3  -3  22 91.0023 92.6590   2
  -3   3  22-18.1685 82.5544   1
  -3  -3  21 3289.81 276.658   2
  -3   3  21 3260.30 249.979   1
  -3   3  20 1442.38 168.691   1
  -3  -3  20 1385.43 99.6591   3
  -3  -3  20 1479.93 186.100   2
  -3  -3  19 42.9164 76.1182   2
  -3  -3  19 25.3492 25.7000   3
  -3   3  19 0.70013 67.2291   1
  -3  -3  18 453.690 55.4924   3
  -3  -3  18 526.340 118.297   2
  -3   3  18 554.036 106.831   1
   3   3 -17 732.011 91.3788   1
  -3  -3  17 1048.37 149.863   2
  -3   3  17 831.588 128.130   1
  -3  -3  17 835.508 70.6216   3
  -3  -3  16 260.183 39.4466   3
  -3  -3  16 186.382 82.2869   2
  -3   3  16 228.192 78.8168   1
   3   3 -16 258.100 41.9748   4
  -3  -3  15 91.4410 27.2326   3
   3   3 -15 83.3374 30.4626   4
  -3  -3  15 87.7016 75.6106   2
  -3   3  15 119.376 69.8958   1
   3   3 -14 58.4686 28.5152   4
   3   3 -14-0.30551 17.4958   1
  -3  -3  14 111.952 27.6093   3
  -3  -3  14-10.3196 87.3318   2
  -3   3  14 187.573 77.8407   1
   3   3 -13 28.3760 35.1704   1
  -3   3  13 11.5881 57.9059   1
   3   3 -13 48.1833 28.6959   4
  -3  -3  13 2.68472 17.0236   3
  -3  -3  13 9.45621 68.6103   2
   3   3 -12 1461.06 95.0366   4
  -3  -3  12 1438.47 151.565   2
  -3   3  12 1157.07 115.386   2
   3   3 -12 1231.31 89.4339   1
  -3  -3  12 1550.43 70.9435   3
  -3   3  12 1472.53 139.460   1
  -3  -3  11 9909.35 348.436   2
   3   3 -11 9412.96 218.021   1
  -3   3  11 9691.76 316.849   3
  -3  -3  11 9471.22 159.705   3
  -3   3  11 9800.39 297.047   2
  -3   3  11 9402.76 312.916   1
   3   3 -11 9366.04 232.512   4
  -3   3  10 239.733 64.9717   3
   3   3 -10 305.929 46.3077   4
   3   3 -10 298.590 44.5912   1
  -3  -3  10 233.573 25.2128   3
  -3   3  10 238.041 70.9049   1
  -3  -3  10 235.881 77.2942   2
  -3   3  10 197.921 59.2821   2
  -3   3   9 1666.94 134.148   1
  -3   3   9 1524.53 117.301   2
  -3  -3   9 1713.00 148.769   2
  -3  -3   9 1585.75 54.5910   3
   3   3  -9 1720.50 102.733   4
   3   3  -9 1671.02 83.4494   1
  -3  -3   8 4266.37 79.1015   3
  -3   3   8 4219.40 195.703   1
  -3  -3   8 4608.49 219.964   2
  -3   3   8 4560.81 189.196   2
   3   3  -8 4582.99 124.517   1
   3   3  -8 4422.31 162.759   4
  -3  -3   7 2270.35 155.678   2
   3   3  -7 2072.37 79.0488   1
  -3   3   7 2120.07 141.774   1
  -3   3   7 2158.41 132.418   2
  -3  -3   7 1637.18 45.2899   3
  -3  -3   6 1085.31 104.003   2
   3   3  -6 1277.87 58.4037   1
  -3   3   6 1326.18 106.544   2
  -3   3   6 1390.68 111.305   1
   3   3  -5 2755.84 53.0087   3
  -3   3   5 3222.69 161.909   1
  -3   3   5 3223.03 152.170   2
   3   3  -5 3065.31 82.3090   1
   3  -3  -5 3197.40 160.133   3
  -3  -3   5 2790.94 160.960   2
  -3  -3   4 1816.63 131.202   2
   3  -3  -4 1788.31 120.436   3
   3   3  -4 1670.28 49.7424   3
  -3   3   4 1677.04 110.004   2
  -3   3   3 244.448 58.3303   2
   3  -3  -3 140.252 48.2872   3
  -3  -3   3 266.094 73.0657   2
   3  -3  -3 134.252 41.8464   2
   3   3  -3 172.632 22.0820   3
  -3   3   2 62.1515 42.1990   2
   3  -3  -2 46.0334 39.2237   3
   3   3  -2 80.9993 22.4135   3
  -3  -3   2 150.789 66.2322   2
   3  -3  -2 65.3635 43.3408   2
   3   3  -2 62.8585 21.1478   1
  -3  -3   1 80.3271 66.1270   2
  -3   3   1 71.9920 38.4630   2
   3   3  -1 125.738 27.5638   3
   3  -3  -1 199.717 55.5721   2
   3   3  -1 139.611 29.1963   1
   3  -3  -1 194.538 49.3968   3
   3  -3   0 741.676 75.6556   3
   3   3   0 821.984 59.4468   3
   3   3   0 715.927 54.1716   1
  -3  -3   0 645.498 86.4390   2
  -3   3   0 644.476 69.4486   2
   3  -3   0 610.728 70.4945   2
  -3   3   0 842.392 76.6908   3
   3  -3   1 15068.4 299.854   3
   3   3   1 15167.7 238.998   1
   3  -3   1 14765.4 273.330   2
  -3   3  -1 14985.0 299.634   3
  -3   3  -1 14586.0 275.810   2
  -3  -3  -1 15313.9 338.159   2
   3  -3   2-54.1531 51.3730   2
   3   3   2-2.03828 28.7378   1
  -3   3  -2-4.69060 27.1115   3
  -3   3  -2 47.1693 34.5002   2
   3  -3   2-1.88416 33.0046   3
  -3  -3  -2 37.1449 63.9035   2
   3  -3   3 3091.26 137.336   3
  -3   3  -3 3200.76 134.900   3
  -3  -3  -3 3137.09 129.742   1
  -3   3  -3 3203.81 133.658   2
   3   3   3 3097.77 124.755   1
  -3  -3  -3 3221.91 165.211   2
   3  -3   3 3299.37 136.573   2
   3  -3   4 1219.58 89.7136   2
   3  -3   4 1194.09 89.0719   3
  -3   3  -4 1258.08 85.0141   3
   3   3   4 1194.28 85.4695   1
  -3   3  -4 1181.59 83.8130   2
  -3  -3  -4 1408.48 117.149   2
  -3  -3  -4 1266.57 89.7534   1
  -3   3  -5 2800.12 125.174   3
   3   3   5 2760.25 133.600   1
  -3  -3  -5 2700.86 146.131   2
   3  -3   5 2581.84 128.975   2
  -3  -3  -5 2630.98 132.512   1
   3  -3   5 2690.13 128.527   3
   3   3   6 1468.95 104.252   1
   3  -3   6 1287.17 97.0634   2
  -3   3  -6 1355.28 88.3991   3
  -3  -3  -6 1358.19 100.097   1
  -3  -3  -6 1308.77 103.232   2
   3  -3   6 1382.52 93.4190   3
   3   3   7 2.93442 44.5515   1
   3  -3   7 13.5362 25.8173   3
   3  -3   7 88.6657 48.3874   2
  -3   3  -7-12.5822 19.7727   3
  -3  -3  -7-58.5924 70.1012   2
  -3  -3  -7-4.23547 42.0854   1
   3  -3   8 4166.55 164.486   3
   3   3   8 4294.28 184.432   1
   3  -3   8 3975.80 175.162   2
  -3  -3  -8 4266.53 187.409   1
   3   3   8 4291.66 161.329   4
   3  -3   9 3230.36 168.166   2
  -3  -3  -9 3407.17 175.967   1
   3   3   9 3336.94 193.302   2
   3   3   9 3190.65 138.858   4
   3  -3   9 3150.47 147.851   3
   3   3   9 3087.18 167.586   1
   3  -3  10-37.4857 40.4413   3
   3   3  10 3.79843 24.6090   4
   3  -3  10-17.0062 46.3791   2
   3   3  10 56.8250 49.5832   1
  -3  -3 -10 57.4830 54.6517   1
   3   3  10 165.254 83.6356   2
  -3   3 -10 20.1323 39.6886   1
   3  -3  11 2564.50 139.721   3
   3  -3  11 2564.45 161.527   2
   3   3  11 2592.57 123.714   4
  -3  -3 -11 2771.82 172.618   1
   3   3  11 2579.28 168.486   1
   3   3  11 2590.62 183.056   2
  -3   3 -11 2853.74 164.143   1
   3   3  12 754.946 69.5608   4
  -3   3 -12 754.950 92.8642   1
   3  -3  12 1082.92 97.4352   3
   3  -3  12 1023.88 116.303   2
   3   3  12 761.920 108.706   1
   3  -3  13 275.029 58.0049   3
   3  -3  13 224.693 74.9896   2
   3   3  13 468.616 91.6870   1
   3   3  13 242.503 43.2856   4
   3   3  14 435.752 53.5028   4
   3  -3  14 440.773 68.0371   3
   3  -3  14 393.691 87.2104   2
   3   3  14 629.789 103.190   1
   3   3  15 4848.61 161.074   4
   3   3  15 5032.89 257.446   1
   3  -3  15 5200.04 260.919   2
   3  -3  15 5023.77 214.779   3
   3  -3  16-61.2291 64.3144   2
   3  -3  16 14.4282 32.6203   3
   3   3  16 28.6609 71.1404   1
   3  -3  17 790.186 123.719   2
   3  -3  17 820.286 96.7231   3
   3   3  17 729.342 120.342   1
   3  -3  18 39.9636 72.0650   2
   3   3  18-33.3791 64.6324   1
   3  -3  18-15.8317 33.3371   3
   3  -3  19 15.4691 35.3482   3
   3  -3  19 17.9156 70.6539   2
   3   3  19-22.1470 66.2400   1
   3   3  20 144.762 80.3671   1
   3  -3  20 203.342 66.9901   3
   3  -3  20 113.955 76.3791   2
   3  -3  21 5283.56 319.723   2
   3  -3  21 4889.79 248.648   3
   3   3  21 5562.42 327.890   1
   3  -3  22 78.7569 48.2077   3
   3  -3  22-18.4170 84.2984   2
   3  -3  23 1160.37 130.733   3
   3   3  23 1246.25 175.482   1
   3  -3  23 1326.96 183.897   2
   3  -3  24 405.393 79.9164   3
   3  -3  24 244.450 94.9545   2
  -3   4  22 1428.73 185.165   1
  -3  -4  22 1756.19 221.634   2
  -3  -4  21 121.708 102.539   2
  -3   4  21-82.8655 86.5635   1
  -3  -4  20 882.956 156.706   2
  -3   4  20 896.720 146.143   1
  -3  -4  19 121.782 93.0584   2
  -3   4  19 100.498 80.0402   1
  -3  -4  18 4340.53 303.720   2
  -3   4  18 3877.04 259.703   1
  -3   4  17 28.6431 74.0374   1
  -3  -4  17 59.8734 27.2059   3
  -3  -4  17 105.282 83.8080   2
  -3   4  16 225.168 90.4514   1
  -3  -4  16 191.952 98.2847   2
  -3  -4  16 171.097 33.1429   3
   3   4 -16 115.283 38.2677   4
  -3  -4  15 326.877 113.487   2
   3   4 -15 221.079 49.5158   4
  -3  -4  15 237.488 36.7108   3
  -3   4  15 160.884 74.6645   1
  -3  -4  14 73.9015 86.2926   2
  -3   4  14-12.8500 58.9324   1
  -3  -4  14-4.03260 16.0380   3
   3   4 -14-10.9198 33.3816   4
   3   4 -14-24.5338 31.5137   1
  -3  -4  13 324.828 35.9387   3
  -3  -4  13 560.598 120.078   2
   3   4 -13-14.0788 25.4101   1
   3   4 -13 278.393 54.3226   4
  -3   4  13 250.153 89.2140   1
  -3  -4  12 16.9043 18.9313   3
  -3   4  12 54.2986 72.5994   1
  -3  -4  12 148.933 92.1544   2
   3   4 -12 27.8113 33.1491   4
   3   4 -12 86.9595 39.9844   1
   3   4 -11 156.424 46.9025   4
  -3   4  11 91.8588 69.3799   1
  -3  -4  11 328.809 109.358   2
   3   4 -11 119.538 39.4272   1
  -3  -4  11 121.060 23.4417   3
  -3  -4  10 8238.80 331.420   2
  -3   4  10 7829.16 305.512   1
  -3  -4  10 8205.53 140.395   3
  -3   4  10 7916.70 297.578   2
   3   4 -10 8373.55 201.517   1
  -3   4   9 129.722 85.9941   2
  -3  -4   9 4.71132 14.2631   3
  -3  -4   9-98.9226 103.080   2
   3   4  -9 1.21693 24.6787   1
  -3   4   9 25.7639 62.3576   1
  -3  -4   8 88.7717 73.1245   2
  -3  -4   8 171.057 23.4483   3
  -3   4   8 207.636 64.4260   3
   3   4  -8 177.363 33.8227   1
  -3   4   8 141.387 65.4653   1
  -3   4   7 160.206 61.3072   3
  -3   4   7 273.134 86.1314   2
  -3   4   7 103.731 74.3233   1
   3   4  -7 28.0775 54.7559   2
   3   4  -7 121.164 30.2864   1
  -3  -4   7 4.88487 73.5566   2
  -3  -4   6 2333.83 167.466   2
   3   4  -6 2460.83 93.7128   1
  -3   4   6 2350.20 159.620   2
   3   4  -6 2319.74 68.3781   3
  -3   4   6 2427.98 158.960   1
  -3   4   6 2506.99 159.204   3
  -3   4   5 2068.33 145.175   3
  -3   4   5 1800.60 141.545   2
   3   4  -5 1928.54 68.5137   3
  -3  -4   5 1816.71 151.347   2
   3  -4  -5 1828.90 117.239   2
  -3   4   5 2045.24 145.842   1
   3  -4  -4 5236.44 217.520   3
   3   4  -4 5163.65 121.700   3
  -3   4   4 5165.41 212.024   2
   3  -4  -4 5304.10 193.996   2
  -3  -4   4 5319.93 242.730   2
   3  -4  -3 143.802 56.9654   3
  -3  -4   3 267.319 91.5594   2
   3   4  -3 131.528 26.5501   3
   3  -4  -3 131.460 50.8612   2
  -3   4   3 137.414 59.2811   2
   3  -4  -2 2856.32 155.970   3
   3   4  -2 2884.55 108.239   3
   3  -4  -2 3003.62 153.688   2
   3   4  -2 2957.24 107.701   1
  -3  -4   2 2615.49 168.853   2
  -3   4   2 2895.26 158.294   2
  -3   4   1 5508.27 207.955   2
   3   4  -1 5544.54 159.236   3
  -3  -4   1 5291.90 231.022   2
   3  -4  -1 5464.14 209.966   3
   3  -4  -1 5871.08 208.866   2
   3   4  -1 5426.06 150.990   1
   3  -4   0 791.380 84.5929   3
   3   4   0 858.755 70.2022   1
  -3  -4   0 664.128 101.500   2
   3   4   0 792.980 66.4701   3
  -3   4   0 691.590 85.3220   2
   3  -4   0 790.420 92.8484   2
  -3  -4  -1 6440.79 255.366   2
   3   4   1 6307.93 186.539   3
  -3   4  -1 6456.89 222.671   2
   3   4   1 6567.68 183.972   1
   3  -4   1 6453.22 219.038   2
   3  -4   1 6374.91 221.484   3
   3   4   2 7088.56 207.870   3
   3  -4   2 7057.44 229.400   3
  -3  -4  -2 7202.66 269.369   2
   3  -4   2 7009.71 227.425   2
  -3   4  -2 7286.62 237.111   2
   3   4   2 7183.05 199.283   1
  -3   4  -3 4656.21 193.757   2
   3   4   3 4551.15 176.971   3
   3  -4   3 4605.02 185.591   3
  -3  -4  -3 4704.70 218.220   2
   3   4   3 4849.22 172.751   1
   3  -4   3 4437.62 185.775   2
  -3   4  -4 10421.1 282.246   2
  -3  -4  -4 10177.5 309.217   2
   3   4   4 10293.6 260.301   1
   3  -4   4 10520.2 277.044   3
   3  -4   4 10468.6 280.731   2
   3  -4   5 26.8550 33.2088   3
   3   4   5 58.8133 50.0994   1
   3  -4   5 123.464 69.6186   2
  -3   4  -5-8.72451 41.7106   2
  -3  -4  -5 63.2848 66.3391   2
   3  -4   6 23.4922 57.6477   2
  -3   4  -6-30.8133 48.2943   2
   3  -4   6-16.3701 43.3131   3
   3   4   6 41.2365 46.7504   1
  -3  -4  -6 11.4225 48.3500   1
  -3  -4  -6-13.1942 65.3465   2
   3  -4   7 925.458 88.0366   3
   3   4   7 1030.42 135.446   2
   3  -4   7 815.306 99.7831   2
  -3  -4  -7 859.265 103.817   2
   3   4   7 892.367 97.3600   1
  -3  -4  -7 903.737 101.090   1
   3   4   8 342.960 73.2584   1
  -3  -4  -8 498.716 85.0786   1
   3  -4   8 236.198 70.9578   2
   3  -4   8 378.376 63.0906   3
   3   4   8 336.105 102.493   2
  -3   4  -8 345.707 63.0564   1
  -3  -4  -8 199.306 63.8236   2
   3   4   9 6830.64 259.394   1
   3  -4   9 6508.12 255.931   2
   3  -4   9 7084.68 236.093   3
  -3  -4  -9 7465.51 277.890   1
  -3   4  -9 6920.19 252.905   1
   3  -4  10 6478.09 265.342   2
  -3   4 -10 6479.18 248.781   1
   3   4  10 6239.75 254.158   1
   3  -4  10 6315.73 227.914   3
   3   4  11 572.377 72.8986   4
   3  -4  11 714.091 110.923   2
   3   4  11 595.022 94.5329   1
   3  -4  11 595.536 76.2223   3
   3  -4  12 2128.60 168.991   2
   3   4  12 1824.61 153.969   1
   3  -4  12 1924.95 134.705   3
   3   4  12 1818.18 120.966   4
   3  -4  13 3870.85 233.030   2
   3   4  13 4645.51 244.719   1
   3   4  13 3914.83 173.105   4
   3  -4  13 4289.85 198.679   3
   3   4  14 5535.44 201.887   4
   3  -4  14 6274.27 245.229   3
   3  -4  14 6832.02 303.462   2
   3   4  14 6493.73 293.536   1
   3   4  15 4241.09 176.184   4
   3   4  15 4875.79 264.032   1
   3  -4  15 4814.22 268.432   2
   3  -4  15 4845.06 220.150   3
   3   4  16 394.498 58.2460   4
   3  -4  16 523.088 81.7012   3
   3  -4  16 480.049 107.641   2
   3   4  16 411.891 97.5843   1
   3   4  17 2257.29 195.870   1
   3  -4  17 1829.45 143.337   3
   3  -4  17 2200.82 195.479   2
   3  -4  18 88.0171 77.5594   2
   3  -4  18 4.19270 38.4043   3
   3   4  18 125.780 85.5610   1
   3  -4  19 828.944 105.431   3
   3   4  19 855.180 136.859   1
   3  -4  19 733.098 128.904   2
   3   4  20 2101.58 204.228   1
   3  -4  20 1800.67 153.135   3
   3  -4  20 1743.31 193.539   2
   3  -4  21 319.757 113.525   2
   3   4  21 493.484 119.491   1
   3  -4  21 313.918 72.8186   3
   3  -4  22 537.433 127.761   2
   3  -4  22 634.221 98.0191   3
  -3  -5  20 59.7740 100.807   2
  -3   5  20-12.2976 72.9728   1
  -3  -5  19 74.4303 97.6384   2
  -3   5  19-28.8649 74.3010   1
  -3  -5  18 452.762 134.600   2
  -3   5  18 352.797 105.948   1
  -3  -5  17 441.575 128.200   2
  -3   5  17 354.371 105.433   1
  -3   5  16 529.380 119.882   1
  -3  -5  16 630.857 134.485   2
  -3  -5  15 1110.18 174.365   2
  -3   5  15 1160.63 152.294   1
  -3  -5  14 410.531 115.566   2
  -3   5  14 702.730 124.971   1
  -3  -5  13 1770.66 190.449   2
  -3  -5  13 1673.07 73.4013   3
  -3   5  13 1847.70 177.613   1
  -3  -5  12 3520.83 250.225   2
  -3  -5  12 3424.71 100.804   3
  -3   5  12 3546.36 233.649   1
  -3  -5  11 90.1272 22.3745   3
   3   5 -11 59.4809 36.9722   1
  -3   5  11 116.549 76.6580   1
  -3  -5  11-2.76975 89.2443   2
   3   5 -10 80.5962 31.5480   1
  -3  -5  10 85.9719 82.0436   2
  -3   5  10 144.702 80.2253   1
  -3  -5  10 75.4880 22.4295   3
   3   5  -9 224.003 44.8311   1
  -3  -5   9 129.476 87.8668   2
  -3   5   9 164.485 74.6187   1
  -3  -5   8 38.2780 83.0503   2
  -3   5   8 50.7177 72.1104   1
   3   5  -8 94.0619 35.5608   1
  -3  -5   7 118.487 98.3779   2
  -3   5   7-15.9823 62.8506   1
   3   5  -7 70.4027 18.5472   3
   3   5  -7 46.3016 26.7996   1
  -3   5   6 40.2281 71.5390   1
  -3   5   6 76.1764 88.8666   2
   3   5  -6 69.4919 21.0973   3
  -3  -5   6 95.1803 96.1449   2
  -3   5   5 381.506 96.0987   2
   3   5  -5 421.325 42.7298   3
  -3  -5   5 520.327 125.429   2
   3  -5  -5 317.715 68.4424   2
  -3   5   5 412.776 91.6627   1
  -3   5   4 1354.07 131.973   1
  -3   5   4 1340.20 134.391   2
   3   5  -4 1495.26 81.6105   3
   3  -5  -4 1288.94 117.387   2
  -3  -5   4 1591.19 161.750   2
   3   5  -3 3032.45 124.949   3
   3   5  -3 2934.73 125.422   1
   3  -5  -3 3058.72 175.715   2
  -3   5   3 2966.98 177.437   3
  -3  -5   3 3033.62 204.028   2
  -3   5   3 3547.50 201.923   2
   3  -5  -3 2953.06 181.827   3
  -3  -5   2 1131.86 142.999   2
  -3   5   2 1104.26 111.142   3
   3   5  -2 1030.51 79.4979   3
   3  -5  -2 1136.41 116.356   3
   3  -5  -2 1373.89 130.357   2
   3   5  -2 1026.09 79.7118   1
  -3   5   2 1219.98 130.352   2
  -3   5   1 945.167 113.607   2
  -3  -5   1 943.567 137.895   2
   3   5  -1 914.795 79.2472   3
  -3   5   1 1017.52 105.146   3
   3  -5  -1 841.182 99.9000   3
   3   5  -1 863.531 76.2359   1
   3  -5  -1 1248.35 126.859   2
  -3   5   0 770.924 103.059   2
   3   5   0 955.208 82.4981   1
  -3   5   0 1104.70 106.577   3
   3   5   0 1088.55 87.5266   3
   3  -5   0 882.937 100.188   3
  -3  -5   0 919.535 137.103   2
   3  -5   0 896.538 115.114   2
  -3   5  -1 1487.43 123.484   3
   3   5   1 1382.69 103.718   1
  -3   5  -1 1133.57 119.393   2
  -3  -5  -1 1450.64 155.908   2
   3  -5   1 1271.77 117.395   3
   3  -5   1 1400.40 138.243   2
   3  -5   2 981.240 105.379   3
  -3   5  -2 881.316 92.7049   3
   3   5   2 768.571 84.5830   1
  -3   5  -2 763.751 99.5401   2
   3  -5   2 805.194 109.876   2
  -3  -5  -2 989.780 136.946   2
   3   5   3 315.611 66.8566   1
  -3   5  -3 320.155 60.7486   3
  -3   5  -3 269.218 73.5675   2
   3  -5   3 296.409 86.8763   2
  -3  -5  -3 700.670 123.786   2
   3  -5   3 324.201 71.1253   3
   3  -5   4 4906.28 223.904   2
   3  -5   4 5037.44 212.826   3
  -3  -5  -4 5053.18 248.742   2
  -3   5  -4 5421.70 213.628   3
  -3   5  -4 5163.76 230.192   2
   3   5   4 5111.14 204.740   1
  -3   5  -5 7715.20 281.376   2
  -3   5  -5 7704.42 253.757   3
   3  -5   5 7826.33 264.321   3
  -3  -5  -5 7876.15 306.511   2
   3   5   5 7834.20 260.697   1
   3   5   5 7778.84 271.362   3
   3  -5   5 7708.30 283.597   2
   3   5   6 316.834 73.4962   3
   3  -5   6 433.028 73.7783   3
  -3  -5  -6 435.426 99.6945   2
   3  -5   6 614.510 120.172   2
  -3   5  -6 338.300 59.8200   3
  -3   5  -6 293.901 67.7582   2
   3   5   6 437.318 78.8951   1
   3  -5   7 1548.64 123.780   3
  -3   5  -7 1597.91 117.432   3
   3   5   7 1631.93 136.889   1
  -3   5  -7 1413.36 131.770   2
  -3  -5  -7 1319.87 139.432   2
   3  -5   7 1700.17 150.260   2
   3  -5   8 1276.99 111.879   3
   3  -5   8 1566.97 148.673   2
   3   5   8 1391.49 127.743   1
  -3   5  -8 1283.19 102.633   3
  -3  -5  -8 1283.20 130.594   2
   3   5   9 173.352 67.8447   1
  -3   5  -9 230.271 48.5627   3
   3  -5   9 163.948 51.8192   3
   3  -5   9 146.855 83.3466   2
  -3  -5  -9-77.8306 89.3284   2
   3  -5  10 32.7935 37.7612   3
   3  -5  10 72.4524 65.1476   2
   3   5  10 144.348 71.1456   1
   3   5  11 507.344 94.5124   1
   3  -5  11 340.105 92.2444   2
   3  -5  11 563.659 83.9299   3
   3  -5  12-2.34834 79.0442   2
   3  -5  12 233.549 63.7347   3
   3   5  12 159.435 68.7146   1
   3  -5  13 53.2542 82.4642   2
   3   5  13-60.3266 67.9084   1
   3  -5  13 138.776 56.5231   3
   3  -5  14 84.4685 76.4462   2
   3  -5  14 222.575 64.7291   3
   3   5  14 139.822 81.0221   1
   3  -5  15 619.977 93.6585   3
   3  -5  15 485.483 117.363   2
   3   5  15 686.314 120.000   1
   3  -5  16 1447.83 169.652   2
   3  -5  16 1468.27 133.347   3
   3   5  16 1204.93 147.991   1
   3  -5  17 146.289 89.3407   2
   3   5  17 298.146 105.390   1
   3  -5  17 316.123 77.1519   3
   3  -5  18 58.2110 48.5459   3
   3  -5  18 97.7775 91.4649   2
   3   5  18 64.8987 71.7412   1
   3   5  19 218.915 97.4994   1
   3  -5  19 317.545 74.1932   3
   3  -5  19 418.320 125.233   2
   3  -5  20 275.506 69.5449   3
   3   5  20 312.647 102.692   1
   3  -5  20 205.700 97.7988   2
   3  -5  21 950.125 162.569   2
  -3   6  18 53.0605 80.6876   1
  -3  -6  18-25.9077 118.247   2
  -3  -6  17 1679.07 223.048   2
  -3   6  17 1935.99 206.234   1
  -3  -6  16 920.055 167.195   2
  -3   6  16 953.599 150.812   1
  -3  -6  15 25.3898 98.3763   2
  -3   6  15 121.078 94.5713   1
  -3  -6  14 59.1198 89.2575   2
  -3   6  14 159.420 89.0462   1
  -3  -6  13-58.8129 115.276   2
  -3   6  13 16.5857 69.8354   1
  -3  -6  12 974.940 159.520   2
  -3   6  12 945.102 143.204   1
  -3  -6  11 508.845 131.349   2
  -3   6  11 590.099 119.861   1
  -3  -6  10 1153.74 169.028   2
  -3   6  10 1342.58 161.402   1
  -3  -6   9 413.175 119.057   2
   3   6  -9 8.76869 16.1248   1
  -3   6   9 386.603 104.830   1
  -3   6   8 563.321 108.211   1
   3   6  -8 234.746 45.4599   1
  -3  -6   8 606.213 134.063   2
   3   6  -7-4.96309 16.7350   3
  -3  -6   7 108.188 101.566   2
   3   6  -7-14.6640 27.0543   1
  -3   6   7 26.7491 64.2252   1
   3   6  -6 69.2598 23.8792   3
  -3   6   6 10.1737 68.6684   1
   3  -6  -6-70.3406 74.5944   2
  -3  -6   6 13.6498 85.3280   2
  -3   6   5 1761.64 168.771   1
   3   6  -5 1671.06 93.4701   3
  -3  -6   5 1661.34 177.850   2
   3  -6  -5 1626.44 144.369   2
  -3   6   4 4420.15 247.296   1
   3   6  -4 4258.75 155.453   3
   3   6  -4 3970.10 161.928   1
   3  -6  -4 3763.76 207.496   2
  -3  -6   4 4036.00 255.544   2
   3   6  -3 1258.37 92.2823   3
   3  -6  -3 1239.55 135.555   2
   3   6  -3 1410.38 103.962   1
  -3  -6   3 1320.36 166.166   2
   3  -6  -2 234.860 87.9702   2
  -3  -6   2-4.70558 99.3480   2
   3   6  -2-50.8219 22.8987   3
   3   6  -2 72.6937 45.9513   1
   3  -6  -2 123.061 73.1226   3
   3  -6  -1 1621.23 144.780   3
   3   6  -1 1755.87 115.976   1
   3  -6  -1 1761.58 158.669   2
  -3  -6   1 1617.11 179.218   2
   3  -6   0 3351.52 206.062   2
   3   6   0 3184.02 157.985   1
   3  -6   0 3290.05 200.361   3
  -3  -6   0 3314.25 236.983   2
   3   6   1 1027.42 102.152   1
   3  -6   1 1002.61 117.054   3
   3  -6   1 1034.55 133.147   2
  -3  -6  -1 905.265 151.116   2
   3   6   2 1763.61 132.536   3
   3  -6   2 1800.29 146.370   3
   3  -6   2 1790.89 162.211   2
  -3  -6  -2 1580.65 173.745   2
   3   6   2 1801.22 131.333   1
   3  -6   3 337.549 102.850   2
   3   6   3 290.332 71.3796   1
   3   6   3 276.953 71.6606   3
  -3  -6  -3 428.662 121.244   2
   3  -6   3 249.739 69.9578   3
   3   6   4 2481.39 158.172   1
  -3  -6  -4 2810.71 209.547   2
   3   6   4 2646.30 171.800   3
   3  -6   4 2376.02 182.874   2
   3  -6   4 2582.96 169.937   3
   3  -6   5 236.927 69.2785   3
   3  -6   5 0.39419 81.5140   2
   3   6   5 177.458 68.7309   1
  -3  -6  -5 316.679 102.990   2
  -3  -6  -6 164.917 88.0564   2
   3  -6   6 124.243 80.5427   2
   3   6   6 237.676 69.0358   1
   3  -6   6 235.554 69.2974   3
   3  -6   7 10.6800 47.0339   3
   3  -6   7-79.0453 98.3971   2
  -3  -6  -7 41.8979 73.8328   2
   3   6   7 69.4577 56.5118   1
   3  -6   8 126.765 98.1582   2
   3  -6   8 17.3481 41.2740   3
   3   6   8 38.5036 53.6195   1
  -3  -6  -8 59.7541 76.4357   2
   3  -6   9 149.714 82.4758   2
   3  -6   9 39.9300 44.4736   3
   3   6   9 102.366 67.0744   1
  -3  -6  -9-84.8493 86.4191   2
   3  -6  10 3438.73 194.907   3
   3   6  10 3607.27 220.551   1
   3  -6  10 3405.49 226.887   2
   3  -6  11 566.748 88.2645   3
   3  -6  11 651.246 122.428   2
   3   6  11 433.546 100.006   1
   3  -6  12 5991.47 262.012   3
   3  -6  12 5571.84 299.113   2
   3   6  12 5777.70 292.166   1
   3  -6  13 956.540 111.087   3
   3  -6  13 1169.32 155.044   2
   3   6  13 931.587 131.641   1
   3   6  14 811.257 125.822   1
   3  -6  14 718.738 99.8988   3
   3  -6  14 511.795 112.145   2
   3   6  15 58.9831 72.9875   1
   3  -6  15-94.6867 99.0556   2
   3  -6  15 44.3576 47.5459   3
   3  -6  16-94.4110 62.8544   3
   3  -6  16 80.3277 83.1150   2
   3   6  16-29.9265 61.5740   1
   3  -6  17 314.792 75.5126   3
   3  -6  17 149.382 86.8731   2
   3   6  17 286.936 93.5026   1
   3  -6  18 142.927 93.3411   2
   3   6  18 334.788 101.132   1
   3  -6  19 93.2404 87.7562   2
  -3  -7  15 170.878 134.312   2
  -3   7  15 7.74379 80.4039   1
  -3  -7  14 1690.95 218.534   2
  -3   7  14 1676.94 202.434   1
  -3  -7  13 493.679 136.999   2
  -3   7  13 508.552 125.588   1
  -3   7  12 229.101 101.135   1
  -3  -7  12 190.176 114.842   2
  -3  -7  11 1077.65 176.813   2
  -3   7  11 1054.76 163.310   1
  -3  -7  10 194.899 114.506   2
  -3   7  10 83.3382 90.9229   1
  -3  -7   9 253.771 135.355   2
  -3   7   9 28.5345 70.0487   1
  -3  -7   8-25.2996 104.842   2
  -3   7   8 48.1182 87.7185   1
  -3  -7   7 11.0753 96.9371   2
  -3   7   7-55.1476 77.2737   1
   3   7  -6 184.072 54.1083   1
  -3   7   6 260.102 100.469   1
   3  -7  -6 12.4351 79.3827   2
  -3  -7   6 107.621 101.930   2
  -3  -7   5 35.1270 97.3204   2
   3   7  -5 230.747 54.0380   1
   3  -7  -5 147.184 73.6324   2
  -3   7   5 261.776 90.0346   1
   3   7  -4 279.346 62.1509   1
  -3   7   4 298.839 103.147   1
  -3  -7   4 373.098 121.109   2
   3  -7  -4 375.838 97.3624   2
  -3   7   3 217.074 85.8806   1
  -3  -7   3 170.395 111.685   2
   3  -7  -3 241.809 86.1184   2
   3   7  -3 164.023 54.6480   1
  -3   7   2 1962.89 184.691   1
  -3  -7   2 1919.37 208.671   2
   3   7  -2 1710.47 122.224   1
   3  -7  -2 1771.50 164.797   2
  -3  -7   1-61.6989 93.0493   2
   3   7  -1 102.728 54.7596   1
   3   7  -1-24.1567 44.8199   3
   3  -7  -1 98.4466 88.7853   2
   3   7   0 127.685 49.1255   3
   3   7   0 225.771 59.8143   1
   3  -7   0 249.205 83.0925   3
   3  -7   0 309.782 104.503   2
  -3  -7   0 223.478 109.261   2
   3  -7   1 214.030 100.790   2
   3   7   1 77.3794 54.5581   1
  -3  -7  -1 11.1772 97.3962   2
   3  -7   1 75.7732 70.2574   3
   3   7   2 796.972 100.540   1
   3  -7   2 732.393 110.671   3
  -3  -7  -2 1089.20 160.268   2
   3  -7   2 787.811 134.305   2
  -3  -7  -3 1027.91 158.932   2
   3   7   3 877.908 108.527   1
   3  -7   3 956.370 123.009   3
   3  -7   3 840.449 138.530   2
  -3  -7  -4 526.388 128.559   2
   3  -7   4 436.380 88.8719   3
   3  -7   4 601.185 125.747   2
   3   7   4 439.528 82.7586   1
   3  -7   5 2509.99 183.947   3
  -3  -7  -5 2535.74 216.951   2
   3   7   5 2619.97 177.219   1
   3  -7   5 2553.24 212.568   2
   3   7   6 1544.48 144.312   1
   3  -7   6 1505.07 167.754   2
   3  -7   6 1520.39 145.994   3
  -3  -7  -6 1586.83 170.904   2
   3  -7   7 233.118 74.4785   3
   3  -7   7 151.943 92.9244   2
   3   7   7 356.776 85.7669   1
  -3  -7  -7 223.245 99.2850   2
   3  -7   8 553.340 119.392   2
   3  -7   8 622.033 100.400   3
  -3  -7  -8 444.495 111.344   2
   3   7   8 406.463 91.4641   1
   3  -7   9 275.646 100.323   2
   3   7   9 406.992 97.1188   1
  -3  -7  -9 245.770 86.7389   2
   3  -7   9 472.732 88.2634   3
   3  -7  10 708.383 103.144   3
   3   7  10 644.351 111.502   1
   3  -7  10 415.941 110.029   2
   3  -7  11 112.975 55.5870   3
   3   7  11 244.553 86.9371   1
   3  -7  12 216.239 104.246   2
   3  -7  12 117.892 60.8062   3
   3   7  12-85.6541 71.7664   1
   3  -7  13 210.159 109.387   2
   3   7  13 81.5303 70.9715   1
   3  -7  13 119.312 62.4213   3
   3   7  14 40.5982 77.0616   1
   3  -7  14 157.396 104.564   2
   3  -7  15 86.3010 95.1044   2
   3   7  15-93.9880 83.1029   1
   3  -7  16 226.780 105.555   2
   3   7  16 243.227 105.701   1
  -3   8  11 92.1058 95.3275   1
  -3   8  10 218.835 96.9213   1
  -3  -8  10-66.9739 120.528   2
  -3   8   9 176.884 94.9081   1
  -3  -8   9-43.8196 112.206   2
  -3  -8   8-21.3026 109.095   2
  -3   8   8 72.7925 84.1877   1
  -3   8   7 1532.01 191.607   1
  -3  -8   7 1003.28 177.989   2
  -3   8   6 385.948 114.646   1
  -3  -8   6 243.466 129.893   2
   3  -8  -6-25.6661 87.4607   2
  -3   8   5 72.6368 85.4202   1
  -3  -8   5 42.0569 101.888   2
   3  -8  -5-162.004 92.8680   2
  -3  -8   4 1296.21 195.482   2
   3  -8  -4 984.724 137.052   2
  -3   8   4 1283.03 168.537   1
  -3  -8   3 818.017 160.737   2
  -3   8   3 633.782 132.360   1
   3  -8  -3 421.665 103.190   2
   3   8  -2 678.878 86.6719   1
  -3   8   2 605.094 126.029   1
   3  -8  -2 582.254 115.951   2
  -3  -8   2 873.545 167.170   2
  -3   8   1-72.0217 89.2416   1
   3   8  -1 10.1029 48.8019   1
   3  -8  -1 116.825 93.1936   2
  -3  -8   1 113.443 110.275   2
   3   8   0 637.413 91.4588   1
   3  -8   0 676.732 136.408   2
  -3  -8   0 580.319 152.810   2
   3   8   1 925.660 111.360   1
   3  -8   1 1064.44 154.394   2
  -3  -8  -1 1268.78 187.684   2
  -3  -8  -2 15.8634 108.028   2
   3   8   2 102.723 62.5654   1
   3  -8   2 120.283 99.3941   2
  -3  -8  -3 208.275 110.659   2
   3  -8   3 134.350 71.6191   3
   3  -8   3 200.027 107.964   2
   3   8   3 105.863 64.7084   1
   3  -8   4 273.057 77.5693   3
   3   8   4 483.671 95.6106   1
  -3  -8  -4 381.835 119.633   2
   3  -8   4 559.164 131.872   2
   3  -8   5 131.170 100.880   2
   3  -8   5 65.3404 55.5243   3
   3   8   5-32.2762 59.5728   1
  -3  -8  -5 92.0196 104.206   2
   3  -8   6 114.566 100.999   2
   3   8   6 100.475 69.7089   1
   3  -8   6-62.6084 64.8846   3
  -3  -8  -6-37.1967 83.4912   2
   3  -8   7 215.262 77.8972   3
   3   8   7 206.303 71.3453   1
  -3  -8  -7 339.609 105.964   2
   3  -8   7 254.982 106.725   2
   3  -8   8-109.062 60.3942   3
   3   8   8 42.9958 64.7800   1
  -3  -8  -8-66.2973 95.3491   2
   3  -8   8-37.4569 96.2346   2
   3  -8   9 208.284 67.3081   3
   3  -8   9 244.546 116.118   2
   3   8   9 263.857 88.3275   1
  -3  -8  -9 0.41255 102.332   2
   3  -8  10 255.347 113.303   2
   3   8  10 342.382 99.6962   1
   3  -8  11 121.203 108.540   2
   3   8  11 303.737 94.4636   1
  -3   9   2-87.0692 100.832   1
   3  -9  -2-18.7794 86.8979   2
   3  -9  -1-52.8414 86.8944   2
  -3   9   1 20.9837 91.0008   1
  -3   9   0-27.9902 102.995   1
   3  -9   0 140.428 101.858   2
  -3   9  -1-69.5658 96.5884   1
   3  -9   1 52.2267 97.6521   2
  -3   9  -2 238.210 101.474   1
   3  -9   2 608.043 136.753   2
  -4   0  25-66.3289 84.8778   1
  -4   0  24 4731.97 298.691   1
  -4   0  23-54.8463 78.4116   1
  -4   0  22 108.743 72.8465   1
  -4   0  21 95.9289 64.0996   1
  -4   0  20 9316.86 363.574   1
  -4   0  19-8.61573 55.9884   1
  -4   0  18 69.1519 63.2198   1
  -4   0  17 12.8092 51.2833   1
  -4   0  16 3653.16 199.480   1
   4   0 -16 3605.45 195.685   1
   4   0 -15-47.5504 50.9014   1
  -4   0  15 49.1280 56.7177   1
  -4   0  14 100.566 22.5485   4
  -4   0  14 207.258 60.6718   1
  -4   0  13-2.43255 46.2373   1
  -4   0  13-2.62684 33.1657   3
  -4   0  13 0.06551 16.4946   4
  -4   0  12 8914.86 247.084   3
  -4   0  12 8824.02 257.233   1
  -4   0  12 9221.59 170.823   4
   4   0 -11-23.4933 38.7281   1
  -4   0  11 7.94022 16.4673   4
  -4   0  11 18.1274 32.5902   3
  -4   0  11-8.27919 43.2522   1
  -4   0  10 14.6131 37.7599   1
  -4   0  10 10.6835 16.8615   4
   4   0 -10-10.5323 33.9080   1
  -4   0  10 44.2467 30.2892   3
   4   0  -9 4.39497 30.9134   1
  -4   0   9 3.23155 26.9985   3
  -4   0   9 14.6006 36.4206   1
   4   0  -8 14248.7 265.372   1
  -4   0   8 14108.6 247.589   3
  -4   0   8 14606.5 267.599   1
  -4   0   7 17.2307 29.5764   1
  -4   0   7-24.9173 23.6294   3
  -4   0   6 705.940 54.2349   3
  -4   0   6 592.842 55.1323   1
  -4   0   5 4.28938 20.8213   3
   4   0  -5 17.2980 24.3378   3
  -4   0   5-10.6411 26.0850   1
   4   0  -4 23259.1 264.234   3
  -4   0   4 23049.4 259.240   3
  -4   0   4 23291.4 259.709   1
   4   0  -3 27.9707 23.8629   3
  -4   0   3 19.0238 19.0533   3
  -4   0   2-29.0273 27.8812   2
   4   0  -2-15.4048 23.6048   3
  -4   0   2-5.59867 18.6699   3
  -4   0   1 8.37848 17.4477   3
   4   0  -1 6.24770 18.7870   3
  -4   0   1 45.3862 26.5071   2
  -4   0   0 83061.5 468.469   3
   4   0   0 82482.0 351.045   2
   4   0   0 84736.3 482.739   3
  -4   0   0 82969.1 347.938   2
   4   0   1 16.2495 22.1721   2
  -4   0  -1 4.48377 15.8355   3
   4   0   1-6.32918 18.5204   3
  -4   0  -1 32.5441 25.6157   2
   4   0   2 200.677 31.5134   2
   4   0   2 165.126 28.3117   3
  -4   0  -2 132.760 28.5004   1
   4   0   3 43.6998 26.8161   2
   4   0   3-2.21385 19.7929   3
  -4   0  -3-16.6758 24.3126   1
   4   0   4 7187.35 174.734   1
   4   0   4 7292.03 134.640   2
   4   0   5-14.8210 27.3449   1
   4   0   6 5201.05 169.142   1
   4   0   7-7.21312 32.8469   1
   4   0   8 132811. 919.711   1
   4   0   9 48.3799 39.2451   1
  -4   0 -10 1139.86 60.5807   4
   4   0  10 1140.48 102.760   1
  -4   0 -11 9.06744 15.9871   4
   4   0  11-9.21224 37.1979   1
  -4   0 -12 734.748 47.5787   4
   4   0  12 841.039 98.1117   1
   4   0  13 15.1584 45.2577   1
  -4   0 -13 10.3491 14.8820   4
  -4   0 -13 43.9430 51.5860   1
   4   0  14 497.241 91.0447   1
   4   0  15 11.9533 47.7376   1
   4   0  16 56.1563 58.6999   1
   4   0  17 66.6652 53.8331   1
   4   0  18 3636.74 229.906   1
   4   0  19 18.9008 67.8813   1
   4   0  20 7429.00 346.445   1
   4   0  21 47.5228 68.4317   1
   4   0  22 1133.02 151.643   1
   4   0  23-38.1387 74.5417   1
   4   0  24 1846.57 204.793   1
  -4  -1  25 814.790 130.320   1
  -4   1  25 801.516 148.850   1
  -4  -1  24 65.8704 73.6488   1
  -4   1  24 50.3592 79.2010   1
  -4   1  23 132.380 78.5398   1
  -4  -1  23 17.2744 55.6455   1
  -4  -1  22 153.987 64.7836   1
  -4   1  22 39.7387 59.7234   1
  -4   1  21 27.0057 62.8567   1
  -4  -1  21-27.2701 62.2361   1
  -4  -1  20 14.8104 52.9657   1
  -4   1  20 99.5434 76.1451   1
  -4   1  19 950.155 127.730   1
  -4  -1  19 772.890 103.469   1
  -4  -1  18 38.7122 50.1195   1
  -4   1  18 111.547 70.8673   1
  -4   1  17 74.6760 14.9915   4
  -4  -1  17 41.0566 45.3223   1
   4   1 -17 90.5695 54.3522   1
  -4   1  17 171.998 73.5256   1
  -4   1  16 160.843 25.8240   4
  -4   1  16 228.260 69.6465   3
  -4  -1  16 196.092 61.3847   1
   4   1 -16 170.384 58.2265   1
  -4   1  16 85.5379 60.8327   1
  -4   1  15 347.177 78.7555   1
  -4   1  15 303.370 70.0833   3
  -4  -1  15 327.418 63.7884   1
   4  -1 -15 322.978 76.4098   1
  -4   1  14 1083.03 114.676   1
  -4   1  14 1271.43 117.153   3
   4  -1 -14 1153.73 113.288   1
  -4  -1  14 1213.59 102.305   1
  -4   1  13 1657.57 131.360   1
  -4  -1  13 1791.96 115.884   1
   4  -1 -13 1853.71 140.518   1
  -4   1  13 1709.65 128.531   3
  -4   1  12 155.099 47.2457   3
  -4  -1  12 152.923 43.9110   1
  -4   1  12 211.814 61.9700   1
   4   1 -12 139.160 45.4246   1
   4   1 -11 923.023 79.6956   1
  -4  -1  11 895.154 76.0096   1
  -4   1  11 931.219 96.8505   1
  -4   1  11 829.702 85.3159   3
  -4   1  10 3754.37 163.705   3
  -4  -1  10 4006.48 127.062   3
   4   1 -10 3838.86 140.586   1
  -4  -1  10 3781.90 136.816   1
  -4   1  10 3680.43 168.736   1
  -4  -1   9-16.2518 21.7793   3
  -4  -1   9 17.6507 19.8098   4
  -4   1   9 26.3872 35.0530   3
  -4   1   9 7.10619 40.2154   1
  -4  -1   9 25.3245 28.4848   1
   4   1  -9 12.6171 28.3083   1
  -4  -1   8 743.231 58.2173   1
  -4  -1   8 754.455 55.5655   4
  -4   1   8 662.818 67.9038   3
  -4  -1   8 660.391 47.1704   3
   4   1  -8 703.080 55.8002   1
  -4   1   8 661.731 73.4291   1
  -4  -1   7 4169.16 126.904   4
  -4  -1   7 4292.57 103.047   3
  -4   1   7 4218.48 155.941   3
  -4  -1   7 4196.41 112.653   1
  -4   1   7 4031.31 153.417   1
   4   1  -7 4187.11 116.365   1
  -4  -1   6 23388.2 231.096   1
  -4  -1   6 23305.4 293.615   4
   4   1  -6 23912.2 240.262   1
   4  -1  -6 22740.3 339.148   3
  -4  -1   6 23694.1 383.093   2
  -4   1   6 23096.4 344.620   1
  -4   1   6 23525.6 345.886   3
  -4  -1   6 23866.9 214.081   3
  -4  -1   5 8677.21 180.657   4
  -4  -1   5 8503.98 113.955   3
   4  -1  -5 8902.39 207.696   3
  -4  -1   5 8777.89 127.318   1
  -4   1   5 8576.92 204.964   1
  -4   1   5 8221.55 201.501   3
  -4  -1   5 8850.37 220.101   2
  -4  -1   4 262.743 22.8924   1
  -4   1   4 240.927 38.8530   3
  -4  -1   4 238.438 18.6287   3
   4   1  -4 236.220 21.3132   3
   4  -1  -4 181.207 38.9242   3
  -4  -1   4 206.708 45.2872   2
  -4  -1   4 265.499 37.8462   4
   4   1  -3 163.971 17.8762   3
  -4  -1   3 184.158 16.9131   3
  -4  -1   3 219.911 49.2836   2
   4   1  -3 125.564 32.4469   2
  -4  -1   3 149.511 16.6598   1
  -4   1   3 151.280 33.4102   3
  -4  -1   3 143.150 31.6237   4
   4  -1  -3 157.129 41.0881   3
   4  -1  -2 24.1963 26.1795   3
   4   1  -2 33.9489 31.2907   2
  -4  -1   2-57.3863 43.9079   2
   4   1  -2 18.5157 12.8068   3
   4   1  -1 1829.69 87.2199   2
  -4  -1   1 1832.82 88.8143   2
   4  -1  -1 1770.21 86.4855   3
   4   1  -1 1932.89 59.7716   3
  -4   1   1 1782.05 45.9739   2
  -4  -1   1 1877.59 49.3638   1
   4   1   0 1947.58 88.5824   2
   4   1   0 2081.56 67.6094   3
   4  -1   0 2032.76 93.8489   3
  -4  -1   0 2021.95 60.9469   1
  -4  -1   0 1996.45 92.1872   2
   4  -1   1 2871.04 109.232   3
   4   1   1 2774.97 81.2449   1
  -4  -1  -1 2822.94 105.940   2
   4   1   1 2912.99 106.645   2
  -4  -1  -1 2770.95 80.8329   1
  -4  -1  -2 7744.05 147.914   1
   4  -1   2 7942.05 178.099   3
  -4  -1  -2 7459.52 166.493   2
   4   1   2 7763.63 147.441   1
   4   1   2 7748.78 172.395   2
  -4  -1  -3 9034.17 185.029   4
  -4  -1  -3 9202.15 178.193   1
   4  -1   3 9331.71 197.486   3
   4   1   3 8832.72 194.059   2
   4   1   3 9120.94 178.469   1
  -4  -1  -3 9224.65 180.125   2
  -4  -1  -4-8.00523 20.0122   4
   4   1   4-7.19191 27.9097   1
   4  -1   4-2.52401 20.2810   3
  -4  -1  -4 23.7706 25.7772   1
  -4  -1  -4-35.5948 36.1581   2
   4   1   4 70.4056 40.7067   2
  -4  -1  -5 6836.52 177.090   1
  -4  -1  -5 6918.83 160.598   4
   4  -1   5 7053.47 182.664   3
   4   1   5 6779.14 181.007   2
   4   1   5 6670.59 176.398   1
  -4  -1  -6 42197.0 390.591   4
  -4  -1  -6 41700.5 461.587   1
   4  -1   6 42061.7 455.473   3
   4   1   6 42201.0 454.279   2
   4   1   6 41794.5 469.694   1
  -4  -1  -7 5642.64 144.887   4
  -4  -1  -7 5460.83 182.891   1
   4  -1   7 5668.74 177.637   3
   4   1   7 5419.20 173.555   2
   4   1   7 5434.48 184.348   1
  -4  -1  -8 12263.0 281.930   1
  -4  -1  -8 12109.5 210.371   4
   4  -1   8 12381.2 267.538   3
   4  -1   8 12239.8 290.122   1
   4   1   8 12238.4 266.296   2
   4   1   8 12010.3 280.978   1
   4  -1   9 1155.95 89.6760   3
   4   1   9 1054.14 87.0782   2
   4  -1   9 1028.62 94.4418   1
   4   1   9 1116.88 95.7176   1
   4  -1  10 6758.79 214.486   3
   4  -1  10 6753.88 234.079   1
   4   1  10 6943.90 235.082   1
   4  -1  11 215.409 58.5296   1
   4   1  11 157.172 50.5876   1
  -4   1 -12 995.435 101.711   1
   4   1  12 874.647 102.409   1
  -4  -1 -12 989.171 101.598   1
   4  -1  12 950.928 103.246   1
  -4   1 -13 3309.08 182.107   1
   4  -1  13 3000.83 177.575   1
   4   1  13 2831.41 175.756   1
   4   1  14 2651.29 175.027   1
   4  -1  14 2576.01 171.162   1
   4   1  15 2116.19 168.622   1
   4  -1  15 2058.86 161.501   1
  -4   1 -16 722.087 41.2422   4
   4   1  16 761.306 109.789   1
   4  -1  16 707.528 104.755   1
  -4   1 -17 250.854 19.9636   4
   4   1  17 354.813 85.9123   1
   4  -1  17 383.509 89.6401   1
   4  -1  18 5319.26 275.496   1
   4   1  18 5594.79 288.948   1
   4   1  19 68.6160 73.1224   1
   4  -1  19 31.0357 57.3274   1
   4   1  20 244.050 90.6685   1
   4  -1  20 101.982 64.9935   1
   4  -1  21 1276.72 157.806   1
   4   1  21 1276.09 159.480   1
   4  -1  22 2663.90 222.748   1
   4   1  22 2677.43 230.001   1
   4   1  23 912.067 147.352   1
   4  -1  23 833.700 118.457   3
   4  -1  23 785.546 131.300   1
   4   1  24 498.078 119.442   1
   4  -1  24 498.415 99.9297   3
   4  -1  24 464.658 109.527   1
   4  -1  25 161.868 75.2635   3
  -4   2  24 748.469 136.757   1
  -4  -2  24 622.440 108.339   1
  -4  -2  23 682.395 146.771   2
  -4   2  23 916.866 150.636   1
  -4  -2  23 839.607 117.484   1
  -4  -2  22 306.260 71.7103   1
  -4   2  22 437.879 113.465   1
  -4  -2  21 599.284 93.0030   1
  -4   2  21 586.103 114.961   1
  -4   2  20 1701.58 177.839   1
  -4  -2  20 1633.86 142.342   1
  -4   2  19 2011.11 186.326   1
  -4  -2  19 2075.76 152.691   1
  -4  -2  18 63.3055 46.4792   1
  -4   2  18 14.8568 60.8570   1
   4   2 -18 10.4517 43.3951   1
  -4  -2  17 1309.90 113.807   1
  -4   2  17 1563.93 153.529   1
   4   2 -17 1360.07 120.144   1
  -4   2  16 1240.26 134.617   1
  -4  -2  16 1146.69 102.393   1
  -4  -2  15 633.149 76.1040   1
  -4   2  15 769.264 111.092   1
  -4  -2  15 508.156 103.355   2
  -4  -2  14 443.860 62.5816   1
   4   2 -14 20.9996 16.6655   1
  -4  -2  14 367.202 85.4588   2
  -4   2  14 473.141 92.9409   1
  -4   2  13 2112.06 155.461   3
  -4  -2  13 1979.65 168.651   2
  -4   2  13 2101.24 157.984   1
  -4  -2  13 1856.09 111.431   1
   4   2 -13 1868.58 114.840   1
  -4  -2  12 93.9671 33.3366   1
  -4  -2  12 51.8488 73.0220   2
  -4   2  12 44.0106 49.8758   3
  -4   2  12 126.435 64.4550   1
   4   2 -12 148.058 45.0235   1
  -4  -2  11 4107.76 217.073   2
   4   2 -11 3981.44 144.418   1
  -4  -2  11 3937.65 137.652   1
  -4   2  11 4132.87 197.412   3
  -4   2  11 4340.67 205.525   1
  -4   2  10 1352.79 113.390   3
  -4  -2  10 1232.53 117.449   2
  -4  -2  10 1280.47 74.6272   1
  -4   2  10 1396.70 119.111   1
   4   2 -10 1374.84 80.8897   4
   4   2 -10 1444.15 81.6862   1
  -4  -2   9 622.777 37.8273   3
   4   2  -9 732.040 56.9997   1
  -4   2   9 760.375 84.5323   3
  -4   2   9 752.452 90.8942   1
  -4  -2   9 658.472 93.5736   2
  -4  -2   9 862.851 56.2610   1
   4   2  -9 765.592 62.5343   4
  -4  -2   8 3038.45 167.070   2
  -4  -2   8 2638.79 57.3367   3
  -4   2   8 2837.98 149.489   3
  -4   2   8 2925.16 150.451   1
  -4  -2   8 2607.92 50.6748   3
  -4  -2   8 2929.74 88.3893   1
   4   2  -8 3097.59 95.2670   1
   4   2  -8 2964.05 118.696   4
  -4   2   7 16199.6 341.077   3
  -4  -2   7 16357.5 367.691   2
  -4  -2   7 16622.3 183.178   1
   4   2  -7 16519.4 279.325   4
  -4   2   7 16854.2 345.977   1
   4   2  -7 15916.5 190.338   1
   4   2  -6 23.6188 13.2661   1
   4  -2  -6 26.2612 39.9154   3
  -4   2   6 45.3950 39.3935   3
  -4  -2   6 81.3363 54.6072   2
   4   2  -6 35.9666 23.7961   4
  -4   2   6 14.6376 42.1236   1
  -4  -2   5 4249.12 176.392   2
   4   2  -5 4186.49 141.850   4
  -4   2   5 4146.23 135.132   2
   4  -2  -5 3996.48 166.249   3
  -4  -2   4 9663.00 254.438   2
   4  -2  -4 9413.96 240.196   3
  -4   2   4 9530.14 190.527   2
   4   2  -4 9697.32 213.216   4
   4   2  -3 693.347 60.5578   4
  -4  -2   3 579.945 72.1323   2
  -4   2   3 670.818 55.4229   2
   4  -2  -3 697.594 71.3934   3
   4   2  -2 1078.09 88.1252   2
   4  -2  -2 1104.67 84.8098   3
   4   2  -2 1048.48 72.8237   4
  -4   2   2 1025.22 65.0489   2
  -4  -2   2 996.318 87.6134   2
   4   2  -1 4339.89 161.601   2
   4   2  -1 4800.23 150.852   4
  -4  -2   1 4281.04 76.0943   1
  -4   2   1 4687.15 119.515   2
   4  -2  -1 4515.73 107.060   2
   4  -2  -1 4494.26 157.346   3
   4   2  -1 4395.09 72.4641   1
  -4  -2   1 4537.84 168.482   2
   4   2   0 5585.59 99.7399   1
   4  -2   0 5502.50 171.949   3
   4   2   0 5469.42 161.266   4
   4  -2   0 5443.69 114.194   2
  -4  -2   0 5614.96 105.753   1
  -4  -2   0 5538.37 177.693   2
  -4   2   0 5613.90 121.047   2
   4   2   0 5466.76 181.179   2
  -4   2  -1 16949.4 206.345   2
   4   2   1 16590.3 200.718   1
   4  -2   1 16952.1 299.159   3
   4   2   1 17328.3 284.251   4
   4  -2   1 16953.8 206.950   2
  -4  -2  -1 16664.4 307.625   2
  -4  -2  -1 17077.9 211.768   1
   4   2   1 16496.0 309.198   2
   4   2   2 14.8307 24.4297   4
   4   2   2-36.6022 51.9792   2
   4  -2   2 28.3323 31.1171   3
   4  -2   2-33.5241 29.3651   2
  -4   2  -2 11.7679 19.4693   2
   4   2   2 37.0125 25.1829   1
  -4  -2  -2 9.69282 23.5687   1
  -4  -2  -2 41.4512 47.0703   2
   4   2   3 5684.92 145.972   1
   4  -2   3 5728.56 129.729   2
   4   2   3 5908.05 168.817   4
  -4  -2  -3 6122.77 190.848   2
  -4  -2  -3 5759.06 149.542   1
   4  -2   3 5766.53 174.767   3
   4   2   3 5580.79 187.208   2
   4   2   4 1780.18 89.8001   1
   4  -2   4 1773.46 79.6126   2
   4   2   4 1814.49 94.3823   4
  -4  -2  -4 1735.38 91.0524   1
   4  -2   4 1766.06 100.101   3
  -4  -2  -4 1817.72 108.945   2
   4   2   4 1815.10 112.579   2
   4   2   5 4937.02 155.375   4
   4  -2   5 4829.10 140.301   2
   4  -2   5 5092.95 169.186   3
  -4   2  -5 4942.84 162.476   3
  -4  -2  -5 4841.38 167.169   2
  -4  -2  -5 4805.53 157.708   1
   4   2   5 4905.50 188.815   2
   4   2   5 5051.01 162.100   1
   4   2   6 4896.43 168.966   1
   4   2   6 5025.14 155.425   4
   4  -2   6 4873.12 168.770   3
  -4   2  -6 5057.06 165.966   3
  -4  -2  -6 4846.72 168.334   2
  -4  -2  -6 4835.07 168.047   1
   4   2   6 4931.24 191.835   2
   4  -2   6 4735.96 146.874   2
   4   2   7 9460.29 212.449   4
   4   2   7 9773.42 249.015   1
   4  -2   7 9448.78 221.614   2
   4  -2   7 9606.55 242.648   3
  -4  -2  -7 9386.16 246.448   1
   4   2   7 9269.13 262.553   2
   4  -2   8 25882.8 400.542   3
   4  -2   8 25648.6 390.099   2
   4   2   8 25775.3 423.599   1
  -4  -2  -8 25610.2 421.837   1
   4   2   8 25449.6 344.051   4
   4   2   9 20809.1 314.650   4
   4  -2   9 21211.4 375.877   3
  -4  -2  -9 21423.8 406.080   1
   4   2   9 21183.6 407.544   1
  -4   2 -10 527.951 75.4016   1
   4  -2  10 565.829 70.0798   3
   4   2  10 638.776 86.2125   1
  -4  -2 -10 587.836 82.9867   1
   4   2  11 48.8905 51.4793   1
   4  -2  11 20.9350 29.6881   3
  -4  -2 -11 61.0551 50.1803   1
  -4   2 -11-19.9879 46.1711   1
   4   2  11 45.8851 57.6285   2
  -4  -2 -12 1480.09 127.998   1
   4   2  12 1243.88 117.915   1
   4  -2  12 1214.74 101.617   3
   4   2  12 1310.76 119.234   2
  -4   2 -12 1523.56 125.083   1
   4   2  13 224.192 69.7255   1
   4  -2  13 147.455 42.2343   3
   4   2  14 225.479 73.3173   1
   4  -2  14 247.653 53.9968   3
   4  -2  15 2402.25 154.700   3
   4   2  15 2556.30 185.762   1
   4  -2  16 1158.41 112.151   3
   4   2  16 1244.87 135.346   1
   4   2  17 39.1042 57.6660   1
   4  -2  17 7.66190 34.6048   3
   4   2  18 1135.80 140.981   1
   4  -2  18 1299.10 126.033   3
   4  -2  19 1002.37 114.391   3
   4   2  19 1035.12 139.696   1
   4   2  20 413.279 103.150   1
   4  -2  20 411.584 80.6159   3
   4  -2  21 3191.45 207.884   3
   4   2  21 3306.42 254.456   1
   4  -2  22 298.441 73.8550   3
   4   2  22 144.551 85.0174   1
   4   2  23 350.883 104.675   1
   4  -2  23 264.022 74.0080   3
   4  -2  24 658.124 108.464   3
  -4  -3  23 277.108 117.179   2
  -4   3  23 277.496 113.984   1
  -4  -3  22-50.6188 89.4056   2
  -4   3  22 73.1287 78.1884   1
  -4  -3  21-38.9935 84.5984   2
  -4   3  21 63.9759 80.3894   1
  -4   3  20 203.852 85.5234   1
  -4  -3  20 241.384 93.4129   2
  -4   3  19 494.989 108.367   1
  -4  -3  19 499.407 56.5381   3
  -4  -3  19 471.759 116.801   2
  -4  -3  18 2752.70 231.354   2
  -4  -3  18 2488.69 113.922   3
  -4   3  18 2376.43 200.518   1
  -4   3  17 296.850 90.4506   1
  -4  -3  17 306.454 99.5687   2
   4   3 -17 244.837 58.8644   1
  -4  -3  17 230.774 35.7253   3
  -4   3  16 268.295 91.3355   1
  -4  -3  16 247.133 96.9150   2
  -4  -3  16 270.714 37.1114   3
  -4  -3  15 90.9259 22.9586   3
  -4   3  15 80.6775 65.3282   1
  -4  -3  15 183.243 89.9011   2
   4   3 -15 114.483 35.9442   1
  -4  -3  14 1425.75 68.6182   3
   4   3 -14 656.248 72.1981   1
  -4   3  14 1474.97 145.817   1
  -4  -3  14 1365.16 156.205   2
   4   3 -14 1414.61 93.3401   4
   4   3 -13 2232.92 118.403   4
  -4  -3  13 2224.93 78.7836   3
   4   3 -13 2310.86 119.130   1
  -4   3  13 2488.71 180.079   1
  -4  -3  13 2292.02 188.959   2
   4   3 -12 247.356 46.2340   4
  -4   3  12 9.02555 74.5880   2
   4   3 -12 211.705 44.8007   1
  -4  -3  12 153.871 20.6579   3
  -4  -3  12 224.684 93.6021   2
  -4   3  12 263.019 82.2718   1
  -4   3  11 1301.00 131.374   1
  -4  -3  11 1048.29 41.1997   3
  -4   3  11 1037.64 105.745   2
   4   3 -11 1208.64 88.7617   4
   4   3 -11 1248.47 78.3725   1
  -4  -3  11 1170.25 137.703   2
   4   3 -10 5419.70 183.541   4
  -4  -3  10 5417.64 260.909   2
   4   3 -10 5247.64 138.618   1
  -4   3  10 5234.24 210.213   2
  -4   3  10 5135.80 233.278   1
  -4   3  10 5504.19 239.061   3
   4   3  -9 743.458 71.9761   4
  -4   3   9 677.648 89.7947   3
   4   3  -9 719.660 50.7528   1
  -4  -3   9 837.951 118.306   2
  -4   3   9 695.122 86.7302   2
  -4   3   9 617.981 92.0240   1
  -4   3   8 3907.54 191.747   1
  -4  -3   8 4293.67 217.704   2
   4   3  -8 3825.84 99.1252   1
  -4   3   8 3942.57 173.981   2
   4   3  -8 4135.33 161.505   4
   4   3  -7 3804.34 155.345   4
   4   3  -7 3358.30 83.9813   1
  -4  -3   7 3748.41 199.766   2
  -4   3   7 3712.76 165.401   2
  -4   3   7 3648.46 182.801   1
   4   3  -6 2760.91 65.9450   1
  -4   3   6 2656.31 155.976   1
   4   3  -6 2895.78 135.750   4
   4  -3  -6 2869.21 159.361   3
  -4   3   6 2835.08 141.918   2
  -4  -3   6 3014.76 175.995   2
  -4  -3   5 7407.19 259.953   2
   4  -3  -5 7442.10 246.390   3
   4   3  -5 7451.34 218.401   4
  -4   3   5 7061.91 213.922   2
   4   3  -5 6519.08 92.1945   1
   4  -3  -4 182.001 54.1781   3
   4   3  -4 123.393 15.5964   1
  -4  -3   4 94.9597 58.5138   2
   4   3  -4 154.546 40.5239   4
   4   3  -4 141.347 14.1330   1
  -4   3   4 152.476 53.7235   2
   4   3  -3 79.5371 16.2624   3
  -4  -3   3 69.9758 63.9718   2
   4  -3  -3 67.5159 45.6374   3
   4   3  -3 68.3739 15.3679   1
  -4   3   3 53.8256 48.3611   2
   4   3  -3 81.0149 31.7784   4
   4  -3  -2 1053.89 92.1357   3
   4   3  -2 1002.17 50.3038   3
   4   3  -2 964.576 80.9061   4
   4  -3  -2 962.115 69.4894   2
   4   3  -2 952.862 44.2552   1
  -4   3   2 989.528 80.1001   2
  -4  -3   2 985.736 109.014   2
   4   3  -1 3895.52 158.586   4
   4  -3  -1 3909.14 168.193   3
   4   3  -1 3990.55 96.6456   1
   4  -3  -1 3762.74 134.234   2
  -4  -3   1 3489.91 171.473   2
  -4   3   1 3920.54 144.129   2
   4  -3   0 29.8373 35.7847   3
  -4   3   0 6.91780 34.8136   2
  -4  -3   0-9.68179 67.7563   2
   4   3   0 46.1979 30.3056   4
   4   3   0 38.4853 23.9544   1
   4  -3   0 101.040 45.7411   2
   4   3   1 3432.56 150.004   4
   4   3   1 3362.25 111.060   1
  -4   3  -1 3163.37 126.147   2
   4  -3   1 3201.48 148.270   3
   4  -3   1 3260.50 128.404   2
  -4  -3  -1 3297.61 168.300   2
  -4   3  -1 3132.98 145.337   3
  -4   3  -2 4202.39 142.992   2
   4  -3   2 4288.78 168.538   3
   4   3   2 4392.34 134.188   1
  -4   3  -2 4278.72 165.355   3
   4   3   2 4391.24 169.250   4
  -4  -3  -2 4243.41 138.255   1
  -4  -3  -2 4489.91 191.078   2
   4  -3   2 4067.01 138.782   2
  -4  -3  -3 8572.40 208.472   1
   4   3   3 8666.34 202.300   1
   4  -3   3 8485.83 236.940   3
  -4   3  -3 8411.43 202.690   2
  -4   3  -3 6318.35 200.019   3
   4   3   3 9253.17 244.017   4
  -4  -3  -3 8299.18 259.506   2
   4  -3   3 8492.20 201.366   2
   4   3   4 3048.05 130.489   1
   4  -3   4 3079.26 143.697   3
  -4  -3  -4 3138.48 134.386   1
   4   3   4-11.7451 31.6768   2
  -4   3  -4 47.9866 27.0489   3
   4   3   4 3177.31 144.120   4
  -4  -3  -4 3181.14 167.027   2
  -4   3  -4 2886.42 121.228   2
   4  -3   4 2954.08 125.170   2
   4   3   5 8387.44 230.779   4
   4  -3   5 7775.81 208.693   2
   4  -3   5 7929.76 229.870   3
   4   3   5 8242.83 223.309   1
  -4  -3  -5 8052.21 248.782   2
  -4  -3  -5 7943.64 223.665   1
   4  -3   6 99.3439 42.5194   2
   4  -3   6 186.662 45.2459   3
   4   3   6 133.539 37.4811   4
  -4  -3  -6 202.902 55.4687   1
  -4  -3  -6 101.203 54.7969   2
  -4   3  -6 9.35753 15.4815   3
   4   3   6 185.690 50.7524   1
  -4  -3  -7 9924.18 272.534   1
   4   3   7 9426.08 246.679   4
  -4  -3  -7 9368.50 272.511   2
   4   3   7 10152.3 273.398   1
   4  -3   7 9852.00 263.595   3
   4  -3   7 9422.55 249.408   2
   4   3   8 999.249 82.2278   4
   4  -3   8 981.803 87.5421   3
   4  -3   8 1066.02 94.4718   2
  -4  -3  -8 923.909 94.8040   1
   4   3   8 968.432 118.408   2
   4   3   8 1080.29 103.445   1
   4   3   9 1283.76 112.756   1
   4  -3   9 1096.15 95.4543   3
   4  -3   9 1146.22 107.173   2
  -4  -3  -9 1237.87 113.025   1
   4   3   9 1229.12 91.0401   4
   4   3   9 1268.77 135.085   2
  -4   3  -9 1202.13 108.603   1
  -4  -3 -10 90.5007 57.0721   1
   4  -3  10 49.2443 34.2249   3
   4  -3  10 16.7079 49.8986   2
   4   3  10 65.9070 31.9117   4
   4   3  10 82.4504 58.3803   1
  -4   3 -10 137.524 53.7877   1
   4   3  11-19.2083 28.1575   4
  -4  -3 -11-19.9405 54.8864   1
   4  -3  11-2.58822 35.8868   3
   4  -3  11-16.3480 56.6967   2
   4   3  11-15.8775 52.4674   1
  -4   3 -11 13.6002 48.8149   1
   4   3  12-13.6957 27.8747   4
   4  -3  12-61.2210 61.7383   2
   4  -3  12 33.7733 34.4014   3
   4   3  13 4367.93 232.167   1
   4  -3  13 4155.02 213.548   2
   4  -3  13 4136.36 196.054   3
   4   3  13 3891.76 154.395   4
   4  -3  14 4821.70 238.578   2
   4  -3  14 4787.65 214.013   3
   4   3  14 4593.92 166.331   4
   4   3  14 5156.24 256.958   1
   4   3  15 2223.94 182.053   1
   4  -3  15 2314.52 154.520   3
   4  -3  15 2215.57 170.977   2
   4  -3  16 993.379 130.152   2
   4   3  16 1025.06 129.338   1
   4  -3  16 1128.17 112.353   3
   4   3  17 2661.55 209.197   1
   4  -3  17 2393.98 163.689   3
   4  -3  17 2372.04 190.690   2
   4  -3  18 1613.49 167.341   2
   4  -3  18 1644.04 140.628   3
   4   3  18 1705.10 172.003   1
   4   3  19 0.00000 66.6275   1
   4  -3  19-71.1504 49.3798   3
   4  -3  19 7.41870 74.9606   2
   4   3  20 132.488 82.6828   1
   4  -3  20 127.047 51.0241   3
   4  -3  20 81.5229 71.5092   2
   4  -3  21 2748.44 231.072   2
   4  -3  21 2840.59 197.675   3
   4   3  21 3228.95 258.271   1
   4  -3  22 134.952 61.2523   3
   4  -3  22 13.0895 78.0497   2
   4   3  22 215.574 103.340   1
   4  -3  23 1527.43 192.878   2
   4  -3  23 1371.75 146.750   3
  -4   4  22 213.326 92.1845   1
  -4  -4  21-7.29033 90.4294   2
  -4   4  21-18.4014 84.6111   1
  -4   4  20 134.623 76.6395   1
  -4  -4  20 236.023 107.594   2
  -4   4  19 171.945 80.5472   1
  -4  -4  19 275.548 119.279   2
  -4   4  18-35.1451 73.6794   1
  -4  -4  18 23.8756 89.9828   2
  -4   4  17 658.114 123.454   1
  -4  -4  17 527.482 133.540   2
   4   4 -16 42.3067 33.2767   4
  -4  -4  16 18.8105 83.5002   2
  -4   4  16-14.3808 62.6219   1
  -4  -4  15 1547.66 62.4524   3
   4   4 -15 1678.35 115.936   4
  -4  -4  15 1822.89 198.729   2
  -4   4  15 1854.43 178.164   1
  -4  -4  14 153.410 19.4886   3
   4   4 -14 187.230 43.7501   1
   4   4 -14 169.168 44.7271   4
  -4  -4  14 223.026 106.082   2
  -4   4  14 307.056 102.985   1
   4   4 -13 14.7913 29.9894   1
  -4   4  13 15.2593 68.3276   1
  -4  -4  13 19.7768 9.13446   3
   4   4 -13 21.0953 31.1217   4
   4   4 -12 3909.30 176.553   4
   4   4 -12 3665.55 136.246   1
  -4   4  12 3940.33 234.407   1
  -4  -4  12 4272.76 262.494   2
   4   4 -11 43.2046 36.1221   4
  -4   4  11 23.8882 61.0985   1
   4   4 -11-44.2664 32.1356   1
   4   4 -10 1251.71 71.9703   1
  -4  -4  10 1044.63 131.055   2
   4   4 -10 1275.31 105.804   4
  -4   4  10 1360.34 137.674   2
  -4   4  10 1122.99 128.170   1
   4   4  -9 359.060 62.4367   4
  -4  -4   9 26.4842 104.678   2
   4   4  -9 278.857 37.6076   1
  -4   4   9 225.816 81.0551   1
  -4   4   9 408.233 96.6560   2
   4   4  -8 1200.54 103.289   4
  -4  -4   8 860.364 118.641   2
  -4   4   8 1341.49 138.140   2
  -4   4   8 1308.54 129.465   1
   4   4  -8 1173.65 61.6214   1
  -4   4   7 6447.15 264.351   3
   4   4  -7 6033.64 221.322   4
  -4   4   7 5881.03 244.880   2
  -4  -4   7 5776.04 268.794   2
   4   4  -7 6371.94 270.373   2
   4   4  -7 6014.46 129.167   1
  -4   4   7 5678.12 250.392   1
  -4   4   6 817.836 102.829   1
  -4   4   6 748.704 94.9219   3
  -4  -4   6 683.767 112.317   2
   4   4  -6 927.391 49.8386   1
  -4   4   6 859.327 111.016   2
   4   4  -5 779.097 35.6223   3
  -4  -4   5 828.175 121.960   2
  -4   4   5 822.626 102.480   2
   4   4  -5 856.018 48.2141   1
   4  -4  -5 884.900 104.805   3
   4   4  -4 583.923 39.3929   3
  -4   4   4 620.999 82.9237   3
   4  -4  -4 702.030 92.6862   3
  -4   4   4 693.766 93.5949   2
  -4  -4   4 762.183 116.127   2
   4  -4  -4 514.961 69.8191   2
   4   4  -4 610.084 43.4620   1
  -4   4   3 212.195 63.4263   2
  -4   4   3 156.403 48.8619   3
  -4  -4   3 447.733 103.274   2
   4  -4  -3 222.687 68.0738   3
   4   4  -3 190.318 28.1334   3
   4  -4  -3 132.404 48.3620   2
   4   4  -3 236.659 33.2369   1
   4  -4  -2 280.832 62.7248   3
   4   4  -2 382.540 41.7268   1
   4   4  -2 379.996 41.8387   3
  -4   4   2 457.833 79.2466   2
  -4  -4   2 160.572 76.7329   2
   4  -4  -2 444.145 67.7214   2
  -4   4   1 123.534 55.3567   2
   4   4  -1 20.9571 27.7146   3
  -4  -4   1 6.38025 78.4918   2
   4   4  -1 66.6852 33.5758   1
   4  -4  -1-14.5177 39.6489   3
   4  -4  -1 70.6296 55.9309   2
   4  -4   0 9662.90 285.553   3
  -4   4   0 9727.25 266.069   2
   4  -4   0 9781.40 255.985   2
  -4  -4   0 9158.65 306.164   2
   4   4   0 10103.2 204.870   1
   4   4   0 9583.51 215.487   3
  -4   4  -1 1148.39 97.4234   2
   4   4   1 1336.02 88.6747   3
   4  -4   1 1346.34 115.347   3
   4   4   1 1263.79 83.5467   1
   4  -4   1 1231.45 104.477   2
  -4  -4  -1 1420.44 138.330   2
   4   4   2 5.89730 38.8620   1
   4  -4   2-19.5631 40.8895   3
  -4   4  -2 60.1555 50.4807   2
   4  -4   2 16.0575 49.3872   2
  -4  -4  -2 62.2569 78.8619   2
   4   4   3 7201.73 207.616   1
   4  -4   3 7152.68 240.423   3
  -4   4  -3 7147.01 226.057   2
  -4  -4  -3 7011.37 270.270   2
   4  -4   3 6963.84 221.426   2
   4  -4   4-4.17634 45.8434   3
  -4   4  -4-30.7912 48.9808   2
   4   4   4-18.7708 41.9348   1
  -4  -4  -4 95.3526 81.7084   2
  -4   4  -5 5565.65 206.401   2
   4   4   5 5656.08 203.108   1
   4  -4   5 5725.12 215.991   3
  -4  -4  -5 5509.33 243.845   2
   4   4   5 5563.80 251.449   2
   4  -4   5 5628.52 209.607   2
  -4  -4  -5 6087.22 218.895   1
   4   4   6 754.188 86.1929   1
   4  -4   6 818.573 90.7814   3
   4   4   6 762.920 116.525   2
   4  -4   6 751.285 92.7688   2
   4   4   6 722.686 82.8324   4
  -4  -4  -6 767.261 104.090   2
  -4  -4  -6 843.198 94.0331   1
   4   4   7 232.632 52.0667   4
   4  -4   7 112.739 61.7010   2
   4  -4   7 186.944 57.4069   3
   4   4   7 193.042 60.6375   1
   4   4   7 358.523 100.634   2
  -4  -4  -7 89.4425 66.1081   2
  -4  -4  -7 153.265 60.6526   1
   4  -4   8 2137.05 146.231   2
   4   4   8 2274.88 140.972   4
   4   4   8 2107.64 144.260   1
  -4   4  -8 2327.19 134.824   3
  -4  -4  -8 2147.48 152.144   2
  -4   4  -8 2466.40 156.147   1
  -4  -4  -8 2421.72 156.486   1
   4  -4   8 2251.80 141.579   3
   4   4   9 3482.19 172.540   4
   4  -4   9 3626.51 179.248   3
   4  -4   9 3370.24 183.515   2
  -4  -4  -9 3809.01 203.807   1
  -4   4  -9 4011.65 178.675   3
  -4   4  -9 3824.73 197.486   1
   4   4   9 3468.55 189.053   1
   4   4  10 2308.20 164.913   1
   4   4  10 2153.97 136.017   4
   4  -4  10 1878.24 149.242   2
   4  -4  10 2179.42 142.983   3
   4   4  11 427.894 66.7461   4
   4  -4  11 352.511 67.6032   3
   4  -4  11 650.432 100.265   2
   4   4  11 533.049 90.8760   1
   4  -4  12 855.644 98.9584   3
   4   4  12 690.491 80.3026   4
   4  -4  12 871.472 115.667   2
   4   4  12 792.274 111.839   1
   4  -4  13 191.040 52.9384   3
   4  -4  13 248.803 79.1702   2
   4   4  13 105.240 36.6478   4
   4   4  13 230.856 75.6459   1
   4   4  14 32.8826 29.7657   4
   4  -4  14-7.13550 38.9469   3
   4  -4  14 137.055 84.8880   2
   4   4  14 66.7083 63.3880   1
   4  -4  15 645.853 112.045   2
   4  -4  15 542.490 83.4382   3
   4   4  15 659.510 115.515   1
   4   4  15 536.863 68.0090   4
   4   4  16 3934.24 247.551   1
   4  -4  16 4100.91 249.764   2
   4  -4  16 3916.26 211.761   3
   4   4  17 1286.72 156.412   1
   4  -4  17 1243.09 155.776   2
   4  -4  17 1325.93 130.861   3
   4  -4  18 355.495 76.3988   3
   4   4  18 289.830 95.4086   1
   4  -4  18 405.094 106.271   2
   4  -4  19-4.70085 71.5713   2
   4   4  19-37.0444 70.8106   1
   4  -4  19-11.9314 42.1564   3
   4   4  20 2501.37 224.333   1
   4  -4  20 2279.86 213.862   2
   4  -4  20 2241.49 176.696   3
   4   4  21 193.082 89.3695   1
   4  -4  21 346.737 106.298   2
   4  -4  21 204.335 67.5963   3
   4  -4  22 32.6291 76.3728   2
   4  -4  22 7.69408 47.9947   3
  -4   5  20-24.6108 75.1994   1
  -4  -5  20 129.473 120.969   2
  -4   5  19 469.009 119.996   1
  -4  -5  19 564.552 152.000   2
  -4   5  18 585.523 123.724   1
  -4  -5  18 522.001 139.331   2
  -4  -5  17 2856.84 259.475   2
  -4   5  17 2405.39 222.047   1
  -4  -5  16 677.621 138.031   2
  -4   5  16 787.569 135.661   1
  -4  -5  15-155.864 133.346   2
  -4   5  15 163.689 84.2667   1
  -4  -5  14 1686.36 191.437   2
  -4   5  14 1956.43 186.856   1
  -4   5  13 486.290 113.733   1
  -4  -5  13 456.086 118.951   2
  -4  -5  12 138.743 85.4712   2
  -4   5  12 200.600 81.8535   1
   4   5 -12 291.506 44.6911   1
  -4  -5  11-40.5064 96.5424   2
   4   5 -11 51.2873 30.4531   1
  -4   5  11 74.2318 69.0909   1
   4   5 -10 1604.77 85.7916   1
  -4   5  10 1456.85 154.382   1
  -4  -5  10 1444.04 163.240   2
  -4  -5   9 1391.58 165.994   2
  -4   5   9 1472.30 151.340   1
   4   5  -9 1598.58 85.5254   1
  -4   5   8 853.568 122.119   1
   4   5  -8 928.821 64.6109   1
  -4  -5   8 935.992 142.968   2
   4   5  -7 287.176 38.5573   1
  -4  -5   7 274.294 111.562   2
  -4   5   7 266.301 80.4182   1
  -4   5   7 389.344 101.436   2
  -4   5   6 7380.16 300.475   1
  -4  -5   6 7231.66 320.918   2
   4   5  -6 7149.77 127.267   3
   4   5  -6 7654.50 169.392   1
  -4   5   6 7586.39 299.277   2
   4   5  -5 806.721 61.2170   1
  -4   5   5 738.782 113.699   2
  -4  -5   5 1035.82 144.782   2
  -4   5   5 931.080 121.008   1
   4   5  -5 791.769 49.9204   3
   4  -5  -5 631.655 88.1893   2
   4  -5  -4 407.600 87.2122   3
  -4  -5   4 319.725 110.675   2
   4   5  -4 312.054 37.6983   3
   4  -5  -4 137.124 58.4596   2
   4   5  -4 300.049 43.4791   1
  -4   5   4 158.332 70.2916   2
  -4   5   3 218.624 86.8028   2
   4  -5  -3 125.321 63.0471   3
   4   5  -3-17.5327 29.6639   3
  -4  -5   3-68.6731 103.238   2
   4  -5  -3-22.7028 64.4064   2
   4   5  -3 46.0892 34.6750   1
  -4  -5   2 919.339 137.451   2
   4  -5  -2 1027.73 114.268   3
   4   5  -2 956.141 72.3161   3
   4   5  -2 982.723 75.2598   1
   4  -5  -2 1030.03 109.346   2
  -4   5   2 1086.26 118.516   2
   4   5  -1 13.4848 35.2645   1
   4  -5  -1 45.7352 53.8755   3
  -4   5   1 54.6803 59.8733   2
  -4  -5   1-4.23234 92.9782   2
   4   5  -1 66.0413 36.9870   3
   4  -5  -1 177.370 74.1980   2
  -4   5   1 117.814 52.7529   3
   4   5   0 398.650 59.9216   1
   4   5   0 350.736 55.3388   3
  -4   5   0 156.781 64.2752   2
  -4   5   0 299.798 62.6127   3
   4  -5   0 333.481 77.5822   3
  -4  -5   0 400.440 115.674   2
   4  -5   0 538.576 103.939   2
   4   5   1 55.5306 27.1314   3
   4  -5   1 141.037 66.2386   3
  -4   5  -1 23.5804 41.1841   3
  -4  -5  -1 101.184 99.8146   2
   4  -5   1 103.869 72.6118   2
   4   5   1 55.3074 47.0456   1
  -4   5  -2 5015.15 223.531   2
  -4   5  -2 4809.75 215.110   3
  -4  -5  -2 4686.00 253.936   2
   4  -5   2 4793.90 213.809   2
   4   5   2 4821.96 181.031   1
   4  -5   2 4750.80 219.680   3
   4  -5   3 62.6969 55.3559   3
  -4   5  -3 79.8704 62.9826   2
  -4  -5  -3 134.881 108.098   2
  -4   5  -3-0.40932 38.5966   3
   4  -5   3 68.9646 72.3837   2
   4   5   3 82.1184 50.4302   1
  -4   5  -4 282.602 59.2099   3
  -4   5  -4 351.586 73.6592   2
   4   5   4 368.705 69.1054   1
   4  -5   4 288.042 78.2832   2
  -4  -5  -4 457.405 119.922   2
   4  -5   4 347.116 73.6800   3
   4  -5   5 287.284 85.7178   2
   4   5   5 347.190 72.1464   3
   4  -5   5 302.696 69.6722   3
   4   5   5 498.498 79.6857   1
  -4  -5  -5 538.803 115.539   2
  -4   5  -5 354.639 63.5861   3
  -4   5  -5 278.941 66.2387   2
  -4   5  -6 3337.63 184.494   2
  -4   5  -6 3498.81 177.434   3
   4   5   6 3191.49 174.630   1
   4  -5   6 3118.76 178.908   3
  -4  -5  -6 2946.85 195.151   2
   4  -5   6 3445.76 194.134   2
   4  -5   7 316.096 93.1562   2
   4   5   7 205.487 63.6611   1
  -4   5  -7 162.690 48.4352   3
  -4  -5  -7 19.5639 78.6460   2
   4  -5   7 133.865 53.3595   3
   4   5   8 32.7885 52.9109   1
   4  -5   8 156.490 80.3204   2
   4  -5   8 55.0560 44.6202   3
  -4   5  -8 21.7664 29.0399   3
  -4  -5  -8-11.2366 78.9784   2
   4   5   9 30.3797 57.3961   1
   4  -5   9 87.5749 68.5675   2
   4  -5   9-40.9822 53.7288   3
  -4  -5  -9-107.693 84.8838   2
   4   5  10 570.530 93.7287   1
   4  -5  10 739.588 113.735   2
   4  -5  10 715.517 93.9069   3
   4  -5  11 348.444 84.5631   2
   4  -5  11 414.750 80.0069   3
   4   5  11 400.903 84.9222   1
   4  -5  12-68.9003 86.0433   2
   4  -5  12 5.70228 40.9970   3
   4   5  12 47.1083 61.8162   1
   4  -5  13-68.5976 95.9060   2
   4  -5  13 3.65349 37.2703   3
   4   5  13 144.509 76.0479   1
   4   5  14 8162.46 344.282   1
   4  -5  14 7555.32 295.251   3
   4  -5  14 7824.20 343.222   2
   4  -5  15 421.069 81.3370   3
   4  -5  15 197.614 79.6680   2
   4   5  15 540.672 110.162   1
   4  -5  16 73.3174 51.3977   3
   4   5  16 9.60088 65.1108   1
   4  -5  16 73.4432 69.4929   2
   4   5  17 1577.91 175.117   1
   4  -5  17 1294.69 133.408   3
   4  -5  17 1431.79 172.764   2
   4  -5  18 79.1842 44.0864   3
   4   5  18 92.3567 74.9757   1
   4   5  19 238.035 89.8528   1
   4  -5  19 148.043 61.4911   3
   4  -5  19 153.179 90.6211   2
   4   5  20-59.3604 72.3824   1
   4  -5  20-26.6845 41.0244   3
  -4  -6  17 327.491 119.313   2
  -4   6  17 514.718 131.228   1
  -4  -6  16 28.2606 105.622   2
  -4   6  16 51.2567 81.3089   1
  -4  -6  15 578.184 148.625   2
  -4   6  15 743.126 138.684   1
  -4   6  14 272.093 98.7434   1
  -4  -6  14 310.000 122.305   2
  -4  -6  13 671.805 142.070   2
  -4   6  13 824.525 142.368   1
  -4  -6  12 366.224 123.479   2
  -4   6  12 246.912 95.9177   1
  -4  -6  11 1422.24 181.484   2
  -4   6  11 1663.98 181.112   1
  -4  -6  10 469.046 119.916   2
  -4   6  10 351.130 96.3769   1
  -4   6   9 826.680 131.061   1
  -4  -6   9 627.988 127.491   2
   4   6  -8 399.881 49.8165   1
  -4  -6   8 437.478 123.130   2
  -4   6   8 303.302 92.6884   1
   4   6  -7 35.6393 14.2841   3
  -4   6   7-49.3128 67.2023   1
   4   6  -7 23.6963 25.9872   1
  -4  -6   6 787.166 146.385   2
  -4   6   6 772.740 120.865   1
   4   6  -6 669.089 49.3625   3
   4   6  -6 675.894 62.4200   1
  -4   6   5 36.1171 61.3773   1
   4   6  -5 32.0062 18.7834   3
   4   6  -5 40.9657 30.9344   1
  -4  -6   5-77.2084 104.497   2
   4  -6  -5-27.7423 81.6826   2
  -4   6   4 966.560 130.536   1
  -4  -6   4 726.373 133.354   2
   4   6  -4 941.986 69.6026   3
   4   6  -4 912.124 75.8036   1
   4  -6  -4 978.729 115.840   2
   4  -6  -3 725.235 107.973   3
   4   6  -3 704.704 69.0372   3
   4   6  -3 738.275 73.2390   1
  -4  -6   3 590.413 132.266   2
   4  -6  -3 646.492 100.692   2
  -4  -6   2 993.690 145.648   2
   4   6  -2 792.560 75.3337   3
   4  -6  -2 976.113 123.794   3
   4   6  -2 977.298 84.5701   1
   4  -6  -2 971.751 117.200   2
   4  -6  -1 618.351 100.545   3
   4   6  -1 462.666 64.7041   1
  -4  -6   1 438.639 120.412   2
   4  -6  -1 667.911 106.410   2
  -4   6   0 4561.15 245.288   2
   4  -6   0 5200.90 246.863   2
  -4  -6   0 4781.61 280.601   2
   4  -6   0 4778.25 240.944   3
   4   6   0 5127.58 191.844   1
  -4   6  -1 655.492 102.953   2
   4  -6   1 923.330 115.089   3
   4   6   1 915.754 93.1392   1
   4  -6   1 1006.57 130.238   2
  -4  -6  -1 1066.91 158.770   2
   4  -6   2 1071.64 120.119   3
  -4   6  -2 1412.24 140.392   2
   4   6   2 1297.72 115.363   3
   4  -6   2 1305.66 142.122   2
   4   6   2 1306.94 109.215   1
  -4  -6  -2 1107.10 150.861   2
  -4   6  -3 1433.04 143.025   2
   4   6   3 1426.79 123.354   3
  -4  -6  -3 1527.16 173.936   2
   4   6   3 1584.67 124.660   1
   4  -6   3 1417.81 143.940   2
   4  -6   3 1390.13 138.556   3
   4   6   4 434.726 76.9696   3
   4  -6   4 513.999 89.8900   3
   4  -6   4 254.448 90.0494   2
   4   6   4 452.019 81.5594   1
  -4  -6  -4 452.328 122.551   2
  -4  -6  -5 1484.18 164.573   2
   4  -6   5 1448.55 145.729   2
   4   6   5 1373.95 123.179   1
   4  -6   5 1520.07 141.672   3
   4  -6   6 37.6309 74.9492   2
  -4  -6  -6 184.023 86.3140   2
   4   6   6 189.751 68.5251   1
   4  -6   6 180.813 68.4640   3
   4   6   7 2302.10 166.665   1
   4  -6   7 2111.37 171.905   2
  -4  -6  -7 2240.54 187.548   2
   4  -6   7 2263.69 167.130   3
   4   6   8 1574.55 142.432   1
   4  -6   8 1723.56 146.233   3
  -4  -6  -8 2083.80 185.950   2
   4  -6   8 1701.55 163.498   2
   4  -6   9 980.562 115.773   3
   4   6   9 855.058 114.307   1
  -4  -6  -9 714.061 119.106   2
   4  -6   9 1047.05 134.299   2
   4   6  10 56.8033 62.6236   1
   4  -6  10 98.5283 77.5300   2
   4  -6  10-6.13900 55.8989   3
   4  -6  11 178.011 64.5608   3
   4  -6  11 363.969 105.725   2
   4   6  11 157.469 70.6895   1
   4  -6  12 161.921 98.2825   2
   4  -6  12 56.4451 49.5809   3
   4   6  12 32.5689 67.5053   1
   4  -6  13 620.595 121.493   2
   4  -6  13 713.756 104.011   3
   4   6  13 612.672 110.649   1
   4  -6  14 131.982 86.1612   2
   4  -6  14 108.802 57.4000   3
   4   6  14-1.57908 64.9509   1
   4  -6  15-46.5003 93.3932   2
   4  -6  15 11.3902 56.3897   3
   4   6  15 75.2288 69.7437   1
   4  -6  16 618.103 122.033   2
   4  -6  16 798.607 111.471   3
   4   6  16 970.490 146.402   1
   4  -6  17 1073.21 129.464   3
   4  -6  17 799.786 144.264   2
   4   6  17 1116.97 153.748   1
   4  -6  18 876.849 149.180   2
   4   6  18 1242.20 168.014   1
  -4   7  14 74.0880 79.4358   1
  -4  -7  14 73.0528 104.405   2
  -4   7  13 2115.95 219.804   1
  -4  -7  13 2224.38 246.767   2
  -4  -7  12 246.683 117.275   2
  -4   7  12-25.5703 81.2639   1
  -4  -7  11 1050.03 178.260   2
  -4   7  11 714.214 149.623   1
  -4  -7  10 229.486 122.521   2
  -4   7  10-62.1779 81.3972   1
  -4  -7   9 459.765 128.934   2
  -4   7   9 123.712 83.9608   1
  -4   7   8-20.3848 69.6710   1
  -4  -7   8-159.429 126.029   2
  -4   7   7 259.195 95.9175   1
  -4  -7   7 64.0885 98.1811   2
  -4  -7   6 112.618 96.6075   2
   4   7  -6 87.8754 41.4732   1
  -4   7   6 182.938 98.5510   1
  -4  -7   5 1232.66 182.994   2
   4   7  -5 1377.24 98.0659   1
   4  -7  -5 1400.08 144.189   2
  -4   7   5 1614.66 183.049   1
   4   7  -4 1156.87 94.7112   1
  -4  -7   4 1346.18 180.910   2
  -4   7   4 1414.38 168.313   1
   4  -7  -4 1100.78 129.266   2
  -4  -7   3 554.606 145.221   2
   4   7  -3 536.924 71.3414   1
   4  -7  -3 429.261 98.3366   2
  -4   7   3 469.543 107.437   1
  -4  -7   2 193.441 118.586   2
   4   7  -2 207.965 54.4224   1
   4  -7  -2 185.338 81.9608   2
  -4  -7   1 717.670 155.961   2
   4  -7  -1 720.752 111.398   3
   4   7  -1 620.098 82.7348   1
   4  -7  -1 822.276 122.290   2
   4   7   0 118.418 52.5263   1
   4  -7   0 20.3072 58.0982   3
   4  -7   0 202.224 89.3413   2
  -4  -7   0 9.63952 100.797   2
   4  -7   1 34.9603 64.2306   3
   4  -7   1 120.775 90.1717   2
  -4  -7  -1 177.337 113.243   2
   4   7   1 42.1760 47.9987   1
   4  -7   2 60.0818 61.5161   3
   4   7   2 63.3313 50.5167   1
   4  -7   2-12.2568 75.5913   2
   4  -7   3 165.991 72.2770   3
   4   7   3 88.5058 58.1547   1
  -4  -7  -3 336.160 125.220   2
   4  -7   3 205.694 96.7555   2
   4  -7   4 547.180 120.308   2
   4  -7   4 454.960 92.5585   3
   4   7   4 389.993 80.4295   1
  -4  -7  -4 266.846 111.567   2
   4  -7   5 197.500 96.2649   2
   4   7   5 102.074 60.3458   1
  -4  -7  -5 261.472 106.846   2
   4  -7   5 110.842 63.4979   3
   4  -7   6 298.248 105.844   2
   4   7   6 371.216 81.1170   1
   4  -7   6 304.396 81.8849   3
  -4  -7  -6 295.037 98.4398   2
   4   7   7 226.315 75.0501   1
   4  -7   7 125.951 86.9376   2
   4  -7   7 279.708 81.5981   3
  -4  -7  -7 27.1607 88.2288   2
   4  -7   8 120.682 89.0474   2
   4  -7   8 304.460 82.2795   3
  -4  -7  -8 81.3106 82.0932   2
   4   7   8 80.0639 61.7464   1
   4  -7   9 137.826 89.6249   2
   4   7   9 214.318 78.4215   1
  -4  -7  -9-79.3850 90.0217   2
   4  -7   9 258.501 84.8372   3
   4  -7  10-64.0998 96.0706   2
   4  -7  10 68.0756 55.8884   3
   4   7  10 49.0178 58.7561   1
   4  -7  11-12.0818 83.2968   2
   4  -7  11-19.0302 44.8341   3
   4   7  11-22.0178 68.0277   1
   4  -7  12 357.617 119.845   2
   4  -7  12 163.265 68.8951   3
   4   7  12 136.318 67.8653   1
   4  -7  13 290.053 80.1206   3
   4  -7  13 428.681 121.464   2
   4   7  13 227.825 91.5431   1
   4  -7  14 609.792 102.449   3
   4   7  14 401.135 102.389   1
   4  -7  14 616.130 139.628   2
   4  -7  15 819.853 152.385   2
   4   7  15 919.868 139.339   1
  -4   8  10 628.048 143.536   1
  -4  -8   9 62.5278 117.485   2
  -4   8   9 35.4221 78.8360   1
  -4   8   8 74.5632 87.0384   1
  -4  -8   8-17.0311 111.192   2
  -4   8   7 857.936 152.855   1
  -4  -8   7 389.590 130.753   2
  -4   8   6 219.373 100.967   1
  -4  -8   6 201.646 130.325   2
  -4  -8   5-4.23973 108.587   2
  -4   8   5-16.5246 80.6605   1
   4  -8  -5-144.442 88.6507   2
  -4  -8   4 1266.54 197.682   2
   4  -8  -4 1245.22 149.985   2
  -4   8   4 1609.97 195.899   1
  -4  -8   3 1.16119 111.792   2
  -4   8   3 48.0218 82.5832   1
   4  -8  -3-5.51264 76.1735   2
  -4   8   2 779.176 142.629   1
   4  -8  -2 508.654 113.474   2
  -4  -8   2 715.377 162.595   2
   4  -8  -1 95.4780 90.0123   2
  -4  -8   1 84.1191 109.279   2
  -4  -8   0 608.200 146.195   2
   4  -8   0 545.377 119.747   2
   4  -8   1 125.884 67.5662   3
   4   8   1 174.525 62.5118   1
   4  -8   1 178.844 89.4393   2
   4  -8   2 780.301 117.622   3
   4   8   2 926.719 107.914   1
   4  -8   2 966.266 147.162   2
  -4  -8  -2 1137.78 181.359   2
   4  -8   3 24.8247 59.4232   3
   4   8   3 81.7774 56.5270   1
  -4  -8  -3 65.6942 95.2709   2
   4  -8   3 166.666 102.607   2
   4   8   4 237.309 71.1684   1
   4  -8   4 236.370 81.3222   3
  -4  -8  -4 428.938 127.032   2
   4  -8   4 267.461 106.431   2
   4  -8   5 199.133 74.7384   3
   4   8   5 133.236 63.2407   1
  -4  -8  -5 158.210 103.687   2
   4  -8   5 155.240 111.802   2
   4  -8   6 247.161 79.1802   3
   4   8   6 345.462 82.9162   1
   4  -8   6 163.544 99.5619   2
  -4  -8  -6 228.869 107.752   2
   4  -8   7 1006.86 161.397   2
   4  -8   7 1157.38 143.055   3
   4   8   7 1121.56 133.974   1
  -4  -8  -7 1014.10 160.009   2
   4  -8   8 60.7396 98.0125   2
   4   8   8 214.268 77.8011   1
  -4  -8  -8 61.1531 92.0226   2
   4  -8   8 259.997 84.2902   3
   4  -8   9 814.459 151.028   2
   4  -8   9 1081.56 139.663   3
   4   8   9 1058.78 137.070   1
   4   8  10-61.9370 65.6892   1
   4  -8  10 11.8692 54.2390   3
   4  -8  10-84.0344 97.4162   2
   4   8  11-16.1685 70.1236   1
   4  -8  11-18.7573 93.3470   2
  -5   0  25-84.2400 87.1312   1
  -5   0  24 127.817 67.6007   1
  -5   0  23 24.1465 64.5388   1
  -5   0  22 2868.59 219.287   1
  -5   0  21-7.65684 52.6800   1
  -5   0  20 29.3562 59.4382   1
  -5   0  19 59.7288 62.3379   1
  -5   0  18 1196.97 130.129   1
  -5   0  18 1176.84 122.551   3
  -5   0  17 29.9983 47.2195   3
  -5   0  17 29.6095 50.2461   1
  -5   0  16 96.3356 56.0218   3
  -5   0  16 41.1285 52.1368   1
   5   0 -16 2.38970 50.3761   1
  -5   0  15 14.4398 22.5081   4
  -5   0  15 12.0214 42.7224   3
  -5   0  15 52.5249 59.3223   1
   5   0 -15 4.45061 47.1967   1
  -5   0  14 12366.1 318.548   3
  -5   0  14 12623.7 335.629   1
  -5   0  14 12818.4 225.271   4
  -5   0  13 27.7046 41.4851   3
  -5   0  13 7.12617 20.3285   4
  -5   0  13 7.01613 47.2750   1
  -5   0  12 163.964 32.4574   4
   5   0 -12-7.70210 18.0003   1
  -5   0  12 125.095 52.7064   1
  -5   0  12 154.462 44.6945   3
  -5   0  11 2.25666 19.5682   4
  -5   0  11 25.9899 40.9961   1
   5   0 -11 17.6323 37.6954   1
  -5   0  11 5.66336 28.4825   3
  -5   0  10 6260.51 185.028   3
   5   0 -10 6302.74 199.008   1
  -5   0  10 6301.17 200.016   1
  -5   0   9 57.2446 39.7732   1
  -5   0   9 29.6672 26.9436   3
  -5   0   8 1223.33 79.6384   3
  -5   0   8 1260.02 87.6379   1
  -5   0   7 20.5470 23.8951   3
  -5   0   7-0.10058 31.6935   1
   5   0  -6 32137.9 356.784   3
  -5   0   6 32720.0 360.374   3
  -5   0   6 31618.8 363.525   1
   5   0  -5 0.48374 24.2402   3
  -5   0   5-25.1727 23.4236   3
  -5   0   5-3.77319 26.6838   1
   5   0  -4 1529.92 77.0227   3
  -5   0   4 1433.25 71.7366   3
   5   0  -3 2.31583 23.1357   3
  -5   0   3 2.27077 15.4166   3
  -5   0   3-16.7575 30.6581   2
  -5   0   2 13288.6 189.532   2
  -5   0   2 12829.5 199.902   3
   5   0  -2 12864.4 207.511   3
  -5   0   1-47.6137 29.7896   2
   5   0  -1 6.45867 21.4499   3
  -5   0   1 2.72206 16.6355   3
   5   0   0 2102.79 63.3055   2
   5   0   0 2183.33 90.3382   3
  -5   0   0 2211.20 87.1111   3
  -5   0   0 2300.00 68.6557   2
   5   0   1-21.8239 23.0047   2
   5   0   1 11.3846 22.2804   3
  -5   0  -1-11.1728 18.0266   3
  -5   0  -1 26.5371 23.2628   2
   5   0   2 12454.7 221.706   3
  -5   0  -2 12686.0 141.886   2
  -5   0  -2 12352.1 218.682   1
   5   0   2 12564.8 158.309   2
  -5   0  -3 8.99218 25.2597   1
   5   0   3-6.17412 20.9440   3
   5   0   3-6.50854 24.6713   2
   5   0   4 731.291 60.8279   3
   5   0   4 725.130 53.7215   2
  -5   0  -4 669.469 61.0151   1
  -5   0  -5 50.9076 30.6966   1
   5   0   5-43.0179 31.0411   2
   5   0   5 4.80380 24.9120   3
   5   0   5-1.02912 30.0514   1
   5   0   6 2010.57 89.6855   2
   5   0   6 1886.66 108.142   1
  -5   0  -6 2079.39 111.784   1
   5   0   7-13.2361 37.8315   1
   5   0   8 4317.95 176.101   1
   5   0   9-3.36168 37.2039   1
   5   0  10 4287.47 191.012   1
   5   0  11-38.1107 45.4575   1
  -5   0 -11-11.4481 19.9336   4
  -5   0 -12 2979.57 172.014   1
  -5   0 -12 2830.07 104.095   4
   5   0  12 2947.91 173.920   1
   5   0  13-25.3132 46.8098   1
  -5   0 -13 5.31789 18.3422   4
  -5   0 -14 8864.50 174.708   4
   5   0  14 8870.97 315.556   1
  -5   0 -15-3.09781 16.5233   4
   5   0  15-4.63212 49.4292   1
   5   0  16 375.005 87.5443   1
   5   0  17-42.0795 58.9068   1
   5   0  18 2945.60 211.703   1
   5   0  19 12.4766 65.3168   1
   5   0  20-12.9518 57.8584   1
   5   0  21-6.33199 60.9019   1
   5   0  22 65.1041 70.4246   1
   5   0  23-45.4495 64.5374   1
  -5  -1  25-46.2930 61.6230   1
  -5   1  25-79.6758 83.6589   1
  -5  -1  24 209.244 82.4281   1
  -5   1  24 230.988 90.1130   1
  -5   1  23 245.088 93.9367   1
  -5  -1  23 125.337 66.4220   1
  -5  -1  22 73.7808 63.9351   1
  -5   1  22 205.132 84.8121   1
  -5   1  21 1455.88 162.017   1
  -5  -1  21 1602.81 152.517   1
  -5   1  20 15076.2 476.096   1
  -5  -1  20 14889.3 430.533   1
  -5  -1  19 2102.33 156.187   3
  -5  -1  19 1922.66 154.734   1
  -5   1  19 1959.19 175.358   1
  -5   1  18 43.1485 16.8838   4
  -5  -1  18 125.291 54.6560   3
  -5  -1  18 96.4078 54.2288   1
  -5   1  18 44.4824 57.8295   1
  -5  -1  17 515.055 79.4858   3
   5   1 -17 410.580 76.9359   1
  -5  -1  17 321.884 69.0053   1
  -5   1  17 372.884 86.2075   1
  -5   1  17 341.577 38.4440   4
  -5  -1  16 7156.72 243.832   3
  -5   1  16 6781.60 161.334   4
  -5   1  16 7224.80 292.384   1
   5   1 -16 6950.30 251.040   1
  -5  -1  16 7391.36 260.083   1
  -5  -1  15 2847.19 148.576   3
  -5   1  15 2841.81 178.383   3
  -5   1  15 2654.09 176.576   1
  -5  -1  15 2725.89 155.510   1
  -5  -1  14 198.280 47.4270   3
  -5   1  14 193.591 63.1206   3
  -5   1  14 217.846 72.8574   1
   5  -1 -14 222.098 70.0536   1
  -5  -1  14 235.410 56.7882   1
  -5  -1  13 1438.18 104.843   1
  -5  -1  13 1385.40 96.0291   3
  -5   1  13 1442.38 128.488   1
  -5   1  13 1427.13 123.500   3
  -5   1  12 9182.59 276.372   3
  -5  -1  12 9219.08 236.718   1
  -5  -1  12 8872.30 215.042   3
   5   1 -12 9352.17 242.345   1
  -5   1  12 9459.58 289.150   1
  -5  -1  11 274.844 40.8750   4
  -5   1  11 377.159 67.8098   3
  -5  -1  11 307.461 43.9760   3
   5   1 -11 295.643 49.5263   1
  -5  -1  11 327.968 53.6284   1
  -5   1  11 339.291 70.4408   1
  -5   1  10 414.579 61.6703   3
  -5  -1  10 461.862 47.5720   3
  -5   1  10 446.194 79.0327   1
  -5  -1  10 447.795 50.5462   4
  -5  -1  10 468.203 55.1726   1
   5   1 -10 439.808 54.6777   1
  -5  -1   9 2317.75 105.329   4
   5   1  -9 2141.24 101.761   1
  -5   1   9 2246.68 133.344   1
  -5   1   9 2290.18 128.637   3
  -5  -1   9 2239.84 90.3848   3
  -5  -1   9 2254.01 99.1244   1
  -5  -1   8 26981.9 284.278   3
  -5   1   8 26527.0 411.165   1
  -5   1   8 26636.1 406.013   3
  -5  -1   8 26684.7 350.516   4
  -5  -1   8 27589.0 308.621   1
   5  -1  -7 9102.06 232.543   3
  -5   1   7 8938.58 228.987   3
  -5  -1   7 9496.05 263.912   2
  -5  -1   7 9076.70 154.591   3
  -5  -1   7 9422.56 209.206   4
  -5   1   7 8894.20 234.152   1
  -5  -1   7 9213.02 167.490   1
  -5  -1   6 222.535 38.8033   4
   5  -1  -6 212.709 48.2210   3
  -5   1   6 201.557 41.7934   3
  -5  -1   6 203.750 24.6885   3
  -5   1   6 222.648 49.6567   1
  -5  -1   6 237.989 31.1508   1
  -5  -1   6 200.174 49.5470   2
  -5  -1   5 2423.28 69.4342   3
   5   1  -5 2529.62 74.5478   3
   5  -1  -5 2521.62 119.126   3
  -5   1   5 2486.52 115.963   3
  -5  -1   5 2484.88 124.283   2
  -5  -1   5 2657.07 77.3554   1
  -5  -1   5 2452.07 107.398   4
  -5  -1   4 20382.2 300.404   4
   5   1  -4 21060.6 209.883   3
  -5   1   4 20798.8 320.421   3
  -5  -1   4 20772.4 331.968   2
  -5  -1   4 20912.6 191.605   1
  -5  -1   4 20357.0 193.420   3
   5  -1  -4 20639.2 325.080   3
  -5  -1   3 95.5872 30.8977   4
  -5   1   3 69.3249 29.1762   3
   5   1  -3 119.788 21.2605   3
  -5  -1   3 100.356 40.7971   2
  -5  -1   3 105.402 16.9315   3
   5   1  -3 43.2902 26.6705   2
   5  -1  -3 75.6917 32.2550   3
  -5   1   2 864.291 66.5952   3
   5  -1  -2 769.092 64.2103   3
   5   1  -2 760.094 61.9002   2
   5   1  -2 806.304 43.9375   3
  -5  -1   2 717.023 61.2517   2
  -5  -1   1 4791.51 143.982   2
   5   1  -1 4819.11 143.044   2
   5   1  -1 4934.78 112.547   3
   5  -1  -1 4895.25 152.963   3
  -5   1   1 4765.96 148.146   3
  -5  -1   1 4894.70 95.4947   1
   5   1   0 38023.5 387.855   2
   5  -1   0 37371.7 412.146   3
   5   1   0 38170.9 320.732   3
  -5  -1   0 37608.7 292.656   1
  -5  -1   0 36754.1 379.517   2
   5   1   1 5641.65 152.620   2
   5  -1   1 5716.41 164.126   3
   5   1   1 5635.87 134.672   3
  -5  -1  -1 5482.52 151.297   2
  -5  -1  -1 5542.11 126.613   1
   5   1   2 160.712 44.0821   2
  -5  -1  -2 139.231 27.6633   1
   5   1   2 168.330 29.6508   1
  -5  -1  -2 129.325 44.0438   2
   5  -1   2 133.132 31.0908   3
  -5  -1  -3-2.34288 21.0578   1
  -5  -1  -3 30.3269 23.9771   4
   5   1   3 7.22391 35.1098   2
   5  -1   3-16.3825 26.2926   3
  -5  -1  -3 16.5277 33.8428   2
   5   1   3 4.81737 23.5869   1
  -5  -1  -4 4293.00 138.907   1
  -5  -1  -4 4291.08 138.374   4
   5  -1   4 4438.52 152.398   3
  -5  -1  -4 4128.27 126.723   2
   5   1   4 4462.22 148.471   2
   5   1   4 4258.63 139.601   1
   5  -1   5 4974.07 167.491   3
  -5  -1  -5 5483.36 156.832   4
   5   1   5 5354.82 169.792   2
   5   1   5 5368.73 167.928   1
  -5  -1  -5 5251.33 165.109   1
   5   1   6 571.003 64.7906   1
  -5  -1  -6 669.940 68.7421   1
  -5  -1  -6 629.981 57.1050   4
   5  -1   6 636.710 65.3007   3
   5   1   6 705.273 74.3647   2
  -5  -1  -7 1290.90 79.4009   4
  -5  -1  -7 1355.47 97.3632   1
   5  -1   7 1256.33 93.4333   3
   5   1   7 1369.48 95.7911   2
   5   1   7 1315.42 98.5880   1
  -5  -1  -8 28816.7 357.094   4
  -5  -1  -8 29621.8 449.278   1
   5  -1   8 29109.2 433.375   3
   5   1   8 29269.1 423.279   2
   5   1   8 29268.0 450.167   1
  -5  -1  -9 1581.95 85.9080   4
   5  -1   9 1474.82 105.823   3
  -5  -1  -9 1670.89 117.416   1
   5   1   9 1400.76 99.9673   2
   5   1   9 1545.20 116.937   1
  -5  -1 -10 1555.47 84.9307   4
  -5  -1 -10 1418.49 112.923   1
   5  -1  10 1484.38 107.576   3
   5  -1  10 1480.60 118.072   1
   5   1  10 1606.93 121.859   1
  -5  -1 -11 1322.91 113.805   1
   5  -1  11 1302.87 105.712   3
   5  -1  11 1371.29 118.458   1
   5   1  11 1455.22 121.701   1
  -5  -1 -12 9926.58 307.760   1
  -5   1 -12 10027.8 310.972   1
   5  -1  12 9555.70 282.162   3
   5  -1  12 9462.80 306.196   1
   5   1  12 9583.93 306.587   1
   5  -1  13 2495.17 151.269   3
   5   1  13 2458.96 156.213   2
   5  -1  13 2419.96 167.118   1
   5   1  13 2402.12 167.539   1
   5  -1  14 554.148 81.7435   3
   5   1  14 536.253 86.5134   2
   5   1  14 583.383 101.566   1
   5  -1  14 557.788 91.4937   1
   5   1  15 50.6643 57.7987   1
   5  -1  15 60.0506 45.9308   3
   5  -1  15 39.7166 48.6540   1
  -5   1 -16 1911.09 79.9364   4
   5  -1  16 2095.20 152.634   3
   5  -1  16 1877.44 163.229   1
   5   1  16 1814.43 163.316   1
  -5   1 -17 374.544 35.1621   4
   5  -1  17 474.174 82.9266   3
   5  -1  17 442.876 90.4374   1
   5   1  17 471.131 95.7701   1
   5   1  18 668.571 115.601   1
  -5   1 -18 576.254 36.4579   4
   5  -1  18 644.675 95.7434   3
   5  -1  18 687.686 111.542   1
   5   1  19 167.908 79.1732   1
   5  -1  19 194.223 66.0591   3
   5  -1  19 166.818 79.8466   1
   5  -1  20 2037.50 170.333   3
   5  -1  20 2027.02 189.742   1
   5   1  20 2000.01 192.558   1
   5   1  21 105.843 72.4609   1
   5  -1  21 81.7080 51.8851   3
   5  -1  21 85.7258 61.9344   1
   5   1  22 170.901 88.8449   1
   5  -1  22 113.767 65.3650   3
   5  -1  22 159.639 77.4349   1
   5  -1  23 52.8661 47.9219   3
   5   1  23 214.677 94.4317   1
   5  -1  23 172.117 87.7125   1
   5  -1  24 352.214 92.5249   3
   5  -1  24 135.731 84.5488   1
  -5   2  24 72.2897 75.3599   1
  -5  -2  24-9.81485 54.2369   1
  -5  -2  23 27.4562 88.5577   2
  -5   2  23 158.665 91.9045   1
  -5  -2  23 43.4406 55.8466   1
  -5  -2  22 42.4930 82.1007   2
  -5  -2  22 101.623 62.2922   1
  -5   2  22 89.0719 73.2704   1
  -5   2  21 2929.67 232.372   1
  -5  -2  21 2724.89 242.578   2
  -5  -2  21 2950.17 191.751   1
  -5  -2  20 217.777 62.5196   1
  -5  -2  20 228.884 94.0917   2
  -5   2  20 83.3770 65.4837   1
  -5   2  19 196.911 80.7645   1
  -5  -2  19 298.284 97.7584   2
  -5  -2  19 351.147 70.2302   1
  -5  -2  18 69.2528 46.5631   1
  -5   2  18 42.1698 63.7743   1
   5   2 -18 65.0285 47.0495   1
  -5  -2  18 4.30498 79.0061   2
  -5  -2  17 597.559 81.7712   1
  -5   2  17 538.982 102.635   1
  -5  -2  17 378.256 97.9230   2
   5   2 -17 595.424 82.5774   1
  -5  -2  17 771.063 82.2606   3
  -5  -2  16 578.139 68.4885   3
  -5   2  16 698.577 113.642   1
  -5  -2  16 537.938 73.5295   1
  -5  -2  16 704.990 122.574   2
  -5  -2  15 5003.99 276.365   2
   5   2 -15 3938.90 171.580   1
  -5   2  15 4850.45 251.814   1
  -5  -2  15 4892.49 186.481   1
  -5  -2  15 4983.05 168.150   3
  -5  -2  14 565.573 68.0306   1
  -5  -2  14 753.909 65.8301   3
   5   2 -14 455.275 66.3746   1
  -5  -2  14 565.995 106.845   2
  -5   2  14 768.246 112.081   1
  -5   2  13 2680.16 173.966   3
  -5  -2  13 2666.57 106.513   3
   5   2 -13 2583.89 128.422   1
  -5  -2  13 2593.34 192.734   2
  -5  -2  13 2670.34 125.399   1
  -5   2  13 2719.54 178.619   1
  -5   2  12 370.102 84.0571   1
  -5  -2  12 251.684 44.3891   1
  -5  -2  12 205.529 32.1352   3
  -5   2  12 234.359 66.5843   3
  -5  -2  12 205.214 69.7524   2
   5   2 -12 244.775 50.7265   1
  -5  -2  11 65.5412 29.9216   1
  -5   2  11 32.0733 41.5195   3
  -5  -2  11 98.8493 23.8021   3
  -5   2  11 71.7142 57.5786   1
  -5  -2  11-28.7766 69.2735   2
   5   2 -11 150.156 39.2959   1
  -5   2  10 1545.45 122.036   3
  -5  -2  10 1395.46 56.0737   3
  -5   2  10 1260.46 116.703   1
  -5  -2  10 1418.49 73.4392   1
   5   2 -10 1438.17 77.2575   1
  -5  -2  10 1345.93 126.555   2
  -5   2   9 5528.46 217.891   1
  -5  -2   9 4990.39 84.8375   3
  -5  -2   9 5730.35 129.624   1
   5   2  -9 5596.68 134.630   1
  -5  -2   9 5759.71 240.973   2
  -5   2   9 5780.06 222.494   3
  -5   2   8 425.565 67.5680   3
  -5  -2   8 379.406 32.2939   1
  -5  -2   8 453.168 85.1156   2
  -5   2   8 441.571 69.0457   1
   5   2  -8 352.323 35.3589   1
  -5   2   7 7325.72 239.152   3
  -5  -2   7 7425.59 256.766   2
  -5   2   7 7341.54 237.684   1
   5  -2  -7 7383.81 237.871   3
  -5  -2   7 7178.83 105.891   1
   5   2  -7 7208.41 195.774   4
   5   2  -6 387.572 48.4335   4
  -5   2   6 377.113 67.6945   1
  -5  -2   6 558.916 82.7246   2
   5  -2  -6 439.135 67.5004   3
  -5   2   6 422.754 62.2146   3
   5  -2  -5 12359.9 294.536   3
  -5   2   5 11782.3 287.936   3
   5   2  -5 12158.8 301.220   2
  -5   2   5 12132.6 226.870   2
  -5  -2   5 12672.6 308.677   2
   5   2  -5 12569.2 257.061   4
   5  -2  -4 3159.38 148.421   3
  -5  -2   4 3023.36 151.149   2
   5   2  -4 3197.19 131.524   4
   5   2  -4 3266.94 149.648   2
  -5   2   4 3012.80 107.929   2
   5   2  -3 7367.64 196.980   4
   5  -2  -3 7651.70 223.880   3
   5   2  -3 7103.34 95.4958   3
   5   2  -3 7293.94 219.408   2
  -5  -2   3 7240.05 225.896   2
  -5   2   3 7358.42 156.729   2
   5   2  -2 61.0854 31.7517   4
  -5  -2   2 72.3393 50.4067   2
   5  -2  -2 62.5221 39.0256   3
   5   2  -2 90.5765 44.1547   2
   5   2  -2 41.8008 13.5188   3
  -5   2   2 96.1768 33.4867   2
   5   2  -1 13388.1 291.270   2
   5  -2  -1 13494.8 285.766   3
   5   2  -1 13676.2 270.139   4
  -5   2   1 13614.6 186.432   2
  -5  -2   1 13659.5 290.545   2
  -5  -2   1 13026.9 139.460   1
   5   2   0 685.747 63.1270   4
  -5  -2   0 568.006 69.1742   2
   5   2   0 596.287 66.7165   2
  -5  -2   0 673.103 40.3481   1
   5   2   0 619.660 37.3758   1
  -5   2   0 680.066 43.6532   2
   5  -2   0 626.369 65.3598   3
  -5   2  -1 9672.05 138.002   2
   5  -2   1 9539.51 240.007   3
   5   2   1 9732.31 228.164   4
  -5  -2  -1 9759.94 163.231   1
   5  -2   1 9766.74 135.236   2
  -5  -2  -1 10002.9 246.198   2
   5   2   1 9892.84 164.388   1
   5   2   1 9544.86 244.696   2
   5  -2   2 1484.54 95.7476   3
  -5  -2  -2 1524.44 73.6030   1
   5   2   2 1569.36 93.1827   4
  -5  -2  -2 1546.10 106.781   2
   5  -2   2 1682.17 61.2211   2
   5   2   2 1586.61 75.3181   1
   5   2   2 1666.39 111.054   2
   5  -2   3 922.604 78.8294   3
  -5  -2  -3 886.876 63.0931   1
   5   2   3 878.954 72.0802   4
  -5  -2  -3 1038.91 93.4122   2
   5   2   3 940.351 87.3075   2
   5   2   3 932.658 64.5206   1
   5  -2   3 1018.26 53.8945   2
   5   2   4 547.719 76.4197   2
   5   2   4 392.122 48.2073   1
   5  -2   4 372.953 39.0931   2
   5  -2   4 423.272 57.7757   3
  -5  -2  -4 369.522 47.8031   1
   5   2   4 420.009 51.1438   4
  -5  -2  -4 548.551 69.5254   2
   5   2   5 293.218 70.5891   2
   5   2   5 228.578 42.5118   4
   5   2   5 170.441 41.1963   1
  -5  -2  -5 242.262 45.8695   1
   5  -2   5 295.731 42.4447   2
   5  -2   5 214.728 43.5994   3
  -5  -2  -5 177.937 48.9891   2
   5   2   6 2194.31 109.204   4
   5  -2   6 2097.06 94.8209   2
   5  -2   6 2131.03 119.664   3
  -5  -2  -6 2190.14 117.261   1
  -5  -2  -6 1972.20 111.747   2
   5   2   6 2112.61 134.825   2
   5   2   6 2323.84 121.590   1
   5  -2   7 9389.29 252.266   3
  -5  -2  -7 9299.01 249.631   1
   5   2   7 9412.19 225.387   4
   5  -2   7 9216.89 209.779   2
   5   2   7 9255.85 249.859   1
  -5  -2  -8 18.6805 39.0390   1
   5   2   8 25.9869 39.5974   1
   5  -2   8 52.3405 35.1331   3
   5  -2   8 23.2061 36.2248   2
   5  -2   9 797.280 83.4191   3
  -5  -2  -9 829.430 89.4718   1
   5   2   9 782.588 88.1198   1
  -5   2 -10 265.338 61.6773   1
   5   2  10 279.021 63.8007   1
  -5  -2 -10 250.172 62.2162   1
   5  -2  10 193.594 48.8070   3
  -5   2 -11 756.437 95.0773   1
   5  -2  11 697.767 81.9690   3
  -5  -2 -11 790.318 96.0072   1
   5   2  11 777.454 104.670   2
   5   2  11 829.335 99.1082   1
   5  -2  12 1840.58 131.570   3
   5   2  12 1978.80 152.360   2
   5   2  12 1885.14 148.422   1
   5   2  13 874.298 112.337   1
   5  -2  13 911.159 97.2300   3
   5   2  14 738.208 104.510   1
   5  -2  14 693.153 88.8595   3
   5   2  15 594.907 103.436   1
   5  -2  15 497.759 79.4892   3
   5  -2  16 655.622 91.7753   3
   5   2  16 778.536 118.612   1
   5  -2  17 1497.00 134.181   3
   5   2  17 1735.65 169.958   1
   5   2  18-10.6732 67.9599   1
   5  -2  18 22.2435 39.4989   3
   5  -2  19 4088.49 230.964   3
   5   2  19 4434.78 278.619   1
   5   2  20 618.262 118.767   1
   5  -2  20 646.720 100.120   3
   5   2  21 137.475 83.0818   1
   5  -2  21 41.5773 39.5266   3
   5   2  22 108.925 77.7165   1
   5  -2  22 136.843 61.2708   3
   5   2  23 149.623 89.2699   1
   5  -2  23-1.03710 53.5092   3
   5  -2  24 58.4299 55.0565   3
  -5   3  23 369.092 108.361   1
  -5  -3  22 171.330 101.210   2
  -5   3  22 169.141 92.3743   1
  -5  -3  21 2394.77 239.115   2
  -5   3  21 2136.96 209.554   1
  -5   3  20 66.1920 69.1092   1
  -5  -3  20-43.0347 88.6659   2
  -5   3  19 2300.52 202.745   1
  -5  -3  19 2169.57 215.674   2
  -5  -3  18 1609.73 187.721   2
  -5   3  18 1888.07 183.903   1
  -5   3  17 464.533 101.376   1
  -5  -3  17 310.046 103.834   2
  -5  -3  17 315.570 38.4427   3
  -5  -3  16 40.1100 25.6085   3
  -5  -3  16 31.2204 79.5762   2
  -5   3  16 38.2984 69.4141   1
  -5  -3  16 6.62617 14.7533   3
  -5  -3  15 7421.38 143.752   3
  -5  -3  15 7407.60 159.367   3
  -5   3  15 7702.91 329.475   1
  -5  -3  15 7275.56 352.108   2
   5   3 -14 109.858 42.2418   1
  -5  -3  14 101.602 17.9160   3
  -5  -3  14 63.7990 80.9947   2
  -5  -3  14 77.6103 20.9851   3
  -5   3  14 79.8841 77.2148   1
  -5  -3  13 2012.78 61.5042   3
  -5  -3  13 2723.76 211.823   2
   5   3 -13 2380.37 126.087   4
  -5  -3  13 1993.43 55.0230   3
   5   3 -13 2536.06 117.805   1
  -5   3  13 2414.01 188.366   1
   5   3 -12 405.387 52.2307   1
   5   3 -12 349.133 54.3908   4
  -5  -3  12 391.799 103.047   2
  -5   3  12 322.673 87.8745   1
  -5   3  12 164.990 59.3645   2
   5   3 -11 55.8896 31.4081   1
  -5  -3  11 25.0702 72.8128   2
  -5   3  11 12.1671 56.1479   1
   5   3 -11-11.5222 26.0829   4
  -5   3  11-117.504 68.5227   2
   5   3 -10 1072.16 87.1651   4
  -5   3  10 1078.12 117.433   3
  -5  -3  10 1115.16 135.827   2
  -5   3  10 894.181 97.3599   2
   5   3 -10 1108.35 61.8007   1
  -5   3  10 919.474 112.803   1
  -5   3   9 1058.30 114.334   3
  -5  -3   9 1202.87 133.955   2
  -5   3   9 1107.33 115.466   1
   5   3  -9 1168.40 91.5434   4
  -5   3   9 986.971 94.1411   2
   5   3  -9 1127.96 55.5822   1
   5   3  -8 151.570 44.4233   4
  -5   3   8 108.399 51.5558   3
   5   3  -8 126.417 20.2980   1
  -5  -3   8 273.644 92.4590   2
  -5   3   8 189.643 62.9011   2
  -5   3   8 204.123 68.2325   1
   5  -3  -7 14463.3 364.505   3
  -5  -3   7 13408.1 380.233   2
  -5   3   7 13925.4 355.899   1
  -5   3   7 14821.8 369.970   3
  -5   3   7 13592.3 307.210   2
   5   3  -7 14349.3 310.985   4
   5  -3  -6 1580.50 124.884   3
   5   3  -6 1730.26 110.285   4
  -5  -3   6 1584.49 134.046   2
  -5   3   6 1689.65 112.085   2
   5   3  -5 6311.16 207.052   4
   5  -3  -5 6143.44 235.193   3
  -5   3   5 6293.23 198.706   2
  -5  -3   5 6089.13 244.731   2
  -5  -3   4 2691.30 162.869   2
   5  -3  -4 2575.39 148.892   3
   5   3  -4 2873.21 139.092   4
  -5   3   4 2669.71 128.337   2
  -5  -3   3 690.241 96.6866   2
   5  -3  -3 676.418 83.2651   3
   5   3  -3 558.398 32.7344   3
   5   3  -3 826.078 79.5579   4
  -5   3   3 786.908 77.4063   2
   5   3  -2 934.399 82.4940   4
   5  -3  -2 946.232 97.2497   3
  -5   3   2 984.824 76.7486   2
  -5  -3   2 1149.60 117.521   2
   5   3  -2 830.074 32.4097   1
   5   3  -1 4647.88 179.151   4
   5  -3  -1 4527.53 188.718   3
   5   3  -1 4318.10 91.7836   1
   5  -3  -1 4656.53 135.956   2
  -5  -3   1 4094.07 191.354   2
  -5   3   1 4757.37 150.311   2
   5   3   0 61.1304 36.3524   4
  -5   3   0 83.2382 36.2261   2
   5   3   0-4.65232 23.6349   2
   5  -3   0 28.2174 41.1499   3
   5   3   0 55.1678 22.5450   1
  -5  -3   0 5.00303 60.2913   2
   5  -3   0 96.1588 39.6437   2
   5   3   1 3223.85 150.113   4
  -5   3  -1 3109.52 116.846   2
   5   3   1 3203.99 103.432   1
   5  -3   1 3256.44 157.385   3
   5  -3   1 3233.43 120.092   2
  -5  -3  -1 3088.04 171.525   2
  -5  -3  -1 3247.61 112.423   1
   5   3   2 1386.68 76.9541   1
   5  -3   2 1359.95 103.597   3
  -5  -3  -2 1319.99 80.1812   1
  -5   3  -2 1417.77 80.7910   2
   5   3   2 1412.82 101.915   4
  -5  -3  -2 1419.21 122.905   2
   5  -3   2 1414.64 83.0406   2
  -5   3  -3 2347.63 101.338   2
   5   3   3 2554.24 111.366   1
   5  -3   3 2610.72 141.182   3
  -5  -3  -3 2569.67 116.688   1
  -5  -3  -3 2532.06 158.244   2
   5  -3   3 2436.20 106.316   2
   5   3   3 2608.81 135.683   4
   5   3   4 1329.54 97.9969   4
  -5  -3  -4 1302.13 91.0162   1
   5   3   4 1285.12 85.4244   1
   5  -3   4 1320.65 102.005   3
  -5  -3  -4 1393.54 119.006   2
   5  -3   4 1333.02 85.6047   2
   5   3   5 7326.38 210.571   1
   5   3   5 7249.23 225.656   4
   5  -3   5 6970.24 229.898   3
   5  -3   5 7098.68 190.783   2
  -5  -3  -5 7202.03 241.520   2
  -5  -3  -5 7168.45 214.077   1
   5   3   6 1416.27 102.090   1
  -5  -3  -6 1398.91 104.910   1
   5  -3   6 1218.96 100.118   3
   5   3   6 1212.74 94.4164   4
   5  -3   6 1185.47 86.4426   2
  -5  -3  -6 1025.66 102.110   2
   5   3   7 3232.63 158.548   1
   5  -3   7 3039.90 140.376   2
   5   3   7 3387.37 154.132   4
  -5  -3  -7 3091.89 162.420   2
  -5   3  -7 3320.51 172.866   1
   5  -3   7 3179.87 160.275   3
  -5  -3  -7 3351.42 163.769   1
   5   3   8 991.944 85.9670   4
   5  -3   8 1167.07 97.0763   2
   5  -3   8 1022.89 95.4821   3
   5   3   8 1060.30 98.9297   1
  -5   3  -8 1145.40 94.7207   3
  -5   3  -8 1193.75 108.018   1
  -5  -3  -8 1173.41 109.015   1
   5   3   8 1186.96 130.860   2
   5  -3   9 1824.98 124.025   2
   5  -3   9 1764.13 124.236   3
   5   3   9 1697.57 110.336   4
   5   3   9 1665.02 129.501   1
   5   3   9 1821.02 160.682   2
  -5   3  -9 1836.64 137.747   1
  -5  -3  -9 1793.61 133.403   1
   5   3  10 2559.80 163.749   1
   5  -3  10 2437.06 144.812   2
   5  -3  10 2480.03 149.994   3
   5   3  10 2446.85 130.449   4
   5   3  10 2573.41 188.137   2
  -5   3 -10 2600.86 164.784   1
  -5  -3 -10 2643.69 163.269   1
   5   3  11 670.781 72.1153   4
   5  -3  11 673.155 85.0766   3
   5   3  11 668.300 95.3865   1
   5  -3  11 614.070 85.4705   2
   5   3  12 513.205 92.5667   1
   5  -3  12 566.357 80.2010   3
   5  -3  12 463.972 78.9745   2
   5   3  12 539.924 64.6420   4
   5   3  13 2091.67 167.456   1
   5  -3  13 1866.82 146.528   2
   5  -3  13 2028.21 145.637   3
   5  -3  14 369.655 72.9341   3
   5   3  14 401.209 89.4825   1
   5  -3  14 353.750 77.3253   2
   5   3  15 40.7066 60.3475   1
   5  -3  15 54.6987 42.2908   3
   5  -3  15 88.0413 59.8077   2
   5   3  16 330.520 91.3135   1
   5  -3  16 219.271 59.9025   3
   5  -3  16 224.115 73.6192   2
   5  -3  17 1567.78 158.333   2
   5  -3  17 1587.79 143.077   3
   5   3  17 1841.99 179.599   1
   5  -3  18 95.8825 48.5169   3
   5  -3  18-12.5502 63.2926   2
   5   3  18-21.4709 76.9490   1
   5  -3  19-2.28972 42.2875   3
   5   3  19 29.5206 70.3597   1
   5  -3  19-74.2763 73.9555   2
   5   3  20 355.283 102.010   1
   5  -3  20 476.068 89.4406   3
   5  -3  20 389.025 97.4888   2
   5  -3  21 564.966 118.811   2
   5   3  21 371.219 110.063   1
   5  -3  21 365.074 81.4301   3
   5   3  22 413.031 112.767   1
   5  -3  22 266.202 79.7541   3
   5  -3  22 244.177 97.3418   2
   5  -3  23 25.7828 43.4652   3
   5  -3  23 87.1417 78.3965   2
  -5   4  21 614.933 133.300   1
  -5  -4  21 684.478 157.419   2
  -5  -4  20 936.755 169.982   2
  -5   4  20 698.431 134.493   1
  -5  -4  19 125.802 99.7456   2
  -5   4  19 121.484 77.1431   1
  -5   4  18 390.281 114.812   1
  -5  -4  18 628.782 143.390   2
  -5   4  17 338.824 102.215   1
  -5  -4  17 427.680 126.352   2
  -5  -4  16 683.928 145.943   2
  -5   4  16 442.542 110.882   1
   5   4 -15 855.685 87.2731   4
  -5  -4  15 992.683 157.647   2
  -5   4  15 932.934 134.663   1
  -5  -4  14 3738.85 263.639   2
   5   4 -14 3113.73 126.009   1
  -5   4  14 3053.48 215.831   1
   5   4 -14 3034.18 159.355   4
  -5   4  13 178.551 76.6183   1
  -5  -4  13 305.229 102.458   2
   5   4 -13 179.755 49.0990   4
   5   4 -13 239.222 40.4668   1
   5   4 -12 207.397 51.3716   4
  -5  -4  12 271.619 108.434   2
  -5   4  12 195.134 82.2896   1
   5   4 -12 175.527 35.4408   1
   5   4 -11 889.094 91.1297   4
  -5  -4  11 828.041 129.283   2
   5   4 -11 738.257 53.6812   1
  -5   4  11 947.539 126.377   1
   5   4 -10 38.0063 38.2376   4
  -5   4  10-13.6818 60.2708   1
   5   4 -10 46.9460 20.8162   1
  -5  -4  10-83.5404 106.367   2
   5   4  -9 2488.73 148.400   4
   5   4  -9 2160.28 68.9953   1
  -5  -4   9 2501.49 193.987   2
  -5   4   9 2321.70 172.863   1
  -5   4   9 2702.23 182.933   2
   5   4  -8 260.178 57.3001   4
   5   4  -8 204.807 20.6920   1
  -5  -4   8 140.803 82.1110   2
  -5   4   8 243.858 75.4560   1
  -5   4   8 522.078 100.145   2
   5   4  -7 505.050 73.5877   4
   5   4  -7 311.749 22.2140   1
  -5  -4   7 428.019 103.861   2
   5   4  -7 316.338 21.4179   1
  -5   4   7 489.777 93.4313   2
  -5   4   7 448.149 89.2314   1
   5  -4  -6 11778.8 352.383   3
  -5   4   6 11658.1 348.054   1
   5   4  -6 12228.4 318.917   4
   5   4  -6 12651.8 377.291   2
  -5   4   6 11907.3 326.363   2
  -5   4   6 12473.0 363.853   3
  -5  -4   6 11831.6 376.590   2
   5   4  -5 1183.62 127.323   2
   5   4  -5 1213.31 106.100   4
  -5   4   5 985.764 105.427   3
   5  -4  -5 1175.48 120.054   3
   5   4  -5 894.129 32.2807   1
  -5  -4   5 1029.34 126.160   2
  -5   4   5 1223.81 116.124   2
   5   4  -5 760.840 32.5056   1
   5   4  -4 7722.88 254.224   4
   5   4  -4 7640.34 295.281   2
  -5   4   4 7302.66 241.304   2
   5   4  -4 7056.65 111.390   3
  -5   4   4 7670.96 276.837   3
   5  -4  -4 7698.63 278.924   3
   5   4  -4 6815.66 102.702   1
  -5  -4   4 7635.86 297.921   2
   5   4  -3 18.1848 30.3307   4
  -5   4   3 14.6111 55.8650   2
  -5  -4   3 232.252 100.006   2
   5   4  -3 22.3169 16.6431   1
   5   4  -3 25.4328 18.0742   3
  -5   4   3-213.810 57.6441   3
   5  -4  -3 29.2384 53.7702   3
   5   4  -3 109.818 69.7676   2
   5  -4  -3-103.465 57.1277   2
   5   4  -2 5625.29 137.779   3
   5  -4  -2 5656.13 231.994   3
  -5   4   2 6045.55 236.658   3
   5   4  -2 5759.62 120.477   1
   5   4  -2 5675.96 255.181   2
   5  -4  -2 5750.62 187.130   2
   5   4  -2 5983.52 224.645   4
  -5  -4   2 5491.76 250.010   2
  -5   4   2 5764.28 205.055   2
  -5  -4   1 570.430 102.826   2
   5   4  -1 616.146 78.9044   4
   5   4  -1 619.661 56.6450   3
   5  -4  -1 770.536 97.4856   3
  -5   4   1 559.362 77.2448   2
  -5   4   1 738.090 89.6631   3
   5   4  -1 512.614 91.3631   2
   5   4  -1 679.325 50.9010   1
   5  -4  -1 739.820 79.0124   2
   5   4   0 81.7141 45.3844   4
   5   4   0 49.1052 27.2362   1
   5  -4   0 172.343 69.5157   3
  -5   4   0-20.9125 52.2202   2
   5   4   0 89.9866 33.8298   3
  -5   4   0 114.778 40.8010   3
   5   4   0 22.9409 65.4264   2
   5  -4   0 189.403 61.1361   2
  -5  -4   0 15.7447 74.9007   2
  -5   4  -1 2569.77 152.630   3
   5   4   1 2283.22 103.157   1
   5   4   1 2351.25 143.533   4
  -5   4  -1 2182.22 125.306   2
   5  -4   1 2435.08 132.313   2
  -5  -4  -1 2255.22 173.299   2
   5  -4   1 2547.81 156.228   3
   5   4   1 2410.28 172.622   2
   5  -4   2 696.460 90.1176   3
   5   4   2 789.372 90.2211   4
  -5   4  -2 722.169 79.3475   2
   5   4   2 523.254 97.1452   2
  -5   4  -2 715.136 83.9705   3
   5   4   2 630.854 62.3723   1
  -5  -4  -2 648.973 112.820   2
   5  -4   2 797.218 85.6597   2
   5   4   3 184.769 45.4477   1
   5   4   3 317.847 94.3168   2
   5  -4   3 146.121 58.9140   2
   5  -4   3 180.757 51.3874   3
  -5   4  -3 160.534 44.8928   3
  -5   4  -3 251.948 55.8391   2
   5   4   3 281.171 59.6028   4
  -5  -4  -3 148.234 91.6086   2
   5   4   4 261.012 56.4437   4
  -5   4  -4 352.002 62.7527   3
   5  -4   4 237.375 51.7348   3
  -5   4  -4 275.492 52.1990   2
   5   4   4 387.463 97.4150   2
   5  -4   4 196.932 59.6685   2
  -5  -4  -4 304.584 60.4686   1
  -5  -4  -4 498.355 102.791   2
   5   4   4 290.556 56.9281   1
   5   4   5 866.198 92.2169   4
  -5  -4  -5 737.704 85.8869   1
   5   4   5 659.323 105.504   2
   5   4   5 855.244 86.4999   1
   5  -4   5 663.682 85.3026   3
  -5   4  -5 735.903 82.6301   3
  -5  -4  -5 920.699 121.377   2
   5  -4   5 888.635 93.9340   2
   5   4   6 7687.14 257.918   4
   5  -4   6 7866.04 270.023   3
   5   4   6 7825.95 246.565   1
  -5   4  -6 7728.50 253.214   3
  -5  -4  -6 7577.42 277.570   2
  -5  -4  -6 7608.52 252.420   1
   5   4   6 7734.66 307.130   2
   5  -4   6 7490.28 234.263   2
   5   4   7 652.232 81.4553   4
   5   4   7 724.987 89.0525   1
   5  -4   7 643.372 86.2906   2
  -5  -4  -7 659.604 93.9787   1
   5  -4   7 626.131 85.2544   3
  -5   4  -7 641.338 77.8538   3
  -5  -4  -7 498.014 88.7956   2
   5   4   8 455.155 70.0837   4
  -5  -4  -8 618.560 88.7831   1
   5  -4   8 405.569 78.7341   2
   5  -4   8 534.355 79.4951   3
  -5  -4  -8 420.808 86.4434   2
  -5   4  -8 470.425 68.2241   3
   5   4   8 583.430 86.1939   1
   5  -4   9 4.27724 71.5397   2
   5  -4   9 53.2411 45.7958   3
  -5  -4  -9 14.2789 57.3592   1
  -5   4  -9 115.954 44.9598   3
   5   4   9 111.787 61.3190   1
   5   4   9 66.4248 43.2141   4
   5   4  10 611.772 78.1964   4
   5  -4  10 695.545 89.8041   3
   5  -4  10 555.524 87.6676   2
   5   4  10 802.356 105.304   1
   5   4  11 7.37885 31.7125   4
   5  -4  11 75.3555 63.9640   2
   5   4  11-3.92585 51.7079   1
   5  -4  11 5.26409 42.7775   3
   5   4  12 940.171 93.4757   4
   5   4  12 987.003 117.681   1
   5  -4  12 1239.03 127.457   2
   5  -4  12 984.861 106.305   3
   5   4  13-6.55407 30.2387   4
   5  -4  13 36.6310 42.4178   3
   5  -4  13 89.8114 66.9089   2
   5   4  13 31.7092 59.6555   1
   5   4  14 1304.34 144.307   1
   5  -4  14 1151.00 117.332   3
   5  -4  14 1266.75 142.811   2
   5   4  14 1148.79 99.6599   4
   5  -4  15 393.485 95.5595   2
   5  -4  15 312.157 68.0727   3
   5   4  15 299.366 85.1372   1
   5   4  15 242.265 52.8803   4
   5  -4  16 103.355 55.9904   3
   5   4  16 72.7140 73.5040   1
   5  -4  16 115.370 68.8282   2
   5   4  17 426.470 102.693   1
   5  -4  17 342.417 73.5837   3
   5  -4  17 287.982 89.5780   2
   5  -4  18 2500.58 184.847   3
   5  -4  18 2439.55 205.280   2
   5   4  18 2698.38 225.074   1
   5   4  19 473.441 111.082   1
   5  -4  19 528.984 91.5827   3
   5  -4  19 443.146 103.164   2
   5  -4  20 2526.72 223.370   2
   5  -4  20 2420.81 189.871   3
   5   4  20 2609.72 235.791   1
   5  -4  21 245.420 71.0563   3
   5  -4  21 371.418 110.908   2
   5   4  21 222.361 86.3973   1
   5  -4  22 397.635 88.2178   3
   5  -4  22 113.538 80.9095   2
  -5   5  19 287.127 105.951   1
  -5  -5  19 229.421 121.891   2
  -5  -5  18 951.315 172.765   2
  -5   5  18 874.004 145.672   1
  -5  -5  17-39.2471 94.4866   2
  -5   5  17 82.3474 84.0660   1
  -5  -5  16 771.115 150.817   2
  -5   5  16 860.421 139.891   1
  -5  -5  15 1276.55 181.169   2
  -5   5  15 1294.22 164.866   1
  -5   5  14 773.589 135.807   1
  -5  -5  14 248.761 93.6618   2
  -5   5  13 44.1462 72.1105   1
  -5  -5  13-75.5490 107.099   2
  -5   5  12 2909.93 220.097   1
  -5  -5  12 2722.37 231.758   2
  -5   5  11 1425.98 156.457   1
  -5  -5  11 1504.05 182.125   2
   5   5 -11 1375.01 67.9552   1
  -5   5  10 184.173 82.2267   1
  -5  -5  10 81.9465 92.4336   2
   5   5 -10 165.862 25.8124   1
  -5  -5   9 678.381 127.927   2
  -5   5   9 842.172 122.065   1
   5   5  -9 738.523 45.2748   1
  -5   5   8 619.893 109.849   1
   5   5  -8 713.815 43.0714   1
  -5  -5   8 689.783 129.250   2
  -5   5   7 288.241 95.7718   2
  -5  -5   7 315.137 110.924   2
   5   5  -7 253.097 29.2338   1
  -5   5   7 276.587 88.6709   1
   5   5  -7 299.943 30.6940   1
   5   5  -6 535.247 39.8787   1
  -5   5   6 675.483 116.318   2
  -5  -5   6 684.276 142.916   2
   5   5  -6 578.204 40.8040   1
  -5   5   6 671.816 107.453   1
   5   5  -5 1828.56 74.0808   1
   5  -5  -5 2030.61 164.352   3
   5   5  -5 1798.06 60.9281   3
   5   5  -5 1916.85 73.8660   1
  -5   5   5 1923.95 158.672   2
  -5  -5   5 2265.87 202.980   2
   5   5  -4 92.3389 28.3691   1
  -5   5   4-69.3352 89.0067   2
  -5  -5   4-138.101 106.533   2
   5  -5  -4 128.042 72.0371   3
   5   5  -4 53.0726 20.4040   3
   5  -5  -4-75.2733 74.5673   2
  -5  -5   3-43.4491 108.340   2
   5  -5  -3 125.511 63.3239   3
   5   5  -3 65.2993 25.0534   3
   5  -5  -3-54.1760 69.6803   2
   5   5  -3 119.759 33.7889   1
  -5  -5   2-52.8301 106.567   2
   5  -5  -2 17.8470 54.3301   3
   5   5  -2 5.99933 24.5085   3
   5   5  -2 54.8736 34.7720   1
   5  -5  -2-15.3080 62.1143   2
  -5   5   2 96.1744 65.8461   2
  -5  -5   1 85.2863 98.0086   2
   5  -5  -1 60.9840 58.8765   3
   5   5  -1 99.8111 38.5254   3
  -5   5   1 48.4408 59.8876   2
   5   5  -1 60.3505 35.4943   1
   5  -5  -1 143.791 67.7467   2
  -5   5   0 1928.34 141.991   2
   5  -5   0 2125.01 157.138   3
   5   5   0 2017.08 113.118   3
   5   5   0 2203.40 109.561   1
   5  -5   0 2392.01 150.941   2
  -5  -5   0 2056.30 181.622   2
   5  -5   1 1010.99 114.404   3
   5   5   1 239.478 48.9213   3
  -5  -5  -1 1006.80 148.309   2
  -5   5  -1 693.910 88.0946   2
   5   5   1 987.016 82.9863   1
   5  -5   1 1081.22 117.451   2
   5   5   2 39.5525 41.8195   1
   5  -5   2 14.0490 53.6742   3
   5   5   2 38.0478 34.5519   3
  -5   5  -2 99.0400 65.9403   2
  -5  -5  -2 116.586 102.504   2
   5  -5   2 116.933 75.5223   2
   5  -5   3 5547.44 243.548   3
  -5   5  -3 5235.72 219.887   2
   5   5   3 5441.81 197.335   1
  -5  -5  -3 5420.86 277.518   2
   5  -5   3 5447.17 223.636   2
   5  -5   4 1098.04 118.472   3
  -5   5  -4 1085.81 109.030   2
   5   5   4 1168.27 99.7169   1
  -5  -5  -4 1287.93 157.270   2
   5  -5   4 1173.89 117.043   2
   5   5   5 21.5241 47.1322   1
   5  -5   5-14.3504 67.4632   2
   5  -5   5 52.3566 53.4979   3
  -5   5  -5-37.4763 50.3941   2
  -5  -5  -5 161.913 100.010   2
   5  -5   6 233.173 64.6427   3
   5  -5   6 125.758 67.9235   2
   5   5   6 143.214 54.5755   1
  -5  -5  -6 237.548 92.4803   2
   5  -5   7 219.409 83.5605   2
   5  -5   7 83.7247 45.6133   3
   5   5   7 31.2911 47.6913   1
  -5  -5  -7 3.27473 82.8853   2
   5  -5   8 759.795 107.917   2
   5  -5   8 547.460 86.3109   3
  -5  -5  -8 442.781 89.2026   2
   5   5   8 555.841 87.9690   1
   5  -5   9-20.8490 54.8648   3
   5  -5   9 78.7075 65.5022   2
  -5  -5  -9 8.03055 79.4465   2
   5   5   9 21.6281 53.4886   1
   5  -5  10 243.350 77.0560   2
   5  -5  10 167.144 62.0401   3
   5   5  10 271.884 76.7472   1
   5  -5  11 436.489 80.0659   3
   5  -5  11 327.156 83.2900   2
   5   5  11 470.600 92.9295   1
   5  -5  12 1160.34 134.290   2
   5   5  12 1257.80 139.874   1
   5  -5  12 1145.21 121.683   3
   5  -5  13 906.920 114.205   3
   5   5  13 1093.83 134.486   1
   5  -5  13 980.495 127.500   2
   5  -5  14-83.6520 85.9194   2
   5  -5  14 94.0378 53.3598   3
   5   5  14 56.3945 62.6521   1
   5  -5  15 95.7754 79.3503   2
   5   5  15 302.854 94.7805   1
   5  -5  15 249.045 67.1396   3
   5  -5  16-5.78505 39.6851   3
   5  -5  16-135.541 96.1286   2
   5  -5  17 493.864 93.6618   3
   5  -5  17 636.525 121.301   2
   5   5  17 559.835 118.567   1
   5  -5  18 279.130 72.8612   3
   5  -5  18 706.330 131.291   2
   5   5  18 529.335 117.615   1
   5  -5  19 604.105 103.104   3
   5  -5  19 980.389 150.605   2
   5   5  19 1067.80 156.003   1
   5  -5  20 936.464 159.594   2
   5  -5  20 886.377 120.442   3
  -5  -6  17 235.790 115.754   2
  -5   6  17 503.794 126.211   1
  -5  -6  16-4.71206 113.621   2
  -5   6  16 51.0572 84.5179   1
  -5  -6  15 10.5292 105.591   2
  -5   6  15 252.227 107.800   1
  -5   6  14 266.667 101.315   1
  -5  -6  14 324.416 124.927   2
  -5  -6  13 2189.72 235.259   2
  -5   6  13 2471.91 224.929   1
  -5  -6  12 526.630 127.373   2
  -5   6  12 737.143 134.907   1
  -5   6  11 37.7818 79.2586   1
  -5  -6  11 190.461 108.280   2
  -5   6  10 37.4553 77.4650   1
  -5  -6  10 93.3217 94.3505   2
  -5  -6   9 166.496 113.142   2
  -5   6   9-4.26208 64.7250   1
  -5  -6   8 1022.97 161.471   2
   5   6  -8 764.373 53.4999   1
  -5   6   8 1048.62 141.835   1
  -5   6   7 896.620 134.135   1
   5   6  -7 930.914 59.7119   1
  -5  -6   7 1279.21 175.253   2
  -5   6   6 5171.19 282.490   1
   5   6  -6 4711.02 132.317   1
   5   6  -6 4408.42 98.9426   3
   5   6  -6 4848.78 135.036   1
  -5  -6   6 4318.77 281.184   2
  -5   6   5 627.744 117.174   1
   5   6  -5 558.013 54.0182   1
  -5  -6   5 483.007 124.753   2
   5   6  -5 641.227 47.6777   3
   5   6  -4 912.272 63.1422   3
   5  -6  -4 961.762 123.483   3
  -5  -6   4 752.596 135.256   2
   5  -6  -4 649.327 91.1507   2
   5   6  -4 951.756 69.7363   1
   5   6  -3 1110.20 78.9455   3
  -5  -6   3 1029.85 159.007   2
   5  -6  -3 1048.13 129.544   3
   5  -6  -3 923.914 109.200   2
   5   6  -3 1066.80 77.2304   1
  -5  -6   2 553.921 125.848   2
  -5   6   2 388.584 89.1413   2
   5   6  -2 367.551 50.9155   3
   5  -6  -2 477.556 91.3577   3
   5   6  -2 411.942 54.9156   1
   5  -6  -2 357.148 79.4269   2
   5  -6  -1 2526.97 186.355   3
   5  -6  -1 2484.88 167.206   2
   5   6  -1 2703.16 129.741   1
  -5  -6   1 2442.92 220.613   2
  -5   6   1 2507.93 183.116   2
   5  -6   0 631.806 102.260   3
  -5  -6   0 547.795 129.669   2
  -5   6   0 539.837 94.1754   2
   5   6   0 733.044 77.6431   1
   5  -6   0 769.551 110.711   2
   5  -6   1 113.112 62.0260   3
  -5   6  -1 120.522 67.7352   2
   5   6   1 97.2482 49.1655   1
   5  -6   1 220.613 81.8027   2
  -5  -6  -1 13.7963 91.0595   2
   5  -6   2 289.815 78.6643   3
   5   6   2 387.515 66.8583   1
  -5   6  -2 338.166 82.4588   2
   5  -6   2 298.727 81.5521   2
  -5  -6  -2 336.390 115.276   2
   5   6   3 244.190 60.5023   3
   5  -6   3 309.577 78.0949   3
   5   6   3 194.464 58.6073   1
  -5   6  -3 235.363 75.3912   2
  -5  -6  -3 407.534 114.834   2
   5  -6   3 173.844 78.7706   2
   5   6   4 2144.85 153.885   3
  -5   6  -4 2230.97 166.676   2
   5  -6   4 2180.43 172.126   3
  -5  -6  -4 2289.66 199.415   2
   5  -6   4 2253.67 167.910   2
   5   6   4 2274.07 148.023   1
   5  -6   5 696.821 108.286   2
   5   6   5 713.402 92.0216   1
   5  -6   5 708.186 105.980   3
  -5   6  -5 564.981 92.6290   2
  -5  -6  -5 746.204 125.176   2
   5  -6   6 283.917 85.5317   2
   5  -6   6 254.373 74.3380   3
   5   6   6 317.648 71.6887   1
  -5  -6  -6 199.328 89.9566   2
   5  -6   7 355.561 90.8060   2
   5   6   7 328.218 73.2161   1
   5  -6   7 264.581 74.3960   3
  -5  -6  -7 320.612 93.5440   2
   5   6   8 13.9073 57.0685   1
   5  -6   8-14.3322 83.4847   2
   5  -6   8 104.491 55.2052   3
  -5  -6  -8 2.99446 73.3086   2
   5  -6   9 49.7221 53.3290   3
  -5  -6  -9-84.6288 88.5918   2
   5  -6   9 61.3904 75.6964   2
   5   6   9-74.3286 73.3450   1
   5  -6  10 179.258 85.3974   2
   5  -6  10 117.175 57.0633   3
   5   6  10 56.6154 57.4104   1
   5  -6  11 990.716 136.839   2
   5   6  11 1089.46 137.451   1
   5  -6  11 971.652 121.616   3
   5  -6  12 787.791 124.760   2
   5  -6  12 708.454 109.130   3
   5   6  12 846.570 123.998   1
   5  -6  13 834.480 117.017   3
   5  -6  13 914.048 133.821   2
   5   6  13 793.003 122.291   1
   5   6  14 116.820 82.0624   1
   5  -6  14-15.7010 74.6274   2
   5  -6  14-27.9182 52.8229   3
   5  -6  15 789.404 130.497   2
   5  -6  15 890.858 124.444   3
   5   6  15 1009.71 145.717   1
   5  -6  16 554.312 119.397   2
   5  -6  16 860.263 120.633   3
   5   6  16 871.108 139.513   1
   5  -6  17-21.4878 79.6577   2
   5  -6  17 109.732 59.8538   3
   5   6  17 151.295 88.0385   1
   5  -6  18 142.714 84.9612   2
   5  -6  18 336.288 84.9329   3
  -5   7  13 239.370 102.999   1
  -5  -7  13 234.396 135.597   2
  -5   7  12 703.298 142.703   1
  -5  -7  12 423.780 150.887   2
  -5  -7  11 711.891 161.526   2
  -5   7  11 515.280 129.329   1
  -5   7  10 2299.94 222.864   1
  -5  -7  10 2453.22 246.217   2
  -5   7   9 376.051 111.408   1
  -5  -7   9 497.081 137.929   2
  -5  -7   8 214.728 113.258   2
  -5   7   8 335.286 107.521   1
  -5  -7   7 25.3843 96.1265   2
  -5   7   7 223.440 92.7577   1
  -5  -7   6 85.8404 107.168   2
  -5   7   6-75.2283 80.8648   1
  -5  -7   5-21.3664 103.673   2
  -5   7   5 101.658 79.6544   1
  -5  -7   4 25.3589 100.749   2
  -5   7   4 7.19572 81.4198   1
   5  -7  -4-50.2974 76.9277   2
  -5  -7   3 57.8242 105.837   2
   5  -7  -3-10.6392 66.8505   2
   5   7  -3 52.8722 37.1270   1
  -5  -7   2 16.9199 104.902   2
   5  -7  -2-7.77484 69.2058   3
   5   7  -2 30.4707 40.6769   1
   5  -7  -2 79.9531 68.2356   2
   5  -7  -1 202.467 80.2065   3
   5   7  -1 204.955 52.1915   1
   5  -7  -1 208.759 81.9136   2
  -5  -7   1 216.713 118.130   2
   5  -7   0-14.5578 58.1716   3
   5   7   0 64.0545 46.4884   1
   5  -7   0 78.1135 76.6358   2
  -5  -7   0-2.58840 95.9351   2
   5   7   1 490.980 76.8141   1
   5  -7   1 581.325 106.931   3
   5  -7   1 589.384 114.923   2
  -5  -7  -1 552.694 143.701   2
   5  -7   2 1618.56 162.279   3
   5   7   2 1728.91 127.705   1
   5  -7   2 1811.12 166.583   2
  -5  -7  -2 2119.29 211.671   2
   5  -7   3 694.193 113.178   3
   5   7   3 671.630 91.4724   1
  -5  -7  -3 917.427 156.176   2
   5  -7   3 632.274 119.271   2
   5  -7   4 75.9664 58.9607   3
   5   7   4 85.6908 55.0577   1
  -5  -7  -4 282.733 118.577   2
   5  -7   4 156.621 88.8384   2
   5  -7   5 1061.67 137.389   2
   5  -7   5 1132.19 141.458   3
   5   7   5 1141.27 119.620   1
  -5  -7  -5 1231.11 171.181   2
   5   7   6 41.3938 53.7744   1
   5  -7   6 138.467 73.6717   3
   5  -7   6 127.650 85.3364   2
  -5  -7  -6 93.6968 97.5237   2
   5  -7   7 273.078 82.4108   3
  -5  -7  -7 153.661 85.8049   2
   5  -7   7 232.556 97.3720   2
   5   7   7 177.496 68.9681   1
   5   7   8-73.0499 65.0726   1
   5  -7   8 51.6922 57.9318   3
   5  -7   8 55.4262 78.5376   2
  -5  -7  -8-141.061 97.6848   2
   5  -7   9 268.973 84.5317   3
   5   7   9 162.425 70.4753   1
   5  -7   9 201.134 88.0582   2
  -5  -7  -9 102.052 88.4018   2
   5  -7  10-1.15721 88.6927   2
   5  -7  10 84.0464 65.1953   3
   5   7  10 43.5296 57.2417   1
   5  -7  11 102.983 58.0005   3
   5  -7  11-90.0554 92.4139   2
   5   7  11 133.506 74.7545   1
   5  -7  12 271.220 104.571   2
   5  -7  12 247.884 78.5126   3
   5   7  12 239.315 90.2555   1
   5  -7  13 1196.17 147.618   3
   5  -7  13 1169.31 159.135   2
   5   7  13 1481.14 166.189   1
   5  -7  14 318.740 84.1501   3
   5  -7  14 592.173 136.555   2
   5   7  14 523.063 115.636   1
   5  -7  15 56.4157 58.0864   3
   5  -7  15 117.645 98.2646   2
   5   7  15 76.4409 74.3811   1
  -5   8   9 492.670 127.891   1
  -5   8   8 408.514 117.125   1
  -5  -8   8 411.048 148.607   2
  -5  -8   7 719.237 168.477   2
  -5   8   7 922.122 155.674   1
  -5  -8   6-32.8936 120.697   2
  -5   8   6 51.3952 80.2566   1
  -5   8   5 117.370 89.3837   1
  -5  -8   5 125.768 127.053   2
  -5  -8   4 119.011 123.685   2
  -5   8   4 7.24340 91.3991   1
   5  -8  -4-39.9981 75.8078   2
  -5  -8   3-15.0764 105.604   2
  -5   8   3-49.8186 96.2233   1
   5  -8  -3-61.7055 89.5886   2
  -5   8   2 778.149 144.140   1
   5  -8  -2 644.227 114.085   2
  -5  -8   2 728.582 170.584   2
   5  -8  -1 1372.01 152.414   2
  -5  -8   1 1769.06 218.476   2
   5  -8   0 828.830 132.214   3
   5  -8   0 486.513 106.810   2
  -5  -8   0 814.009 176.274   2
   5  -8   1 957.844 137.117   3
   5  -8   1 1007.07 147.775   2
  -5  -8  -1 874.782 170.086   2
   5  -8   2 43.4254 58.2019   3
   5  -8   2 108.618 84.4841   2
  -5  -8  -2 217.247 122.539   2
   5  -8   3 385.389 97.0038   3
  -5  -8  -3 630.984 153.949   2
   5  -8   3 655.090 124.760   2
   5  -8   4 764.551 119.726   3
  -5  -8  -4 740.342 144.367   2
   5  -8   4 858.459 149.382   2
   5   8   5 210.122 68.0834   1
   5  -8   5 227.910 84.0978   3
  -5  -8  -5 213.516 114.316   2
   5  -8   5 243.796 102.236   2
   5   8   6 511.802 93.0396   1
   5  -8   6 647.362 112.160   3
  -5  -8  -6 593.601 137.220   2
   5  -8   6 582.055 127.147   2
   5   8   7 73.6562 62.2296   1
   5  -8   7 136.830 77.7712   3
   5  -8   7 162.221 101.534   2
  -5  -8  -7 118.918 87.8038   2
   5  -8   8 124.633 69.9158   3
   5  -8   8-11.2644 89.0228   2
   5   8   8 43.4722 57.4460   1
   5  -8   9 828.991 127.751   3
   5   8   9 957.914 126.721   1
   5  -8   9 733.553 144.257   2
   5  -8  10-9.63403 61.3470   3
   5  -8  10 183.588 101.315   2
   5   8  10 17.4729 67.1370   1
  -6   0  24 148.829 69.9079   1
  -6   0  23-82.1167 77.5394   1
  -6   0  22 107.456 70.1315   1
  -6   0  21 10.6565 60.0221   1
  -6   0  20 141.981 71.1751   1
  -6   0  19-28.0567 55.5846   1
  -6   0  18 4.02006 46.7563   3
  -6   0  18-2.08092 47.7128   1
  -6   0  17-18.7881 39.2626   3
  -6   0  17 32.9097 48.4257   1
  -6   0  16 20427.0 309.515   4
  -6   0  16 20452.5 440.321   3
   6   0 -16 20304.8 458.877   1
  -6   0  16 19914.7 456.515   1
  -6   0  15 1.67066 23.5640   4
  -6   0  15 6.17377 43.7250   3
   6   0 -15-17.9945 50.7483   1
  -6   0  15 21.5645 53.5928   1
  -6   0  14 210.460 59.7566   1
  -6   0  14 272.626 57.5546   3
  -6   0  14 358.939 48.2194   4
  -6   0  13 1.83253 23.7476   4
  -6   0  13 0.81201 49.7322   1
  -6   0  13-41.9962 39.7052   3
  -6   0  12 1378.40 101.088   3
  -6   0  12 1260.77 105.342   1
  -6   0  12 1415.95 88.1472   4
  -6   0  11 32.6557 34.4114   3
  -6   0  11 60.5890 49.9051   1
  -6   0  10 528.161 62.0066   3
  -6   0  10 599.583 72.5571   1
  -6   0   9 21.1440 40.0613   1
  -6   0   9 5.51643 26.6336   3
  -6   0   8 27420.7 372.866   3
  -6   0   8 27663.4 391.240   1
   6   0  -7 15.4470 27.5780   3
  -6   0   7 11.7583 31.7901   1
  -6   0   7-13.6101 26.3358   3
   6   0  -6 40.6109 29.9516   3
  -6   0   6 33.9250 31.9948   1
  -6   0   6 42.0594 22.1869   3
   6   0  -5 43.4009 31.8677   3
  -6   0   5 38.6965 24.5226   3
  -6   0   4 39834.4 414.837   2
  -6   0   4 39588.4 388.458   3
   6   0  -4 38977.2 406.144   3
  -6   0   3-6.76946 21.6236   3
   6   0  -3-35.7148 27.9780   3
  -6   0   3 1.58748 25.2320   2
   6   0  -2 47.5426 28.5602   3
  -6   0   2 67.4634 29.9013   2
  -6   0   2 30.9299 20.9758   3
  -6   0   1-16.4169 24.4224   2
   6   0  -1-1.45415 19.6812   3
  -6   0   1 0.50006 16.9994   3
   6   0   0 59520.4 507.508   3
  -6   0   0 58846.2 483.746   3
   6   0   0 58440.1 352.035   2
  -6   0   0 58653.7 359.787   2
  -6   0  -1 21.3834 18.8245   3
   6   0   1-1.46185 16.8040   2
   6   0   1 18.5905 24.4427   3
  -6   0  -1 8.34498 22.3414   2
   6   0   2 10.8138 23.1984   2
   6   0   2 20.3298 23.1762   3
  -6   0  -2-16.8906 20.6545   2
  -6   0  -2 24.3220 25.2509   1
   6   0   3 10.2884 26.2643   2
   6   0   3-1.90024 20.8344   3
  -6   0  -3-5.56770 26.8042   1
   6   0   4 10013.9 228.374   3
   6   0   4 10550.0 181.772   2
  -6   0  -4 9976.56 230.318   1
   6   0   5-16.6480 26.4305   3
  -6   0  -5 12.4516 28.3782   1
   6   0   5 40.3438 36.4205   2
   6   0   6 658.997 67.9266   3
   6   0   6 658.041 60.2204   2
  -6   0  -6 652.185 69.2231   1
  -6   0  -7 4.06761 31.5469   1
   6   0   7 19.3463 26.9662   3
   6   0   7 0.09560 33.5072   2
   6   0   7-36.7023 44.2328   1
   6   0   8 1860.65 98.2365   2
   6   0   8 1731.72 118.740   1
  -6   0  -8 1891.96 122.331   1
  -6   0  -9-13.7971 33.9697   1
   6   0   9-24.6668 39.6431   1
  -6   0 -10 20.3317 41.5892   1
   6   0  10 8.58573 38.8782   1
  -6   0 -11 33.0834 43.2513   1
   6   0  11 9.32630 41.0601   1
  -6   0 -11-18.9896 22.2795   4
   6   0  12 7095.21 269.969   1
  -6   0 -12 7385.84 187.011   4
  -6   0 -13-2.76005 21.0824   4
   6   0  13-30.9664 46.7391   1
  -6   0 -14 56.4266 26.1106   4
   6   0  14 53.1921 57.1261   1
  -6   0 -15 25.7836 23.6201   4
   6   0  15 13.3460 54.7915   1
  -6   0 -16 9329.50 193.423   4
   6   0  16 8919.38 344.884   1
   6   0  17 16.7642 57.9294   1
   6   0  18 482.382 98.8571   1
   6   0  19-60.7262 70.3481   1
   6   0  20 558.796 116.574   1
   6   0  21 25.7851 61.6076   1
   6   0  22 2228.05 213.692   1
   6   0  23 53.3416 77.5152   1
  -6  -1  24 150.484 67.7516   1
  -6   1  24 12.9279 71.5250   1
  -6  -1  23 296.247 88.0216   1
  -6   1  23 257.009 92.0108   1
  -6   1  22 4209.46 271.215   1
  -6  -1  22 3890.67 239.652   1
  -6   1  21 3326.78 237.384   1
  -6  -1  21 3184.89 210.434   1
  -6  -1  20 164.788 66.0868   1
  -6   1  20 274.671 87.6588   1
  -6  -1  19-45.7951 50.5162   1
  -6   1  19 91.2446 71.7233   1
  -6   1  18 41.4655 23.0278   4
  -6  -1  18-8.96621 39.4046   3
  -6  -1  18-19.0652 48.0976   1
  -6   1  17 204.471 36.6108   4
   6   1 -17 280.119 66.3037   1
  -6  -1  17 258.871 58.8997   3
  -6   1  17 227.628 73.9081   1
  -6  -1  17 216.562 61.4792   1
  -6   1  16 188.850 68.9305   1
  -6  -1  16 304.932 58.1711   3
   6   1 -16 385.120 78.5796   1
  -6  -1  16 357.070 70.4439   1
  -6  -1  15 2212.41 140.122   1
  -6  -1  15 2165.53 130.096   3
  -6   1  15 2111.82 156.662   3
  -6   1  15 2151.98 164.790   1
  -6  -1  14 13612.1 291.263   3
  -6   1  14 14397.1 375.424   3
  -6  -1  14 13788.8 318.131   1
  -6   1  14 13785.3 381.254   1
  -6  -1  13 2953.18 133.527   3
  -6   1  13 2610.64 158.872   3
  -6  -1  13 2859.56 144.322   1
   6   1 -13 1694.33 115.445   1
  -6   1  13 2867.77 176.321   1
  -6  -1  12 37.7088 27.0767   4
  -6   1  12 76.2746 48.8468   3
  -6  -1  12 43.0197 31.9038   3
   6   1 -12 30.0336 40.0541   1
  -6  -1  12 98.4784 47.9818   1
  -6   1  12 56.4712 54.8198   1
  -6  -1  11 464.490 55.3772   4
  -6   1  11 596.292 88.9229   1
  -6   1  11 510.619 74.9270   3
  -6  -1  11 513.329 54.9818   3
  -6  -1  11 544.407 62.0543   1
  -6  -1  10 8326.92 214.869   4
  -6   1  10 7807.13 243.595   3
  -6  -1  10 8241.85 198.658   1
  -6   1  10 8041.12 257.703   1
  -6  -1  10 8416.97 186.360   3
  -6   1   9 3692.47 163.920   3
  -6  -1   9 3792.46 118.965   3
  -6   1   9 3714.05 170.399   1
  -6  -1   9 3846.42 128.190   1
  -6  -1   9 3613.65 186.375   2
  -6  -1   9 3671.10 143.034   4
  -6  -1   8 306.648 45.7567   4
  -6  -1   8 381.961 38.3237   3
  -6   1   8 371.098 56.5852   3
  -6   1   8 333.773 60.9595   1
  -6  -1   8 316.883 39.9038   1
  -6  -1   8 200.587 54.2103   2
  -6  -1   7 53.0911 26.9478   4
   6  -1  -7 46.8954 35.2022   3
  -6   1   7 49.0232 31.9438   3
  -6   1   7 59.2802 41.0505   1
  -6  -1   7-0.87858 42.9507   2
  -6  -1   7 53.0325 27.5823   1
  -6  -1   7 72.3136 21.8682   3
   6  -1  -6 475.916 62.4963   3
  -6  -1   6 413.790 51.9230   4
   6   1  -6 451.743 39.1729   3
  -6  -1   6 395.882 34.2305   3
  -6   1   6 403.247 54.4398   3
  -6  -1   6 419.106 65.9195   2
  -6  -1   6 518.004 44.5463   1
  -6  -1   5 62.5914 28.9514   4
   6  -1  -5 123.119 40.9371   3
   6   1  -5 98.2748 28.2909   3
  -6  -1   5 62.6224 24.7629   1
  -6   1   5 25.5382 26.7501   3
  -6  -1   5 62.6197 16.2604   3
  -6  -1   5 57.9773 41.5220   2
  -6  -1   4 1865.94 101.284   4
   6  -1  -4 1796.96 105.694   3
   6   1  -4 1897.85 73.4594   3
  -6  -1   4 1819.85 107.603   2
  -6  -1   4 1940.79 69.2392   3
  -6   1   4 1798.52 102.980   3
  -6  -1   3 523.740 57.0694   4
   6  -1  -3 564.978 61.6226   3
   6   1  -3 553.896 42.5988   3
  -6   1   3 536.466 57.4905   3
  -6  -1   3 488.755 56.6940   2
  -6  -1   3 525.009 37.7813   3
  -6  -1   2 4.01663 41.3446   2
   6  -1  -2 28.8783 27.0702   3
   6   1  -2 52.9564 19.8857   3
  -6   1   2 39.7888 25.5643   3
   6   1  -2 7.36962 26.2290   2
   6  -1  -1 3668.19 143.050   3
   6   1  -1 3639.57 130.738   2
  -6   1   1 3000.45 64.9769   2
  -6   1   1 3655.78 137.548   3
   6   1  -1 3629.58 109.351   3
  -6  -1   1 3539.96 93.7160   1
  -6  -1   1 3746.10 134.139   2
   6   1   0 3706.79 128.732   2
   6  -1   0 3747.50 143.701   3
  -6   1   0 3687.10 137.510   3
   6   1   0 3627.88 113.096   3
  -6  -1   0 3689.96 103.298   1
  -6  -1   0 3946.99 133.901   2
   6   1   1 2260.11 104.153   2
   6  -1   1 2229.29 112.694   3
   6   1   1 2294.07 94.7059   3
  -6  -1  -1 2264.31 104.113   2
  -6  -1  -1 2309.73 90.1992   1
  -6  -1  -2 245.721 35.3801   1
   6  -1   2 162.077 36.8590   3
   6   1   2 253.043 38.7850   3
   6   1   2 240.669 46.4256   2
  -6  -1  -2 317.235 53.3148   2
  -6  -1  -3 960.494 74.1974   4
   6  -1   3 943.592 76.1509   3
  -6  -1  -3 1035.38 73.1452   2
   6   1   3 1017.73 70.9910   1
   6   1   3 1043.87 79.0774   2
  -6  -1  -3 924.883 67.6633   1
  -6  -1  -4 6.94778 23.9480   4
   6   1   4 13.3594 37.8829   2
  -6  -1  -4 0.21447 28.3598   1
   6  -1   4 30.9254 29.1411   3
   6  -1   4-14.3059 17.8467   2
  -6  -1  -4-28.6676 40.3971   2
  -6   1  -4 2.96875 26.9067   1
   6   1   4-13.9508 28.6826   1
  -6  -1  -5 1674.40 98.5892   1
   6  -1   5 1714.39 105.927   3
  -6  -1  -5 1588.25 93.5523   4
   6   1   5 1794.35 108.549   2
   6   1   5 1706.18 102.625   1
  -6  -1  -6 729.637 65.4024   4
  -6  -1  -6 689.146 73.1486   1
   6  -1   6 638.202 69.1514   3
   6   1   6 700.793 78.4807   2
   6   1   6 718.310 73.2511   1
  -6  -1  -7 618.797 71.4014   1
   6  -1   7 573.148 66.3025   3
  -6  -1  -7 607.570 60.4093   4
   6   1   7 574.589 72.2026   1
   6   1   7 769.120 84.0784   2
  -6  -1  -8 1368.97 87.2078   4
  -6  -1  -8 1428.59 106.320   1
   6  -1   8 1431.32 105.232   3
   6   1   8 1481.54 108.201   2
   6   1   8 1301.05 104.564   1
   6   1   9-10.5568 38.9714   1
  -6  -1  -9 26.6075 26.6444   4
   6  -1   9 25.0738 31.8287   3
  -6  -1  -9 26.1342 45.6107   1
   6   1   9-22.8427 25.5778   2
  -6  -1 -10 1671.22 126.433   1
   6  -1  10 1643.11 118.344   3
   6   1  10 1627.48 125.204   1
  -6  -1 -10 1747.50 97.2375   4
  -6  -1 -11 1287.84 85.2410   4
  -6  -1 -11 1473.36 122.984   1
   6  -1  11 1289.23 108.705   3
   6   1  11 1458.64 126.544   1
  -6   1 -11 1292.64 117.435   1
  -6  -1 -12 218.612 38.8329   4
   6   1  12 242.137 68.3598   1
   6  -1  12 199.444 51.5793   3
   6   1  12 156.897 57.3799   2
   6   1  13-28.5220 50.2756   1
   6  -1  13 11.7858 37.7299   3
   6   1  13-53.6587 60.1987   2
   6   1  14 60.6898 59.8566   1
   6  -1  14 0.11056 36.1282   3
   6  -1  14 34.3340 58.4702   1
   6   1  15 446.252 91.3613   1
   6  -1  15 388.335 72.0897   3
   6  -1  15 428.840 87.2108   1
  -6   1 -16 1071.30 69.5509   4
   6  -1  16 1018.14 112.694   3
   6  -1  16 1036.23 125.777   1
   6   1  16 1063.31 129.216   1
   6   1  17 424.843 93.9373   1
  -6   1 -17 391.108 43.9525   4
   6  -1  17 357.091 74.9760   3
   6  -1  17 334.761 84.6330   1
  -6   1 -18 3674.31 113.400   4
   6  -1  18 3728.74 220.695   3
   6  -1  18 3735.34 241.473   1
   6   1  18 3957.45 251.313   1
   6  -1  19 2860.70 199.756   3
   6  -1  19 2789.23 218.442   1
   6   1  19 2981.77 230.538   1
   6   1  20-7.45214 66.3192   1
   6  -1  20 32.4024 44.9557   3
   6  -1  20 5.04639 57.1019   1
   6   1  21 233.732 89.4255   1
   6  -1  21 130.395 62.2849   3
   6  -1  21 53.5910 65.8090   1
   6  -1  22 1911.96 179.015   3
   6  -1  22 1750.79 192.614   1
   6   1  22 1867.36 198.993   1
   6  -1  23 708.246 119.215   3
   6  -1  23 663.781 129.399   1
   6   1  23 614.386 128.894   1
   6  -1  24 1889.23 186.686   3
  -6   2  24 259.796 101.051   1
  -6  -2  23 1536.66 195.938   2
  -6   2  23 1627.81 189.231   1
  -6  -2  22 44.4544 50.3700   1
  -6  -2  22-60.4861 97.7962   2
  -6   2  22 135.990 83.3641   1
  -6  -2  21 980.194 158.393   2
  -6  -2  21 1034.39 115.060   1
  -6   2  21 889.177 140.542   1
  -6   2  20 191.127 80.4627   1
  -6  -2  20 234.974 60.8048   1
  -6  -2  20 295.423 95.5237   2
  -6  -2  19 5.81301 43.0527   1
  -6   2  19 30.2964 61.4073   1
  -6  -2  19-52.2576 91.0867   2
  -6  -2  18 92.6187 47.3895   1
  -6   2  18 187.130 79.3276   1
   6   2 -18 146.999 55.9059   1
  -6  -2  18 38.9491 87.5903   2
  -6  -2  17 389.505 64.5081   1
  -6  -2  17 522.334 67.4152   3
  -6   2  17 464.053 100.261   1
  -6  -2  17 402.447 102.429   2
  -6  -2  16 2131.07 110.832   3
  -6   2  16 2106.47 172.802   1
  -6  -2  16 2138.22 128.452   1
  -6  -2  16 2219.38 191.179   2
  -6  -2  15 11671.3 419.193   2
  -6  -2  15 11576.2 239.873   3
  -6   2  15 11004.0 374.072   1
  -6  -2  15 11275.4 274.175   1
  -6  -2  14 405.769 96.7531   2
  -6  -2  14 481.773 52.7343   3
   6   2 -14 329.160 54.2281   1
  -6   2  14 499.385 98.2542   1
  -6  -2  14 355.080 55.1030   1
  -6  -2  13 5.90807 28.5463   1
  -6  -2  13 8.00191 23.6359   3
   6   2 -13 3.22369 34.0913   1
  -6   2  12 1125.60 115.056   3
  -6  -2  12 952.075 56.4874   3
  -6   2  12 1065.76 120.582   1
  -6  -2  12 845.697 116.474   2
  -6  -2  12 848.780 65.8675   1
   6   2 -12 935.356 73.1034   1
  -6  -2  11 1415.53 60.1834   3
   6   2 -11 1514.71 85.1324   1
  -6   2  11 1394.45 133.263   1
  -6  -2  11 1673.72 153.140   2
  -6   2  11 1658.98 133.183   3
  -6  -2  11 1441.51 77.3105   1
  -6  -2  10 337.429 38.5014   1
  -6  -2  10 313.115 24.4147   3
  -6   2  10 329.666 66.7981   3
  -6  -2  10 262.743 75.2353   2
  -6   2  10 217.788 65.8191   1
  -6   2   9 3710.93 182.787   3
  -6  -2   9 2693.49 54.4755   3
  -6  -2   9 3592.15 198.860   2
  -6  -2   9 3415.01 94.4349   1
  -6   2   9 3300.94 176.479   1
  -6   2   8 2726.48 151.770   3
   6  -2  -8 2822.56 157.337   3
  -6  -2   8 2837.44 170.679   2
  -6  -2   8 2597.13 70.3945   1
  -6   2   8 2877.90 159.264   1
   6  -2  -7 8712.80 266.094   3
  -6   2   7 8965.40 267.915   3
  -6  -2   7 8890.96 285.436   2
  -6   2   7 8709.89 265.397   1
  -6  -2   7 7852.10 95.1972   1
   6  -2  -6 517.864 76.8638   3
  -6  -2   6 693.882 91.3505   2
  -6   2   6 479.977 65.6178   3
  -6  -2   5 597.107 68.0707   4
   6  -2  -5 586.739 76.9103   3
  -6   2   5 572.992 69.7487   3
  -6  -2   5 473.376 73.6408   2
  -6   2   5 498.413 48.7896   2
   6   2  -5 84.7435 41.3248   2
  -6  -2   4 7686.73 243.595   2
  -6  -2   4 7715.89 219.670   4
   6  -2  -4 7810.98 238.878   3
   6   2  -4 7220.62 105.004   3
  -6   2   4 8104.76 239.681   3
   6   2  -4 7788.58 235.793   2
  -6   2   4 7511.77 164.563   2
  -6  -2   3 3323.16 159.837   2
  -6  -2   3 3145.74 142.396   4
   6  -2  -3 3186.39 152.817   3
   6   2  -3 3218.42 152.228   2
   6   2  -3 3257.45 79.0428   3
  -6   2   3 3217.37 103.168   2
   6   2  -3 3318.92 140.503   4
  -6   2   3 3400.29 154.514   3
   6   2  -2 831.879 82.1122   2
   6  -2  -2 854.208 83.3086   3
   6   2  -2 815.766 44.3652   3
  -6   2   2 827.244 55.0888   2
  -6  -2   2 863.998 90.6845   2
   6   2  -2 846.826 73.1810   4
   6   2  -1 6465.44 196.487   4
   6   2  -1 6631.33 212.125   2
   6  -2  -1 6395.59 209.882   3
  -6  -2   1 6140.11 103.991   1
   6   2  -1 6365.62 133.871   3
  -6   2   1 6671.58 121.890   2
  -6  -2   1 6556.25 209.784   2
  -6   2   0 9161.25 123.873   2
   6  -2   0 9424.01 250.503   3
   6   2   0 9710.06 253.659   2
   6   2   0 9629.83 238.042   4
  -6  -2   0 9225.48 146.812   1
  -6  -2   0 9835.30 252.500   2
  -6  -2  -1 245.450 61.1137   2
   6   2   1 288.741 60.7318   2
  -6  -2  -1 237.697 30.8696   1
  -6   2  -1 177.178 17.7077   2
   6  -2   1 359.990 59.2425   3
   6   2   1 195.254 39.1093   4
   6   2   1 265.005 32.9580   1
   6  -2   2 421.081 62.4457   3
   6   2   2 373.452 64.1289   2
  -6  -2  -2 429.509 43.3003   1
   6   2   2 422.038 54.5013   4
   6  -2   2 426.046 26.4137   2
   6   2   2 414.227 44.5329   1
  -6  -2  -2 431.254 72.6517   2
   6  -2   3 1870.26 114.535   3
  -6  -2  -3 1992.89 124.877   2
   6   2   3 1988.51 95.4812   1
   6  -2   3 1732.08 56.9739   2
  -6  -2  -3 1811.57 90.5506   1
   6   2   3 1960.31 124.005   2
  -6  -2  -4-2.12505 19.3443   4
   6   2   4 237.347 64.2832   2
   6  -2   4 189.211 27.4126   2
  -6  -2  -4 191.008 37.9542   1
   6  -2   4 184.824 44.2637   3
   6   2   4 248.835 46.0931   1
  -6  -2  -4 187.746 57.9800   2
   6  -2   5 4533.02 116.873   2
  -6  -2  -5 4356.72 157.705   1
   6  -2   5 4481.35 179.016   3
  -6  -2  -5 4416.18 167.907   2
   6   2   5 4636.49 192.912   2
   6   2   5 4604.41 163.214   1
   6  -2   6 2114.29 89.9004   2
   6  -2   6 2057.78 125.177   3
  -6  -2  -6 2059.04 116.476   1
  -6  -2  -6 2088.43 118.781   2
   6   2   6 1533.26 119.867   2
   6   2   6 2090.05 119.217   1
  -6  -2  -7 417.238 61.6313   1
   6  -2   7 411.202 61.3851   3
   6  -2   7 360.734 46.7617   2
   6   2   7 289.543 53.4803   1
   6   2   7 6.55873 18.9372   2
   6   2   8 306.141 58.1071   1
  -6  -2  -8 267.446 56.8189   1
   6  -2   8 346.139 59.0385   3
   6  -2   8 204.845 40.9324   2
   6  -2   9 4634.40 197.417   3
  -6  -2  -9 4599.74 199.169   1
   6   2   9 4468.19 198.299   1
  -6  -2 -10 223.483 59.3186   1
  -6   2 -10 438.507 74.6695   1
   6   2  10 273.357 64.3849   1
   6  -2  10 308.573 61.1987   3
   6   2  11 301.333 66.1068   1
  -6  -2 -11 538.829 85.7536   1
   6  -2  11 493.996 72.1507   3
   6   2  11 624.627 103.573   2
   6  -2  12 1221.67 114.418   3
   6   2  12 1334.22 133.362   2
   6   2  12 1213.89 123.608   1
   6  -2  13 1751.00 138.131   3
   6   2  13 1942.26 158.185   1
   6   2  14 543.591 93.1497   1
   6  -2  14 729.734 93.7606   3
   6   2  15 284.997 77.4291   1
   6  -2  15 288.372 65.7683   3
   6  -2  16 1304.54 126.621   3
   6   2  16 1431.42 151.258   1
   6  -2  17 3380.31 205.669   3
   6   2  17 3052.78 220.972   1
   6   2  18 141.963 85.5954   1
   6  -2  18 16.8001 42.9592   3
   6  -2  19 448.757 84.1289   3
   6   2  19 582.140 115.313   1
   6  -2  20 40.5728 44.6539   3
   6   2  20 143.735 78.5649   1
   6   2  21 897.061 142.421   1
   6  -2  21 747.300 111.616   3
   6   2  22 1333.86 176.650   1
   6  -2  22 1461.03 157.025   3
   6  -2  23 33.2202 44.5577   3
  -6   3  23 108.215 79.4978   1
  -6   3  22 813.570 140.290   1
  -6  -3  22 1058.07 167.251   2
  -6  -3  21 6156.96 373.269   2
  -6   3  21 5769.62 333.759   1
  -6   3  20 414.963 107.786   1
  -6  -3  20 307.382 103.901   2
  -6  -3  19 336.062 106.061   2
  -6   3  19 355.542 100.981   1
  -6   3  18 308.518 98.6767   1
  -6  -3  18 154.529 86.0739   2
  -6   3  17 178.649 81.5621   1
  -6  -3  17 170.433 92.3036   2
   6   3 -16-0.14108 10.1085   1
  -6  -3  16 242.897 24.7080   3
  -6  -3  16 259.757 103.460   2
  -6   3  16 249.506 87.2497   1
  -6  -3  15 3971.55 83.9092   3
  -6  -3  15 3731.75 74.9225   3
   6   3 -15 4977.97 170.141   1
  -6  -3  15 5353.08 305.931   2
  -6   3  15 5225.40 274.416   1
   6   3 -14 60.2787 35.8976   1
  -6   3  14 45.2129 71.9414   1
  -6  -3  14 19.6637 73.3182   2
  -6   3  13 4930.53 254.809   1
  -6  -3  13 5377.56 296.294   2
   6   3 -13 5009.93 148.717   1
  -6   3  12 306.054 83.3222   1
   6   3 -12 368.661 44.6566   1
  -6  -3  12 509.863 111.545   2
  -6  -3  11 59.4415 91.9200   2
   6   3 -11 3.72545 22.4696   1
  -6   3  11-77.9104 65.3939   2
  -6   3  11-1.71314 62.6699   1
  -6   3  10 1227.54 126.373   1
  -6  -3  10 1316.18 152.582   2
  -6   3  10 978.728 99.2807   2
   6   3 -10 1195.03 94.4814   4
   6   3  -9 4639.51 184.690   4
  -6   3   9 4648.64 225.400   3
  -6  -3   9 4888.51 250.126   2
  -6   3   9 4706.82 194.175   2
  -6   3   9 4965.77 229.134   1
  -6   3   8 1393.92 129.420   1
   6   3  -8 1399.62 102.967   4
  -6   3   8 1242.06 121.043   3
  -6  -3   8 1064.94 124.356   2
  -6   3   8 1161.03 99.5960   2
  -6   3   7 462.793 75.3032   3
  -6   3   7 511.416 84.9751   1
  -6  -3   7 522.615 92.1142   2
   6  -3  -7 575.950 93.4140   3
  -6   3   7 476.857 70.4016   2
   6   3  -7 580.207 70.0655   4
  -6  -3   6 1901.99 148.174   2
  -6   3   6 1934.12 138.339   3
   6   3  -6 2086.29 125.826   4
   6  -3  -6 1902.30 140.625   3
   6   3  -6 1995.52 144.656   2
  -6   3   6 2076.30 122.307   2
   6   3  -5 78.3418 36.2490   4
   6  -3  -5 105.165 55.2428   3
  -6  -3   5 58.4116 63.4127   2
  -6   3   5 227.604 63.0163   2
   6   3  -4 240.783 48.9415   4
   6  -3  -4 193.770 58.6096   3
  -6  -3   4 242.250 78.0424   2
  -6   3   4 282.439 58.7149   2
   6   3  -3 22.3819 32.1582   4
  -6   3   3 6.23930 39.0281   2
  -6  -3   3 90.3829 63.2828   2
   6  -3  -3 87.2798 54.9002   3
   6   3  -3 3.78899 8.32597   3
   6   3  -2 8117.79 243.841   4
   6  -3  -2 7780.12 257.795   3
  -6   3   2 7444.07 185.593   2
  -6  -3   2 7449.14 264.334   2
   6  -3  -1 1880.78 128.099   3
   6   3  -1 1989.99 123.031   4
   6   3  -1 1975.09 60.3585   1
  -6  -3   1 1888.61 139.431   2
  -6   3   1 2127.08 98.2217   2
   6   3   0 617.398 72.2274   4
  -6  -3   0 588.742 94.1005   2
   6  -3   0 767.900 86.3354   3
  -6   3   0 654.925 56.5416   2
   6  -3   0 639.937 48.8040   2
  -6  -3   0 691.793 49.6039   1
   6   3   0 721.203 45.4175   1
  -6  -3  -1 587.020 92.7364   2
  -6   3  -1 678.512 56.0886   2
   6  -3   1 520.770 72.9196   3
   6  -3   1 642.878 54.7087   2
   6   3   1 581.983 69.9158   4
  -6  -3  -1 630.958 54.4158   1
   6   3   1 603.042 47.9739   1
  -6  -3  -2 2227.32 102.138   1
   6  -3   2 2107.37 132.476   3
   6   3   2 2230.23 131.482   4
  -6   3  -2 2175.40 88.2832   2
   6  -3   2 2328.84 95.1711   2
  -6  -3  -2 2282.85 155.558   2
   6   3   2 2331.92 98.6616   1
   6  -3   3 434.040 52.2130   2
   6   3   3 417.131 63.6352   4
  -6  -3  -3 404.404 54.6324   1
   6   3   3 398.125 51.1000   1
   6  -3   3 412.662 68.2573   3
  -6  -3  -3 434.336 87.5742   2
   6   3   4 112.626 36.3393   4
   6  -3   4 23.1442 37.3050   2
  -6  -3  -4 81.3364 36.1581   1
   6  -3   4 140.464 48.0298   3
   6   3   4 165.825 40.5807   1
  -6  -3  -4 170.592 74.0048   2
   6   3   5 2566.05 141.157   4
   6  -3   5 2529.55 147.715   3
  -6   3  -5 2445.51 141.380   3
  -6  -3  -5 2439.75 152.085   2
  -6  -3  -5 2613.46 132.358   1
   6  -3   5 2543.75 109.730   2
   6   3   5 2520.27 128.315   1
   6   3   6 7459.35 235.581   4
   6  -3   6 7358.70 191.123   2
   6  -3   6 7495.26 250.346   3
  -6   3  -6 7555.99 243.262   3
  -6  -3  -6 7288.23 246.864   2
  -6  -3  -6 7461.59 227.587   1
   6   3   6 7662.48 231.016   1
  -6  -3  -7 256.623 61.6615   1
   6   3   7 199.546 79.9803   2
   6  -3   7 113.664 40.1267   2
   6   3   7 228.402 49.3887   4
   6   3   7 210.570 54.3803   1
   6  -3   7 149.638 43.7336   3
  -6   3  -7 159.222 46.0873   3
  -6   3  -7 250.572 61.8383   1
  -6  -3  -7 44.1788 67.4330   2
   6  -3   8 1392.05 115.488   3
   6  -3   8 1488.96 103.163   2
  -6   3  -8 1383.80 109.363   3
  -6   3  -8 1357.61 120.218   1
   6   3   8 1459.47 149.288   2
  -6  -3  -8 1475.63 117.999   1
   6   3   8 1253.54 109.215   1
   6   3   8 1399.45 105.316   4
   6   3   9 552.078 116.273   2
   6   3   9 408.777 74.7761   1
   6  -3   9 463.189 73.7843   3
   6   3   9 491.824 66.0595   4
   6  -3   9 555.977 75.9610   2
  -6  -3  -9 515.948 79.2704   1
   6  -3  10 854.339 94.1245   3
   6   3  10 859.730 101.256   1
   6  -3  10 731.381 87.2471   2
  -6  -3 -10 903.778 106.232   1
   6   3  10 839.150 127.386   2
   6   3  10 918.733 85.7271   4
   6   3  11 756.038 102.562   1
   6  -3  11 763.420 93.6690   3
   6  -3  11 740.192 92.5260   2
   6  -3  12 53.1760 48.0162   3
   6  -3  12 22.2275 56.7820   2
   6   3  12 82.2565 58.2300   1
   6   3  13 20.6368 53.2178   1
   6  -3  13 46.6079 41.9773   3
   6  -3  13 11.3081 56.4952   2
   6  -3  14 76.5546 47.6188   3
   6  -3  14 27.4842 52.1213   2
   6   3  14 89.9018 63.2302   1
   6  -3  15 1537.69 141.846   2
   6  -3  15 1561.90 140.498   3
   6   3  15 1794.98 166.626   1
   6   3  16 61.5208 68.5315   1
   6  -3  16 149.616 58.1741   3
   6  -3  16 54.0751 64.6882   2
   6   3  17 385.873 96.7394   1
   6  -3  17 548.649 91.9944   3
   6  -3  17 346.518 85.0495   2
   6   3  18 518.458 114.665   1
   6  -3  18 490.790 88.4109   3
   6  -3  18 513.662 100.582   2
   6  -3  19 5478.44 295.077   2
   6  -3  19 5417.31 276.780   3
   6   3  19 5473.87 318.907   1
   6   3  20 1107.49 155.311   1
   6  -3  20 1060.29 130.714   3
   6  -3  20 1003.73 147.379   2
   6  -3  21 167.078 72.2934   3
   6   3  21-15.0801 76.8216   1
   6  -3  21 86.4534 73.2585   2
   6  -3  22 37.2650 61.9222   3
   6  -3  22-43.6669 88.0898   2
  -6   4  21 382.809 119.976   1
  -6   4  20 1232.18 164.273   1
  -6  -4  20 1434.30 204.385   2
  -6   4  19 273.785 99.1571   1
  -6  -4  19 554.885 145.053   2
  -6  -4  18-7.34699 78.5373   2
  -6   4  18 81.4685 80.9263   1
  -6  -4  17 742.288 152.762   2
  -6   4  17 639.410 124.387   1
  -6  -4  16 3732.52 280.949   2
  -6   4  16 3640.20 252.454   1
  -6   4  15 2406.63 202.468   1
  -6  -4  15 2823.98 242.440   2
  -6  -4  14 2259.21 210.843   2
  -6   4  14 2150.61 187.670   1
  -6   4  13 174.096 82.0834   1
  -6  -4  13 240.197 109.768   2
   6   4 -13 102.687 26.3131   1
  -6  -4  12 253.423 100.447   2
  -6   4  12 352.983 97.3194   1
   6   4 -12 278.558 30.0025   1
   6   4 -11 1472.66 118.678   4
  -6   4  11 1358.63 144.607   1
  -6  -4  11 1207.48 151.770   2
   6   4 -11 1132.45 45.9449   1
   6   4 -10 28.7932 41.7597   4
  -6   4  10 101.613 73.9675   1
  -6   4  10 185.035 79.5497   2
  -6  -4   9 254.572 93.8421   2
   6   4  -9 445.750 70.8392   4
  -6   4   9 498.448 100.247   1
  -6   4   9 666.142 108.959   2
   6   4  -8 3297.42 172.654   4
  -6  -4   8 3051.07 215.657   2
  -6   4   8 3047.67 193.484   1
  -6   4   8 3345.91 186.706   2
   6   4  -7 1104.36 105.715   4
  -6   4   7 1052.06 127.454   1
  -6  -4   7 1021.70 136.698   2
   6  -4  -7 1069.69 124.820   3
  -6   4   7 1068.66 120.812   2
   6   4  -6 200.569 50.4637   4
   6  -4  -6 139.259 61.7940   3
  -6  -4   6 187.856 85.9489   2
  -6   4   6 289.211 80.4219   2
   6   4  -5 986.947 98.9286   4
  -6   4   5 894.830 107.684   2
   6  -4  -5 811.915 107.988   3
  -6  -4   5 846.688 127.756   2
  -6  -4   4 273.189 104.182   2
   6  -4  -4 179.697 66.1753   3
   6   4  -4 106.678 14.5633   3
  -6   4   4 173.389 69.6388   2
   6   4  -4 179.213 50.4845   4
   6   4  -4 82.2326 59.2203   2
   6   4  -4 108.723 12.7679   3
   6   4  -3 311.128 61.2655   4
   6   4  -3 238.952 29.9578   3
  -6  -4   3 472.757 118.350   2
   6  -4  -3 137.030 55.5276   3
  -6   4   3 158.791 55.0319   3
   6   4  -3 423.720 96.3361   2
  -6   4   3 86.4693 54.8359   2
   6  -4  -2 1100.76 120.043   3
   6   4  -2 1027.65 61.5151   3
  -6  -4   2 974.914 124.382   2
   6   4  -2 1145.71 129.542   2
  -6   4   2 1121.44 110.069   3
   6   4  -2 1012.13 100.428   4
  -6   4   2 1092.17 99.6916   2
   6   4  -2 946.838 42.3524   1
   6   4  -1 1521.79 122.042   4
   6   4  -1 1362.30 61.5988   1
   6   4  -1 1249.42 123.233   2
  -6   4   1 1569.18 126.975   3
   6  -4  -1 1562.78 97.4316   2
  -6  -4   1 1268.19 140.392   2
   6  -4  -1 1481.51 130.684   3
  -6   4   1 1498.09 107.318   2
   6   4   0 809.372 89.7254   4
  -6  -4   0 705.786 120.075   2
   6  -4   0 726.030 96.2186   3
  -6   4   0 738.124 87.7872   3
  -6   4   0 672.746 72.9588   2
   6   4   0 703.172 103.278   2
   6  -4   0 826.074 75.8640   2
   6   4   0 834.516 55.8828   1
   6   4   1 737.606 86.9134   4
   6   4   1 749.604 61.0506   1
  -6  -4  -1 645.758 113.274   2
   6  -4   1 723.512 96.0018   3
   6   4   1 713.916 109.927   2
  -6   4  -1 711.247 89.8946   3
  -6   4  -1 530.536 69.7232   2
   6  -4   1 965.620 90.0211   2
   6   4   2 88.6175 67.4683   2
   6  -4   2 134.699 51.7616   3
  -6   4  -2 209.581 50.7517   3
  -6   4  -2 267.976 56.0080   2
   6   4   2 205.241 43.5974   1
   6  -4   2 166.774 58.5791   2
  -6  -4  -2 207.919 91.0890   2
   6   4   2 182.399 51.3471   4
   6   4   3 15.3885 34.0200   4
   6   4   3 123.679 82.7035   2
   6  -4   3 17.4145 50.9571   3
  -6   4  -3 50.4330 32.8853   3
  -6   4  -3 23.7606 34.4155   2
   6   4   3 110.054 42.9441   1
  -6  -4  -3 29.8930 38.0103   1
  -6  -4  -3 65.3313 92.2824   2
   6  -4   3 64.6662 54.5475   2
   6   4   4 3595.57 181.975   4
   6   4   4 3675.68 153.508   1
   6  -4   4 3518.99 189.444   3
  -6   4  -4 3589.51 183.954   3
  -6   4  -4 3439.16 146.726   2
  -6  -4  -4 3776.74 209.866   2
  -6  -4  -4 3661.87 164.889   1
   6  -4   4 3566.37 150.705   2
   6   4   4 3675.62 217.177   2
   6  -4   5-18.1990 53.5625   3
   6  -4   5-53.5154 63.3362   2
   6   4   5-45.7259 80.1108   2
   6   4   5 33.7072 34.8626   4
  -6  -4  -5 43.1658 43.7047   1
  -6   4  -5 18.6879 30.0935   3
   6   4   5 65.1816 43.9228   1
  -6  -4  -5 138.109 80.6565   2
   6   4   6 1468.93 121.374   4
   6   4   6 1522.20 115.595   1
   6  -4   6 1755.15 135.943   3
  -6   4  -6 1614.59 123.489   3
  -6  -4  -6 1568.65 117.361   1
  -6  -4  -6 1618.12 144.154   2
   6  -4   6 1653.82 114.867   2
   6   4   7 1474.48 120.792   4
   6   4   7 1475.69 119.167   1
   6  -4   7 1274.48 120.069   3
  -6  -4  -7 1353.13 116.122   1
  -6  -4  -7 1245.70 128.578   2
   6  -4   7 1422.61 113.277   2
   6   4   8 11.5104 35.0316   4
   6  -4   8-0.32874 51.7466   2
   6  -4   8 20.0639 39.7045   3
   6   4   8 18.8207 53.1758   1
  -6  -4  -8-110.314 86.3875   2
  -6  -4  -8 58.0943 52.7842   1
   6   4   9 2037.72 140.827   4
   6  -4   9 1930.82 137.362   2
   6  -4   9 1963.42 148.601   3
  -6  -4  -9 2314.14 159.177   1
   6   4   9 2132.88 151.897   1
   6  -4  10 1878.41 140.854   2
   6  -4  10 2141.47 156.766   3
   6   4  10 2190.66 160.918   1
   6  -4  11-81.9907 74.0432   2
   6   4  11 35.9490 55.1339   1
   6  -4  11 11.1038 40.7476   3
   6  -4  12 320.486 82.0966   2
   6  -4  12 137.855 55.9454   3
   6   4  12 149.764 68.8276   1
   6  -4  13 32.8893 46.4369   3
   6   4  13 46.3932 64.9838   1
   6   4  14 823.126 121.185   1
   6  -4  14 723.799 102.492   3
   6  -4  14 829.101 115.338   2
   6   4  15 4.16052 67.5238   1
   6  -4  15 51.8178 46.0405   3
   6  -4  15 119.117 76.7044   2
   6   4  16 1136.07 145.087   1
   6  -4  16 997.023 120.242   3
   6  -4  16 1068.47 131.111   2
   6   4  17 269.671 98.8345   1
   6  -4  17 375.532 81.2352   3
   6  -4  17 505.630 103.693   2
   6   4  18 64.3628 69.2570   1
   6  -4  18 28.6886 45.1755   3
   6  -4  18 33.9714 65.2276   2
   6  -4  19 738.402 113.507   3
   6   4  19 757.281 132.443   1
   6  -4  19 865.318 135.267   2
   6   4  20-40.3196 82.5896   1
   6  -4  20 13.3684 45.3780   3
   6  -4  20 114.031 76.2146   2
   6  -4  21 2063.69 202.734   2
   6  -4  21 2233.94 193.855   3
  -6  -5  19 945.106 168.963   2
  -6   5  19 738.008 143.608   1
  -6  -5  18-180.778 131.797   2
  -6   5  18 48.4240 81.3337   1
  -6  -5  17 64.8587 109.711   2
  -6   5  17 279.675 102.092   1
  -6  -5  16 110.499 104.413   2
  -6   5  16 362.493 106.199   1
  -6   5  15 981.627 152.310   1
  -6  -5  15 856.079 154.010   2
  -6  -5  14 748.083 143.476   2
  -6   5  14 1068.73 148.774   1
  -6  -5  13 372.978 114.491   2
  -6   5  13 754.892 137.588   1
  -6  -5  12-76.2786 101.856   2
  -6   5  12-27.4339 65.7814   1
  -6  -5  11 1815.05 196.260   2
  -6   5  11 1598.76 166.375   1
  -6  -5  10 3133.04 242.645   2
  -6   5  10 3556.18 230.449   1
  -6  -5   9 150.103 98.6394   2
  -6   5   9 49.3626 63.4599   1
  -6  -5   8 1546.87 171.732   2
  -6   5   8 1529.99 154.037   1
  -6   5   7-24.1782 73.9446   2
  -6   5   7 75.8078 70.7956   1
  -6  -5   7 21.1109 88.2088   2
  -6   5   6 4427.01 222.160   2
   6  -5  -6 4381.67 243.752   3
  -6  -5   6 4639.85 275.159   2
  -6   5   5 50.8687 67.0198   2
   6  -5  -5 168.649 72.7384   3
  -6   5   4 106.621 72.1934   2
   6   5  -4 244.210 21.1945   1
   6   5  -4 223.136 26.2971   3
  -6  -5   4 59.1748 105.349   2
   6   5  -4 198.106 20.1199   1
   6  -5  -4 259.743 83.4892   3
  -6  -5   3 1584.79 163.916   2
   6  -5  -3 1527.96 147.787   3
   6   5  -3 1678.37 78.3187   3
   6   5  -3 1586.39 61.9503   1
  -6   5   3 1938.84 146.253   2
   6  -5  -2 3165.09 202.496   3
   6   5  -2 3511.11 124.449   3
   6   5  -2 3389.51 101.543   1
   6  -5  -2 3463.17 165.792   2
  -6  -5   2 3005.47 221.579   2
  -6   5   2 3432.88 183.008   2
  -6   5   1 1303.67 120.982   2
  -6  -5   1 1498.74 169.757   2
   6   5  -1 1387.30 89.3942   3
   6  -5  -1 1329.23 136.167   3
   6   5  -1 1470.63 76.7141   1
   6  -5  -1 1475.03 113.765   2
   6   5   0 23.3700 34.8776   3
   6  -5   0 35.6439 58.7849   3
  -6  -5   0 46.7123 108.613   2
  -6   5   0-168.689 75.0609   2
   6  -5   0 30.6866 58.4612   2
   6   5   0 8.61036 31.5686   1
   6   5   1 2.68861 22.5246   3
   6  -5   1 136.481 66.0583   3
  -6   5  -1 157.196 55.9705   2
   6  -5   1 245.055 74.7747   2
   6   5   1 58.0848 33.8385   1
  -6  -5  -1 75.9039 101.932   2
   6  -5   2 968.800 113.549   3
  -6   5  -2 1084.26 109.159   2
   6   5   2 1041.29 84.6576   1
   6  -5   2 1112.97 111.584   2
  -6  -5  -2 1016.94 146.657   2
   6  -5   3 972.991 118.903   3
   6   5   3 974.345 87.8046   1
  -6   5  -3 790.261 91.9185   2
  -6  -5  -3 1039.17 153.087   2
   6  -5   3 1012.81 111.382   2
   6  -5   4 376.777 86.0671   2
   6  -5   4 255.660 71.2463   3
  -6   5  -4 116.262 46.6388   2
   6   5   4 349.051 65.9260   1
   6  -5   5 30.5897 61.4495   2
   6  -5   5 103.888 55.3570   3
  -6   5  -5-24.2836 55.3056   2
   6   5   5 78.1461 51.0860   1
  -6  -5  -5 104.304 94.5291   2
   6  -5   6 4009.95 218.207   3
   6   5   6 4286.40 194.961   1
  -6  -5  -6 4371.37 242.482   2
   6  -5   6 4163.10 192.806   2
   6  -5   7 366.867 76.2695   2
   6  -5   7 447.266 81.0900   3
  -6  -5  -7 477.245 84.2445   1
   6   5   7 691.131 94.3374   1
  -6  -5  -7 448.150 97.0538   2
   6  -5   8 101.820 71.8583   2
   6  -5   8-3.46288 44.6150   3
   6   5   8 28.8968 49.4502   1
   6   5   9 1466.69 136.558   1
   6  -5   9 1388.89 135.722   3
  -6  -5  -9 1182.90 132.349   2
   6  -5   9 1513.68 133.953   2
   6  -5  10 193.920 76.7532   2
   6  -5  10 412.860 83.2104   3
   6   5  10 288.309 74.7009   1
   6   5  11 1046.55 127.430   1
   6  -5  11 839.429 113.452   2
   6  -5  11 904.511 115.725   3
   6  -5  12 0.12881 60.3915   2
   6  -5  12 64.2113 51.3043   3
   6   5  12 12.5032 56.6005   1
   6  -5  13-82.7685 78.8316   2
   6  -5  13-23.8557 45.3875   3
   6   5  13 28.8217 60.6366   1
   6  -5  14 25.0082 75.8479   2
   6  -5  14 119.992 56.4923   3
   6   5  14 89.1937 64.1268   1
   6  -5  15 66.5940 73.8376   2
   6  -5  15 333.799 80.6182   3
   6   5  15 349.057 98.1374   1
   6  -5  16 274.300 74.3128   3
   6  -5  16 96.9325 75.8856   2
   6   5  16 161.556 79.3247   1
   6  -5  17-162.588 101.485   2
   6  -5  17 30.9913 46.7209   3
   6   5  17 8.37515 70.5349   1
   6  -5  18 1872.85 186.435   2
   6  -5  18 1462.96 153.343   3
   6   5  18 1569.94 180.264   1
   6   5  19 168.444 84.9513   1
   6  -5  19 205.316 74.5615   3
   6  -5  19 359.471 110.061   2
  -6   6  16 1245.84 172.649   1
  -6  -6  16 1279.06 202.240   2
  -6   6  15 402.777 113.848   1
  -6  -6  15 298.256 133.661   2
  -6  -6  14 118.271 96.5606   2
  -6   6  14 137.728 89.3746   1
  -6  -6  13-1.88968 96.3634   2
  -6   6  13 98.8230 84.5211   1
  -6  -6  12 39.2066 93.1123   2
  -6   6  12 92.2712 83.9541   1
  -6  -6  11 277.780 117.405   2
  -6   6  11 319.720 108.439   1
  -6   6  10 455.175 105.206   1
  -6  -6  10 436.805 132.288   2
  -6  -6   9 329.630 132.588   2
  -6   6   9 168.203 83.7494   1
  -6   6   8 1156.65 148.103   1
  -6  -6   8 1239.90 183.221   2
  -6  -6   7 289.426 116.835   2
  -6   6   7 121.426 80.2429   1
  -6  -6   6 581.105 133.688   2
   6   6  -6 543.555 28.6987   1
  -6   6   6 803.461 128.805   1
   6  -6  -5 507.908 100.657   3
  -6  -6   5 475.811 123.561   2
   6   6  -5 410.580 33.0571   1
  -6  -6   4 944.164 147.521   2
   6  -6  -4 876.060 126.991   3
   6   6  -4 829.166 54.7151   3
   6   6  -4 864.068 52.3917   1
   6   6  -3 271.020 36.6676   1
  -6  -6   3 151.309 95.3300   2
   6  -6  -3 234.285 78.2625   3
  -6   6   3 199.544 73.5894   2
   6   6  -3 278.186 41.4398   3
   6  -6  -3 154.878 58.8335   2
  -6  -6   2 66.4180 90.5108   2
   6  -6  -2 130.228 71.9506   3
   6   6  -2 82.4206 26.3744   3
  -6   6   2 130.295 66.7114   2
   6   6  -2 76.6185 28.2225   1
   6  -6  -2 10.5103 57.7912   2
  -6  -6   1 253.897 116.924   2
   6   6  -1 249.114 43.0298   1
   6  -6  -1 263.159 79.8495   3
   6   6  -1 199.423 41.1309   3
  -6   6   1 86.3921 56.6400   2
   6  -6  -1 208.024 69.3447   2
   6   6   0 175.371 42.9348   3
   6  -6   0 542.507 99.3498   3
   6   6   0 642.797 66.7192   1
  -6   6   0 564.182 92.7718   2
   6  -6   0 602.189 97.0118   2
  -6  -6   0 480.205 130.075   2
   6  -6   1 802.177 115.260   3
   6   6   1 849.955 80.2042   1
  -6   6  -1 870.843 114.334   2
   6  -6   1 888.228 110.733   2
  -6  -6  -1 833.395 149.540   2
   6  -6   2 391.082 94.8356   3
   6   6   2 287.385 57.4494   1
  -6   6  -2 218.380 66.3040   2
   6  -6   2 499.498 96.7575   2
  -6  -6  -2 341.070 113.272   2
   6   6   3 583.196 82.1751   3
   6  -6   3 754.703 117.409   3
  -6   6  -3 473.807 82.8187   2
  -6  -6  -3 746.494 144.168   2
   6  -6   3 378.054 87.6257   2
   6   6   3 624.454 78.7172   1
   6   6   4 438.083 78.2097   3
   6  -6   4 336.074 83.9798   3
  -6   6  -4 190.118 58.8115   2
  -6  -6  -4 671.637 136.032   2
   6   6   4 432.017 70.9765   1
   6  -6   4 290.245 83.6798   2
   6  -6   5 2206.42 180.351   3
   6   6   5 2487.83 155.759   1
  -6   6  -5 2258.20 161.325   2
  -6  -6  -5 2387.66 203.892   2
   6  -6   5 2424.33 171.370   2
   6  -6   6 31.8424 50.5007   3
   6  -6   6 105.063 67.5083   2
  -6  -6  -6 171.722 94.9816   2
   6   6   6 98.8692 55.8155   1
   6  -6   7 585.512 97.7283   2
   6  -6   7 657.977 106.938   3
  -6  -6  -7 513.254 110.265   2
   6   6   7 677.929 98.5485   1
   6  -6   8 76.6880 67.9096   2
   6  -6   8 68.7552 53.3772   3
  -6  -6  -8 12.4945 81.6725   2
   6   6   8 171.698 73.1172   1
   6  -6   9-80.1289 77.9724   2
   6  -6   9 15.2100 57.6149   3
  -6  -6  -9-15.9856 88.8321   2
   6   6   9 143.460 68.6101   1
   6  -6  10 1860.05 166.652   3
   6   6  10 1940.65 163.623   1
   6  -6  10 1971.42 169.477   2
   6  -6  11 110.119 86.6153   2
   6  -6  11-2.19996 60.1208   3
   6   6  11 139.694 71.3998   1
   6  -6  12 408.471 89.8546   3
   6  -6  12 598.219 110.232   2
   6   6  12 424.807 94.9406   1
   6  -6  13 1020.38 135.407   2
   6   6  13 1167.84 143.202   1
   6  -6  13 1009.38 131.492   3
   6  -6  14 210.155 74.7050   3
   6   6  14 207.972 77.9200   1
   6  -6  14 33.9262 67.8173   2
   6  -6  15 75.5776 82.4136   2
   6  -6  15 157.586 67.4933   3
   6   6  15 77.7697 75.3166   1
   6  -6  16 1029.25 135.022   3
   6  -6  16 874.042 142.046   2
   6   6  16 967.765 146.567   1
   6  -6  17 290.100 110.463   2
   6  -6  17 403.040 90.5192   3
   6   6  17 243.998 98.1480   1
  -6  -7  13 253.531 139.389   2
  -6   7  13 185.275 96.6157   1
  -6  -7  12 414.389 142.225   2
  -6   7  12 420.458 121.710   1
  -6  -7  11 512.099 154.428   2
  -6   7  11 544.279 125.535   1
  -6   7  10 68.5201 96.9636   1
  -6  -7  10 326.898 145.039   2
  -6   7   9 739.550 142.045   1
  -6  -7   9 1110.65 179.588   2
  -6  -7   8 40.8297 119.384   2
  -6   7   8 209.225 93.4081   1
  -6   7   7 380.152 106.784   1
  -6  -7   7 393.348 132.250   2
  -6   7   6 1849.40 198.809   1
  -6  -7   6 1839.30 209.894   2
  -6  -7   5 595.722 150.549   2
  -6   7   5 660.203 130.329   1
  -6  -7   4 383.324 128.517   2
  -6  -7   3 544.761 142.437   2
   6  -7  -3 570.815 114.511   3
   6  -7  -3 459.599 83.6818   2
  -6  -7   2 417.291 137.461   2
   6  -7  -2 528.989 108.202   3
   6  -7  -2 400.761 86.1720   2
   6  -7  -1 1380.47 156.390   3
   6  -7  -1 1040.78 122.654   2
  -6  -7   1 1343.98 186.956   2
   6   7   0 450.098 65.1112   1
   6  -7   0 473.566 103.231   3
   6  -7   0 463.583 92.6345   2
  -6  -7   0 752.395 157.683   2
   6   7   1-23.4654 39.5215   1
   6  -7   1 68.3897 66.5564   3
   6  -7   1 32.1697 67.4203   2
  -6  -7  -1-27.8473 100.212   2
   6  -7   2 68.8665 62.5069   3
   6   7   2 0.98146 41.1895   1
   6  -7   2 122.527 92.2150   2
  -6  -7  -2 199.105 117.676   2
   6   7   3 1837.47 133.528   1
   6  -7   3 1963.75 178.577   3
  -6  -7  -3 1849.93 203.336   2
   6  -7   3 1879.43 167.248   2
   6  -7   4-39.4585 62.0447   3
   6   7   4-0.73393 47.5290   1
  -6  -7  -4 47.0531 99.9443   2
   6  -7   4 61.1304 75.4494   2
   6  -7   5 785.410 120.232   3
  -6  -7  -5 787.987 147.793   2
   6   7   5 770.359 97.7275   1
   6  -7   5 843.979 126.465   2
  -6  -7  -6 170.937 97.4677   2
   6   7   6 104.966 59.7404   1
   6  -7   6 19.2033 56.3744   3
   6  -7   6 99.5197 85.5983   2
   6  -7   7 104.265 85.1863   2
   6  -7   7 21.3887 57.9330   3
  -6  -7  -7-141.356 96.1239   2
   6   7   7 40.3447 52.9095   1
   6  -7   8 632.873 113.654   2
   6  -7   8 501.620 102.899   3
  -6  -7  -8 570.934 129.260   2
   6   7   8 641.279 102.081   1
   6  -7   9 93.2316 85.0268   2
   6  -7   9 107.667 71.2256   3
  -6  -7  -9 31.5837 79.1835   2
   6   7   9-24.1632 60.8533   1
   6  -7  10 603.277 112.758   2
   6  -7  10 683.367 117.694   3
  -6  -7 -10 352.111 99.6726   2
   6   7  10 804.430 118.615   1
   6  -7  11 380.800 105.045   2
   6  -7  11 727.428 122.708   3
   6   7  11 735.775 118.576   1
   6  -7  12 408.599 104.317   2
   6  -7  12 641.146 114.486   3
   6   7  12 699.710 117.501   1
   6  -7  13 285.314 101.777   2
   6  -7  13 213.512 80.8785   3
   6   7  13 380.639 100.755   1
   6  -7  14 133.172 64.2305   3
   6   7  14 344.673 101.724   1
  -6   8   8-24.2998 83.6220   1
  -6   8   7-59.5359 97.0724   1
  -6   8   6 438.210 128.285   1
  -6  -8   6 220.915 133.173   2
  -6  -8   5 320.533 145.787   2
  -6   8   5 212.780 95.2255   1
  -6  -8   4 1091.22 191.496   2
  -6   8   4 1362.58 184.833   1
  -6  -8   3 270.981 133.887   2
   6  -8  -3-58.6669 89.8574   2
  -6   8   3 87.1490 91.7802   1
   6  -8  -2-99.3365 84.3205   2
  -6  -8   2 125.496 128.523   2
   6  -8  -1 928.579 142.130   3
   6  -8  -1 795.353 118.760   2
  -6  -8   1 1143.70 194.477   2
   6  -8   0 42.6827 70.0515   3
   6  -8   0-16.4318 65.8129   2
  -6  -8   0-18.2245 112.699   2
   6  -8   1-16.2013 65.3507   3
   6  -8   1 1.65486 69.1735   2
   6  -8   2 61.5685 65.7316   3
   6  -8   2 69.5000 80.7605   2
   6  -8   3 26.9085 62.6274   3
   6  -8   3 99.7704 76.9465   2
  -6  -8  -3 211.363 120.792   2
   6  -8   4 151.929 79.9127   3
  -6  -8  -4 58.0584 97.0926   2
   6  -8   4 184.233 94.0001   2
   6  -8   5 516.323 111.417   3
  -6  -8  -5 481.919 131.181   2
   6  -8   5 693.512 130.664   2
   6  -8   6 476.953 104.908   3
  -6  -8  -6 525.483 131.234   2
   6  -8   6 679.557 129.135   2
   6  -8   7 93.6299 77.8112   3
   6  -8   7-14.9218 83.7914   2
   6  -8   8 297.109 95.7913   3
   6  -8   9 608.905 112.492   3
  -7   0  24 250.962 87.4306   1
  -7   0  23 36.5476 60.9836   1
  -7   0  22 4037.57 257.971   1
  -7   0  21 69.7161 65.5478   1
  -7   0  20-28.3508 58.5976   1
  -7   0  19 14.4084 61.0262   1
  -7   0  18 481.588 88.7455   1
  -7   0  17 8.98611 26.2798   4
  -7   0  17 23.8329 43.6957   3
  -7   0  17 47.2266 57.6521   1
  -7   0  16 287.950 46.8234   4
  -7   0  16 257.425 65.1833   1
  -7   0  16 370.994 70.6264   3
  -7   0  15-18.5159 51.8635   1
  -7   0  15 2.31899 24.7891   4
  -7   0  15 21.6332 38.4227   3
  -7   0  14 349.704 65.4929   3
  -7   0  14 282.392 70.1132   1
  -7   0  14 316.954 51.1559   4
  -7   0  13 18.7472 28.5978   4
  -7   0  13 18.4109 49.1007   1
  -7   0  13-0.08361 36.4166   3
  -7   0  12 65.6118 31.1017   4
  -7   0  12 108.584 45.6577   3
  -7   0  12 91.2215 56.4323   1
  -7   0  11-10.6237 37.9523   3
  -7   0  11 33.9280 49.2186   1
  -7   0  10 15851.9 314.790   3
  -7   0  10 16646.6 337.315   1
  -7   0   9-16.5050 35.9660   3
  -7   0   9-11.6140 41.4923   1
   7   0  -8 122.303 40.5265   3
  -7   0   8 55.9678 38.6753   1
  -7   0   8 90.4724 30.9711   3
   7   0  -7 21.9390 33.0134   3
  -7   0   7 30.4037 29.1823   3
  -7   0   7-11.1996 35.8680   1
   7   0  -6 627.620 61.6035   3
  -7   0   6 626.761 62.7927   1
  -7   0   6 621.895 57.9201   3
   7   0  -5 44.2630 31.0170   3
  -7   0   5-9.60676 21.0379   3
  -7   0   5-35.4409 38.3027   2
   7   0  -4 2267.23 108.001   3
  -7   0   4 2231.16 105.170   2
  -7   0   4 2299.31 102.127   3
   7   0  -3-26.1728 32.1959   3
  -7   0   3 23.8452 30.9878   2
  -7   0   3-3.17139 19.6537   3
  -7   0   2 4466.81 125.035   2
   7   0  -2 4264.00 144.848   3
  -7   0   2 4291.26 138.831   3
  -7   0   1 7.77259 28.0456   2
   7   0  -1 3.49973 24.8917   3
  -7   0   1-4.82318 20.3534   3
   7   0   0 12361.0 252.507   3
  -7   0   0 11780.7 235.110   3
  -7   0   0 11509.5 171.543   2
   7   0   1 4.43312 19.2313   2
   7   0   1-21.5485 34.6538   3
  -7   0  -1-13.7549 23.5349   3
  -7   0  -1 28.4895 26.9949   2
   7   0   2 15425.2 195.455   2
   7   0   2 15878.0 293.254   3
  -7   0  -2 15461.0 175.438   2
  -7   0  -2 15420.1 283.793   1
   7   0   3 21.5442 29.5124   2
   7   0   3-0.42540 24.6342   3
  -7   0  -3-39.1931 32.1619   1
   7   0   4 4263.54 161.729   3
  -7   0  -4 4179.21 160.168   1
   7   0   4 4327.90 122.642   2
  -7   0  -5 26.5536 30.5642   1
   7   0   5-16.7369 26.7039   3
   7   0   5 39.9711 36.4752   2
  -7   0  -6 135.862 41.9413   1
   7   0   6 111.542 36.1802   3
   7   0   6 155.925 47.2437   2
  -7   0  -7-34.9864 44.3644   1
   7   0   7-21.4927 31.7386   3
   7   0   7 26.7920 40.7371   2
   7   0   8 940.755 90.3471   3
   7   0   8 960.323 79.2416   2
  -7   0  -8 1049.48 98.8791   1
  -7   0  -9-3.42392 40.3976   1
   7   0   9-28.3812 34.8372   3
   7   0   9-7.02135 42.8880   1
   7   0   9 6.88409 40.1709   2
  -7   0 -10 2310.49 150.931   1
   7   0  10 2224.93 141.596   3
   7   0  10 2114.44 119.524   2
   7   0  10 2243.14 150.579   1
  -7   0 -11-17.4202 23.0472   4
   7   0  11 11.5249 34.4282   3
   7   0  11-12.6285 26.9544   2
   7   0  11-26.9174 52.1865   1
  -7   0 -12 6.67364 22.5517   4
   7   0  12 7.77533 44.2684   1
  -7   0 -13-12.2885 23.5476   4
   7   0  13 25.2533 50.4333   1
   7   0  14 2579.50 182.458   1
  -7   0 -14 2744.52 123.817   4
  -7   0 -15 18.8743 26.1149   4
   7   0  15-54.6019 64.0569   1
  -7   0 -16 1635.34 93.2253   4
   7   0  16 1380.59 150.325   1
  -7   0 -17-12.0198 21.6570   4
   7   0  17-26.9985 62.8323   1
   7   0  18 4015.37 256.448   1
   7   0  19 14.6398 62.4692   1
   7   0  20-54.7164 72.9214   1
   7   0  21-34.1330 74.4581   1
   7   0  22 713.296 119.501   3
   7   0  22 551.020 118.051   1
   7   0  23-7.87420 49.7802   3
  -7   1  24 1761.13 193.169   1
  -7   1  23 1536.78 179.406   1
  -7  -1  23 1300.10 145.054   1
  -7  -1  22 182.571 65.0233   1
  -7   1  22 115.975 72.9456   1
  -7  -1  21 427.824 89.1686   1
  -7   1  21 369.328 97.4464   1
  -7  -1  20 123.541 56.0903   1
  -7   1  20 281.885 91.4597   1
  -7  -1  19 165.365 62.4958   1
  -7   1  19 214.926 79.8201   1
  -7   1  18 26.3330 24.6321   4
  -7   1  18-11.0060 62.3949   1
  -7  -1  18 70.9240 57.0961   1
  -7   1  17 75.1601 31.4705   4
  -7   1  17 34.1992 68.4296   1
  -7  -1  17 33.1384 43.6486   1
  -7  -1  17 137.247 51.3853   3
  -7  -1  16 410.343 62.8454   3
  -7   1  16 287.294 79.9386   1
  -7  -1  16 350.601 70.3862   1
  -7   1  15 438.022 77.1943   3
  -7  -1  15 367.904 58.9806   3
  -7   1  15 447.541 92.0414   1
  -7  -1  15 430.553 71.3803   1
  -7  -1  14 44.5149 31.7900   4
  -7   1  14 46.3802 46.4238   3
  -7  -1  14 71.1770 35.8804   3
  -7   1  14 73.7144 66.2298   1
  -7  -1  14 89.9044 46.5866   1
  -7  -1  13 223.147 46.6619   4
  -7   1  13 196.487 58.8228   3
  -7  -1  13 170.256 44.4119   3
  -7  -1  13 229.270 58.0194   1
  -7   1  13 147.143 66.5835   1
  -7  -1  12 4760.40 177.893   4
  -7  -1  12 4659.32 157.141   3
  -7   1  12 4751.94 206.983   3
  -7  -1  12 4409.74 169.555   1
  -7   1  12 4527.45 212.317   1
  -7   1  11 2021.49 144.491   1
  -7  -1  11 2044.82 118.103   4
  -7   1  11 1978.27 134.043   3
  -7  -1  11 1891.57 98.5822   3
  -7  -1  11 1857.65 106.002   1
  -7  -1  11 1887.57 151.912   2
  -7  -1  10 434.102 54.5368   1
  -7  -1  10 500.075 62.0987   4
  -7   1  10 435.575 65.5528   3
  -7  -1  10 396.652 45.4361   3
  -7  -1  10 451.959 86.2126   2
  -7   1  10 393.840 68.9829   1
  -7  -1   9 67.3235 28.7938   4
  -7   1   9 110.906 50.1954   1
  -7   1   9 68.6396 38.7868   3
  -7  -1   9 138.313 39.4497   1
  -7  -1   9 108.214 30.4830   3
  -7  -1   9 55.8864 60.8761   2
   7  -1  -8 262.026 57.1648   3
  -7  -1   8 204.751 43.8847   4
  -7   1   8 150.282 41.3731   3
  -7  -1   8 163.155 27.7843   3
  -7  -1   8 233.916 59.8842   2
  -7  -1   8 215.833 40.6892   1
  -7   1   8 232.397 58.8891   1
  -7  -1   7 394.792 55.4197   4
   7   1  -7 397.756 42.7913   3
   7  -1  -7 397.378 64.7215   3
  -7   1   7 360.195 63.2447   1
  -7  -1   7 377.029 36.7709   3
  -7   1   7 325.190 51.1328   3
  -7  -1   7 313.602 68.6416   2
  -7  -1   7 451.708 49.1677   1
  -7  -1   6 18.8230 28.6454   4
   7   1  -6 7.49188 22.6945   3
   7  -1  -6 26.7551 37.3521   3
  -7   1   6 51.5188 35.9280   3
  -7  -1   6 20.5324 14.9464   3
  -7  -1   6 45.2856 41.5792   2
  -7  -1   6 35.5108 26.7282   1
  -7  -1   5 593.926 64.9370   4
   7   1  -5 576.917 49.3619   3
  -7  -1   5 602.180 44.1433   3
  -7  -1   5 572.712 72.7560   2
   7  -1  -5 610.462 71.8113   3
  -7   1   5 513.218 61.1126   3
  -7  -1   5 567.264 46.7953   1
  -7  -1   4 16659.7 319.215   2
   7  -1  -4 16390.4 322.029   3
  -7  -1   4 16267.0 312.670   4
   7   1  -4 16422.8 239.043   3
  -7   1   4 16488.0 314.191   3
  -7  -1   4 16754.9 226.748   3
  -7  -1   3 1613.90 101.235   2
   7  -1  -3 1617.73 103.480   3
   7   1  -3 1570.33 75.3733   3
  -7   1   3 1639.06 100.806   3
  -7  -1   3 1577.69 101.094   4
  -7  -1   3 1745.11 75.4983   3
  -7  -1   2 2006.09 110.132   2
   7   1  -2 1897.36 86.1732   3
  -7   1   2 1958.21 108.419   3
  -7   1   2 1844.69 65.5228   2
   7   1  -2 1891.55 100.800   2
   7  -1  -2 1904.30 110.133   3
   7   1  -1 656.530 62.5771   2
  -7   1   1 499.991 28.9340   2
   7  -1  -1 688.143 70.1015   3
   7   1  -1 634.823 52.3601   3
  -7   1   1 710.014 66.9714   3
  -7  -1   1 620.233 46.9536   1
  -7  -1   1 739.009 73.8195   2
   7   1   0 36814.3 410.146   2
   7  -1   0 36089.1 468.417   3
   7   1   0 36824.8 391.173   3
  -7   1   0 36970.9 458.195   3
  -7  -1   0 35788.6 352.301   1
  -7  -1   0 36016.2 414.547   2
   7   1   1 6614.31 179.483   2
   7  -1   1 6786.84 205.959   3
  -7   1  -1 6837.04 200.928   3
   7   1   1 6807.13 176.986   3
  -7  -1  -1 6910.55 183.864   2
  -7  -1  -1 6612.83 162.568   1
   7   1   2 733.727 68.5063   2
   7  -1   2 684.489 70.7376   3
  -7   1  -2 656.317 64.8650   3
   7   1   2 624.254 57.6400   3
  -7  -1  -2 721.182 70.9722   2
  -7  -1  -2 643.768 56.9809   1
   7  -1   3 1201.33 91.8942   3
   7   1   3 1096.31 78.8425   3
  -7  -1  -3 1160.21 77.8824   2
  -7  -1  -3 1174.97 79.1425   1
   7   1   3 1354.89 91.5203   2
   7  -1   4 17330.8 340.353   3
   7   1   4 17350.3 314.632   3
  -7  -1  -4 16516.1 266.769   2
  -7   1  -4 17378.6 347.283   1
   7  -1   4 16624.3 159.324   2
   7   1   4 18423.7 313.221   2
  -7  -1  -4 17450.9 308.899   1
  -7  -1  -5 1363.07 95.3482   1
   7  -1   5 1350.72 101.936   3
   7  -1   5 1256.49 56.0346   2
   7   1   5 1290.08 92.3786   1
  -7   1  -5 1416.03 105.935   1
   7   1   5 1310.44 99.0163   2
  -7  -1  -6 6.60018 15.3064   4
   7   1   6 161.995 56.5847   2
  -7  -1  -6 106.356 37.9704   1
   7  -1   6 156.772 43.1448   3
   7  -1   6 74.4648 24.0381   2
   7   1   6 139.413 43.3147   1
  -7   1  -6 107.165 40.4299   1
  -7  -1  -7-11.4950 16.4982   4
  -7   1  -7 99.0525 45.8284   1
   7  -1   7 85.4334 38.2939   3
  -7  -1  -7 131.053 48.6923   1
   7   1   7 54.4367 33.8437   1
   7   1   7 104.084 56.2659   2
  -7  -1  -8 6266.47 222.511   1
   7  -1   8 6200.52 223.517   3
   7   1   8 6326.86 220.045   2
   7   1   8 5844.40 216.590   1
  -7   1  -8 6412.98 237.257   1
  -7  -1  -9 3831.95 182.668   1
   7  -1   9 3611.44 178.174   3
   7   1   9 3515.61 179.975   1
  -7   1  -9 3777.00 191.982   1
   7   1   9 7.44841 21.2724   2
  -7  -1 -10-2.82315 16.2361   4
   7   1  10 18.7340 43.4355   1
  -7   1 -10 48.8095 46.3487   1
   7  -1  10 28.1218 34.0092   3
  -7  -1 -10 98.4685 59.0937   1
   7   1  11 114.966 50.3615   1
  -7  -1 -11 13.3476 14.8487   4
   7  -1  11 185.469 52.4228   3
   7  -1  12 480.804 77.1135   3
  -7  -1 -12 11.9337 13.5828   4
   7   1  12 450.856 84.1524   1
   7   1  12 507.487 92.6405   2
  -7  -1 -13-3.89163 13.3978   4
   7   1  13 103.084 60.8110   1
   7  -1  13 61.5229 41.0896   3
   7   1  13-42.5468 60.1970   2
   7   1  14 704.428 103.787   1
   7  -1  14 657.620 90.8522   3
   7   1  15 366.056 83.0775   1
   7  -1  15 271.550 68.4659   3
   7  -1  16 7319.02 301.760   3
   7   1  16 7420.94 326.280   1
  -7   1 -17 1680.97 93.8141   4
   7  -1  17 1607.88 149.251   3
   7   1  17 1798.38 170.952   1
  -7   1 -18 597.159 55.0604   4
   7   1  18 478.493 99.5822   1
   7  -1  18 562.942 95.4731   3
   7   1  19 120.818 83.9210   1
   7  -1  19-3.44074 40.2733   3
   7  -1  20 46.3957 46.5713   3
   7   1  20 101.406 79.6721   1
   7  -1  21 136.297 66.7535   3
   7   1  21 186.169 85.1533   1
   7  -1  22 340.165 84.8883   3
   7   1  22 384.953 108.715   1
   7  -1  23 341.502 92.6043   3
  -7   2  23 1805.93 197.918   1
  -7  -2  22 226.382 95.1044   2
  -7   2  22 165.957 94.7322   1
  -7   2  21 176.597 74.4977   1
  -7  -2  21 233.317 64.8662   1
  -7  -2  21 39.1437 79.3954   2
  -7  -2  20 49.7427 46.9514   1
  -7  -2  20 20.0241 83.5695   2
  -7   2  20-30.2235 72.7026   1
  -7   2  19-108.662 85.3969   1
  -7  -2  19 34.0179 38.3713   1
  -7  -2  19-85.5968 83.4118   2
  -7  -2  18 91.8770 45.9023   1
  -7   2  18 90.3845 69.4410   1
  -7  -2  18 0.38614 75.3005   2
  -7  -2  17 3319.06 244.809   2
  -7   2  17 3436.16 229.328   1
  -7  -2  17 3155.33 160.488   1
  -7  -2  16 1.22597 36.7732   1
  -7  -2  16 19.9191 26.1253   3
  -7   2  16 2.51059 64.1935   1
  -7  -2  16 2.26007 74.8801   2
  -7  -2  15 793.872 63.6841   3
  -7  -2  15 691.373 117.713   2
  -7   2  15 706.644 110.101   1
  -7  -2  15 642.555 70.8099   1
  -7  -2  14 759.861 56.7712   3
  -7   2  14 770.966 114.863   1
  -7  -2  14 771.307 119.907   2
  -7  -2  14 728.401 68.4294   1
  -7   2  13 155.516 79.8538   1
  -7  -2  13 40.6419 29.2668   1
  -7  -2  13 31.9632 17.4828   3
  -7  -2  13 7.81321 73.2295   2
  -7  -2  12 45.1010 29.7788   1
  -7   2  12 53.8969 52.3579   3
  -7  -2  12 63.4497 18.9929   3
  -7   2  12 77.2593 62.2212   1
  -7  -2  12 151.695 79.0885   2
  -7   2  11 4833.20 225.439   3
  -7   2  11 4871.94 230.794   1
  -7  -2  11 4518.33 95.2677   3
  -7  -2  11 4946.03 249.984   2
  -7  -2  11 4673.05 130.409   1
  -7   2  10 859.943 101.122   1
  -7   2  10 901.000 96.0995   3
  -7  -2  10 806.780 36.1986   3
  -7  -2  10 936.874 119.151   2
  -7  -2  10 892.565 52.9447   1
  -7   2   9 4827.52 214.653   3
  -7  -2   9 5048.36 239.760   2
  -7  -2   9 4270.76 72.5220   3
  -7   2   9 4824.86 216.945   1
  -7  -2   9 4777.61 104.219   1
  -7  -2   8-27.2985 33.9799   4
   7  -2  -8 12.2966 50.6588   3
  -7  -2   8-7.11458 10.9529   1
  -7   2   8-8.83687 41.4314   3
  -7  -2   8 87.8195 79.2981   2
  -7   2   8-45.4724 53.9490   1
  -7  -2   7 4653.25 184.234   4
   7  -2  -7 5052.90 211.812   3
  -7  -2   7 4984.50 224.177   2
  -7   2   7 4950.65 210.410   3
   7  -2  -6 1577.92 120.351   3
  -7  -2   6 1512.87 124.405   2
  -7   2   6 1501.14 112.447   3
  -7  -2   6 1605.36 110.799   4
  -7  -2   5 5101.26 191.571   4
   7  -2  -5 5517.78 214.081   3
   7   2  -5 5040.59 100.579   3
  -7   2   5 5479.03 209.602   3
  -7  -2   5 5384.98 215.619   2
   7  -2  -4 39.7717 43.4250   3
   7   2  -4-7.97941 14.3992   3
  -7   2   4-2.64377 29.0964   3
  -7  -2   4-29.4117 55.7819   2
  -7  -2   4 2.32111 30.1677   4
   7   2  -4-22.5650 30.6155   2
  -7   2   4-25.8229 33.4326   2
  -7  -2   3 3095.56 161.404   2
  -7  -2   3 3121.26 150.052   4
   7  -2  -3 2947.85 155.278   3
  -7   2   3 3156.17 156.217   3
   7   2  -3 3167.16 91.3322   3
   7   2  -3 2962.12 151.056   2
  -7   2   3 3084.91 98.1584   2
   7  -2  -2 3854.81 172.990   3
   7   2  -2 3785.79 168.358   2
  -7  -2   2 3622.44 74.1594   1
  -7   2   2 3984.70 171.629   3
   7   2  -2 3842.75 107.462   3
  -7   2   2 3740.95 97.8776   2
  -7  -2   2 3616.57 167.315   2
  -7   2   1 250.402 25.0457   2
  -7  -2   1 172.737 52.2480   2
   7   2  -1 304.393 64.4298   2
   7   2  -1 270.159 34.3493   3
   7  -2  -1 224.441 49.6644   3
  -7  -2   1 348.971 30.8462   1
  -7  -2   0 5804.03 126.668   1
   7  -2   0 5591.19 205.413   3
   7   2   0 6026.65 150.658   3
  -7  -2   0 5744.57 202.783   2
   7   2   0 5425.25 198.473   2
   7  -2   1 1362.68 107.664   3
  -7  -2  -1 1455.10 72.8938   1
   7   2   1 1249.16 100.772   2
   7   2   1 1427.73 81.1363   3
  -7  -2  -1 1484.89 113.563   2
   7  -2   2 757.420 80.9921   3
  -7  -2  -2 782.820 60.3429   1
   7   2   2 711.238 56.7207   1
  -7  -2  -2 750.827 86.0878   2
   7   2   2 725.189 83.0546   2
   7  -2   3 6258.05 219.314   3
  -7  -2  -3 6059.36 169.546   1
  -7  -2  -3 6260.89 210.329   2
   7   2   3 6252.72 174.118   1
   7   2   3 6244.62 219.638   2
   7   2   4 251.268 44.9326   1
   7   2   4 238.174 59.9381   2
   7  -2   4 242.524 51.5477   3
  -7  -2  -4 339.528 65.5219   2
   7  -2   4 244.258 22.9422   2
  -7  -2  -4 278.756 45.5971   1
   7  -2   5 211.548 27.0089   2
   7  -2   5 311.399 58.4221   3
   7   2   5 292.165 68.1841   2
   7   2   5 283.328 48.2631   1
  -7  -2  -5 337.935 60.5127   2
  -7  -2  -5 240.385 45.5863   1
  -7  -2  -6 325.054 52.6004   1
   7   2   6 428.427 61.4250   1
   7  -2   6 334.735 38.8361   2
   7  -2   6 238.762 52.1945   3
  -7  -2  -6 264.357 55.9179   2
   7   2   6-6.71375 18.9268   2
  -7  -2  -7 286.924 55.9322   1
   7   2   7 312.643 61.5676   1
   7  -2   7 257.746 54.6839   3
   7  -2   7 254.398 38.8022   2
  -7  -2  -8 357.631 63.3811   1
   7   2   8 460.520 71.7821   1
   7  -2   8 407.286 67.5363   3
   7  -2   8 314.591 45.7548   2
  -7   2  -8 413.740 69.2360   1
   7  -2   9 1010.67 102.537   3
   7  -2   9 835.743 75.0143   2
  -7  -2  -9 962.596 100.665   1
   7   2   9 1054.80 103.478   1
   7   2  10 119.046 57.2204   1
  -7  -2 -10 156.868 58.2061   1
   7  -2  10 152.324 55.2105   3
   7   2  10 237.638 88.5239   2
   7  -2  11 2716.08 166.927   3
   7   2  11 3161.64 198.177   2
   7   2  11 2680.77 173.399   1
   7   2  12 778.834 107.064   1
   7  -2  12 658.299 89.1991   3
   7   2  12 865.680 123.911   2
   7   2  13 103.477 64.3595   1
   7  -2  13 5.94780 39.9678   3
   7   2  14 248.164 75.9561   1
   7  -2  14 396.543 79.3822   3
   7  -2  15 4789.39 241.716   3
   7   2  15 4954.04 265.239   1
   7   2  16 423.125 96.6135   1
   7  -2  16 282.050 68.8607   3
   7  -2  17 963.131 119.561   3
   7   2  17 916.503 133.090   1
   7   2  18 734.245 123.605   1
   7  -2  18 614.370 99.1934   3
   7  -2  19 1737.52 162.814   3
   7   2  19 1551.35 175.288   1
   7   2  20 63.1453 72.0773   1
   7  -2  20-7.55430 52.5631   3
   7   2  21 46.2640 67.6721   1
   7  -2  21 10.7657 43.3226   3
   7   2  22 49.8510 71.3616   1
   7  -2  22 55.3096 49.6574   3
   7  -2  23 3196.18 241.516   3
  -7   3  22 31.3337 82.4486   1
  -7  -3  21 2096.65 229.623   2
  -7   3  21 1816.41 197.832   1
  -7   3  20-116.281 88.3813   1
  -7  -3  20-21.6274 83.2494   2
  -7   3  19 223.565 86.8855   1
  -7  -3  19 361.920 111.225   2
  -7   3  18 262.271 96.7848   1
  -7  -3  18 129.978 89.4753   2
  -7  -3  17 217.074 100.597   2
  -7   3  17 238.497 87.6841   1
  -7  -3  16 2729.20 234.815   2
  -7   3  16 2483.34 202.717   1
  -7   3  15-7.14790 61.4397   1
  -7  -3  15 42.2532 77.8675   2
  -7   3  14 153.649 77.0796   1
  -7  -3  14 108.768 84.2595   2
  -7   3  13 2948.44 206.576   1
  -7  -3  13 3080.92 230.477   2
  -7  -3  12 8114.79 349.780   2
  -7   3  12 7035.81 298.715   1
  -7  -3  11 2903.62 216.690   2
  -7   3  11 2757.27 189.574   1
  -7   3  11 2496.69 154.178   2
  -7   3  10 8.61296 65.8223   1
  -7  -3  10 123.044 92.4262   2
  -7   3  10-76.1411 66.1383   2
  -7   3   9 129.106 60.8966   1
  -7  -3   9 277.642 80.7951   2
  -7   3   9 117.629 54.2698   2
   7  -3  -8 273.727 76.5047   3
  -7  -3   8 177.172 83.6778   2
  -7   3   8 325.977 76.1997   1
  -7   3   8 228.889 58.2582   2
  -7   3   7 238.376 64.1722   3
  -7  -3   7 129.660 76.7965   2
  -7   3   7 333.621 65.6013   2
   7  -3  -7 339.155 76.3745   3
   7   3  -7 248.147 51.2816   4
   7   3  -6 2.59453 31.9481   4
   7  -3  -6-51.1095 53.2218   3
  -7  -3   6-55.1313 81.7725   2
  -7   3   6-35.6115 53.7343   3
   7   3  -6-9.72525 50.5555   2
  -7   3   6 43.3105 49.9867   2
   7   3  -5 229.121 51.1985   4
   7  -3  -5 101.477 54.8331   3
  -7  -3   5 186.486 74.4561   2
  -7   3   5 297.339 62.4553   3
   7   3  -5 194.037 56.1563   2
  -7   3   5 381.850 69.3693   2
   7   3  -4 23.7276 29.7072   4
   7  -3  -4 37.8054 51.4995   3
  -7  -3   4 126.468 77.1222   2
  -7   3   4 55.4951 43.2218   3
   7   3  -4 19.6275 8.77618   3
  -7   3   4 6.46093 43.0697   2
   7  -3  -3 831.075 99.9233   3
  -7  -3   3 952.643 118.623   2
   7   3  -3 938.847 89.5782   4
   7   3  -3 820.129 42.5356   3
  -7   3   3 827.280 74.1462   2
   7  -3  -2 2847.05 164.934   3
   7   3  -2 2912.57 88.5096   3
  -7   3   2 2768.65 109.572   2
  -7  -3   2 2660.55 165.779   2
   7   3  -2 2859.66 151.548   4
   7   3  -1 326.018 56.0225   4
  -7  -3   1 249.420 79.3876   2
  -7   3   1 329.077 46.2432   2
   7  -3  -1 312.245 67.9551   3
  -7  -3   1 241.622 27.2996   1
  -7   3   0 2955.75 99.8068   2
   7  -3   0 3014.14 167.565   3
  -7  -3   0 3023.19 96.1705   1
   7   3   0 3012.55 90.7335   1
  -7  -3   0 2956.94 174.970   2
   7   3   0 3091.85 158.775   4
  -7  -3  -1 16028.7 249.432   1
   7  -3   1 16100.5 378.858   3
  -7   3  -1 15319.9 211.877   2
   7  -3   1 16544.8 202.861   2
   7   3   1 15870.4 235.370   1
  -7  -3  -1 15970.6 383.073   2
   7   3   1 16659.6 363.630   4
  -7  -3  -2 440.336 53.7961   1
   7   3   2 399.095 47.7751   1
   7   3   2 352.743 60.5155   4
   7  -3   2 377.286 67.8664   3
   7  -3   2 398.495 38.0897   2
  -7  -3  -2 448.963 92.3569   2
   7  -3   3 2599.68 156.731   3
  -7  -3  -3 2570.63 168.063   2
   7  -3   3 2646.41 92.3153   2
   7   3   3 2644.91 117.730   1
  -7  -3  -3 2459.82 117.332   1
   7   3   3 2807.71 151.855   4
   7   3   4 312.779 58.0370   4
   7  -3   4 403.086 73.4074   3
   7   3   4 271.829 47.8322   1
  -7   3  -4 298.041 58.6778   3
  -7  -3  -4 529.055 99.8211   2
  -7  -3  -4 332.698 58.1958   1
   7  -3   4 314.305 44.8242   2
   7  -3   5 730.559 91.8457   3
   7   3   5 653.432 70.3634   1
  -7   3  -5 784.536 85.2750   3
  -7  -3  -5 807.337 80.2065   1
  -7  -3  -5 893.288 107.364   2
   7  -3   5 868.121 63.9388   2
   7   3   5 927.106 90.0959   4
   7   3   6 416.505 88.3717   2
   7  -3   6 574.104 58.0314   2
   7   3   6 443.552 65.6754   1
   7   3   6 546.265 70.7694   4
   7  -3   6 593.430 81.1665   3
  -7   3  -6 529.552 69.9902   3
  -7  -3  -6 322.214 69.6994   2
  -7  -3  -6 552.104 71.9549   1
   7   3   7-9.25440 70.6980   2
   7   3   7 44.2370 45.8484   1
   7  -3   7 3.69475 44.1653   2
   7  -3   7 46.9220 40.9820   3
  -7   3  -7 58.0457 38.4489   3
  -7  -3  -7-99.2972 82.5183   2
  -7  -3  -7 87.6964 47.2019   1
   7   3   7 6.81653 31.1416   4
   7   3   8 40.3730 80.2907   2
   7   3   8 20.4706 46.5945   1
   7  -3   8-86.1092 53.9188   2
   7  -3   8 24.8816 41.1657   3
  -7  -3  -8 8.97906 46.1929   1
   7  -3   9 6605.83 205.891   2
   7  -3   9 6864.42 264.218   3
   7   3   9 7083.05 301.814   2
  -7  -3  -9 6822.07 253.166   1
   7   3   9 6717.34 256.096   1
   7  -3  10 2207.50 131.255   2
   7  -3  10 2107.14 151.773   3
  -7  -3 -10 2399.56 160.761   1
   7   3  10 2146.44 154.108   1
   7   3  11 371.789 74.2920   1
   7  -3  11 243.579 64.6746   3
   7  -3  11 303.806 66.2455   2
   7   3  12-41.5174 55.8343   1
   7  -3  12 3.20110 46.9838   3
   7  -3  12-42.0475 49.2619   2
   7   3  13 939.883 119.267   1
   7  -3  13 914.750 104.735   2
   7  -3  13 823.815 104.206   3
   7   3  14 37.3287 59.9040   1
   7  -3  14 73.0053 49.1556   3
   7  -3  14 39.8831 51.3466   2
   7   3  15 484.320 101.654   1
   7  -3  15 372.142 76.2457   3
   7  -3  15 382.214 81.6116   2
   7   3  16 39.6225 64.7314   1
   7  -3  16 51.3550 46.8292   3
   7  -3  16-69.8600 69.7925   2
   7  -3  17 2364.52 180.867   2
   7  -3  17 2654.84 194.890   3
   7   3  17 2562.52 210.546   1
   7   3  18 328.808 99.0211   1
   7  -3  18 242.715 70.3224   3
   7  -3  18 150.941 71.9334   2
   7   3  19 894.159 145.933   1
   7  -3  19 766.118 115.067   3
   7  -3  19 552.666 104.882   2
   7   3  20-7.34165 64.6124   1
   7  -3  20 104.767 61.1188   3
   7  -3  20-53.5414 80.8142   2
   7   3  21 414.347 115.842   1
   7  -3  21 428.160 92.0119   3
   7  -3  21 342.422 97.4685   2
   7  -3  22 128.728 65.2157   3
   7  -3  22 242.531 91.2632   2
  -7   4  21 322.009 111.881   1
  -7   4  20 45.4616 72.9022   1
  -7  -4  20 177.734 117.640   2
  -7   4  19 365.431 118.098   1
  -7  -4  19 297.265 129.375   2
  -7  -4  18 475.933 130.930   2
  -7   4  18 347.328 104.572   1
  -7  -4  17 781.656 152.329   2
  -7   4  17 694.647 136.313   1
  -7   4  16 154.615 79.6594   1
  -7  -4  16 146.442 99.8135   2
  -7   4  15 981.375 141.921   1
  -7  -4  15 964.922 165.340   2
  -7   4  14 694.677 115.176   1
  -7  -4  14 1088.59 165.713   2
  -7  -4  13-35.7510 84.8979   2
  -7   4  13 28.3590 74.6827   1
  -7  -4  12-22.3204 109.525   2
  -7   4  12 191.717 82.6629   1
  -7   4  11 816.211 122.869   1
  -7  -4  11 643.306 119.033   2
  -7  -4  10 4761.84 273.716   2
  -7   4  10 4774.85 251.900   1
  -7   4  10 4908.84 233.115   2
  -7   4   9 192.189 77.3272   1
  -7  -4   9 148.682 90.4806   2
  -7   4   9 332.902 93.3233   2
  -7   4   8 485.418 99.9731   1
   7  -4  -8 421.689 92.8821   3
  -7  -4   8 258.003 93.6171   2
  -7   4   8 606.346 103.030   2
  -7  -4   7 6468.13 303.455   2
   7  -4  -7 6832.71 291.715   3
  -7   4   7 6436.07 278.093   1
  -7   4   7 6536.21 249.104   2
   7  -4  -6 944.738 116.315   3
  -7  -4   6 1125.62 145.976   2
  -7   4   6 1114.26 115.440   2
   7  -4  -5 812.435 112.142   3
  -7  -4   5 898.955 137.660   2
  -7   4   5 890.901 101.272   2
   7  -4  -4 2616.34 178.302   3
  -7   4   4 2657.68 146.597   2
  -7  -4   4 2550.54 191.933   2
   7   4  -3 2013.37 72.4825   3
   7  -4  -3 2122.19 159.635   3
   7   4  -3 2201.82 173.887   2
   7   4  -3 2123.25 68.0831   3
  -7   4   3 1987.92 122.061   2
  -7  -4   3 1932.99 171.257   2
   7  -4  -2 2022.26 159.336   3
   7   4  -2 1955.78 168.074   2
  -7  -4   2 1934.77 163.187   2
  -7   4   2 2246.93 125.425   2
   7   4  -1 166.143 23.3317   1
  -7  -4   1 123.799 88.6381   2
   7  -4  -1 233.697 68.5228   3
  -7   4   1 166.080 52.2097   2
   7   4  -1 70.6556 64.8236   2
  -7  -4   0 571.305 114.943   2
   7  -4   0 540.532 86.8297   3
  -7   4   0 295.937 51.4554   2
   7   4   0 315.486 82.6725   2
   7  -4   0 370.566 49.7867   2
   7   4   0 506.140 42.9885   1
   7   4   1-15.4244 25.9465   1
  -7  -4  -1 20.9027 96.4167   2
   7  -4   1 84.2381 51.3770   3
   7   4   1-37.9556 79.8763   2
  -7   4  -1-11.4185 35.6889   2
   7  -4   1-1.74403 38.9185   2
   7   4   2 3109.47 201.131   2
  -7  -4  -2 3389.26 140.286   1
   7  -4   2 3354.62 188.874   3
  -7   4  -2 3038.71 126.862   2
   7  -4   2 3832.10 140.187   2
  -7  -4  -2 3352.15 208.573   2
   7   4   2 3376.77 127.748   1
   7   4   3 331.495 101.154   2
   7  -4   3 160.761 55.8259   3
   7   4   3 242.822 46.6865   1
  -7   4  -3 174.167 40.5445   2
  -7  -4  -3 226.595 55.7159   1
  -7  -4  -3 457.618 110.505   2
   7  -4   3 210.870 56.9851   2
   7  -4   4 255.246 58.9139   2
  -7  -4  -4 152.339 44.3931   1
   7   4   4 210.734 45.1793   1
   7  -4   4 203.315 62.5716   3
  -7  -4  -5 429.815 72.5267   1
   7  -4   5 449.625 67.7710   2
   7  -4   5 403.766 77.0061   3
   7   4   5 393.197 62.9724   1
  -7  -4  -5 653.101 114.275   2
   7  -4   6 428.697 64.8683   2
   7  -4   6 476.559 81.7222   3
   7   4   6 500.933 73.6261   1
  -7  -4  -6 443.290 96.2518   2
  -7  -4  -6 531.115 76.8787   1
   7  -4   7 547.567 80.6740   2
   7  -4   7 488.296 86.0664   3
   7   4   7 443.753 74.8601   1
  -7  -4  -7 306.446 88.3018   2
  -7  -4  -7 457.399 79.7403   1
   7  -4   8 159.569 60.3303   2
   7  -4   8 112.301 54.5381   3
   7   4   8 69.6123 55.5450   1
  -7  -4  -8 195.716 66.0119   1
  -7  -4  -8-123.977 90.2218   2
   7  -4   9-49.8515 57.2162   2
   7  -4   9 4.53204 42.3967   3
   7   4   9-16.4801 48.2433   1
  -7  -4  -9-10.1678 58.6712   1
   7  -4  10 6315.10 232.784   2
   7  -4  10 6297.50 269.403   3
   7   4  10 6415.09 268.628   1
   7   4  11 134.935 65.8983   1
   7  -4  11 18.0319 57.2050   2
   7  -4  11 76.3462 55.7126   3
   7  -4  12 1383.72 124.282   2
   7  -4  12 1568.81 143.586   3
   7   4  12 1547.78 148.000   1
   7   4  13 10.6680 55.2340   1
   7  -4  13 138.462 62.4014   2
   7  -4  13 115.956 60.4811   3
   7   4  14 206.742 76.2593   1
   7  -4  14 288.827 72.2748   3
   7  -4  14 357.882 87.0223   2
   7  -4  15 1754.53 155.477   2
   7  -4  15 1728.76 160.908   3
   7   4  15 1962.98 184.597   1
   7   4  16 237.006 89.1488   1
   7  -4  16 49.5785 47.6780   3
   7  -4  16 80.9791 66.6942   2
   7   4  17 284.492 91.3709   1
   7  -4  17 329.118 83.4543   3
   7  -4  17 483.481 106.878   2
   7   4  18 479.721 112.715   1
   7  -4  18 547.463 100.554   3
   7  -4  18 639.348 119.061   2
   7   4  19 829.039 139.826   1
   7  -4  19 701.519 112.555   3
   7  -4  19 627.738 115.855   2
   7   4  20-88.3337 89.2824   1
   7  -4  20 29.0104 53.3759   3
   7  -4  20 14.8621 68.8304   2
  -7  -5  18 1017.13 172.181   2
  -7   5  18 1389.24 180.442   1
  -7  -5  17 2483.62 257.639   2
  -7   5  17 2824.16 239.348   1
  -7  -5  16 1340.32 186.603   2
  -7   5  16 1501.33 181.338   1
  -7  -5  15 1863.71 220.159   2
  -7   5  15 1764.61 190.252   1
  -7   5  14 822.951 144.577   1
  -7  -5  14 373.811 116.027   2
  -7   5  13 2759.32 222.753   1
  -7  -5  13 2302.89 230.143   2
  -7   5  12 1609.35 170.525   1
  -7  -5  12 1502.23 185.437   2
  -7   5  11 33.7856 70.8443   1
  -7  -5  11 29.0687 88.6151   2
  -7  -5  10-5.28657 80.5090   2
  -7   5  10 33.3757 65.9887   1
  -7   5   9 37.7327 73.8050   1
  -7  -5   9 16.4008 84.5087   2
  -7   5   8 169.260 75.8890   2
  -7  -5   8 131.961 96.1152   2
  -7   5   8 169.007 71.7878   1
   7  -5  -7 97.4859 63.5512   3
  -7   5   7 129.549 80.5277   2
  -7  -5   7 215.850 105.911   2
  -7   5   7 45.3010 63.7232   1
   7  -5  -6 595.227 107.510   3
  -7   5   6 620.959 98.0883   2
  -7  -5   6 726.253 141.147   2
  -7   5   5 496.247 88.4063   2
   7  -5  -5 540.125 104.016   3
  -7  -5   5 933.731 147.790   2
  -7   5   4 263.125 72.8265   2
  -7  -5   4 161.926 89.6347   2
   7   5  -4 212.619 21.1098   3
   7   5  -4 239.896 20.8773   3
   7  -5  -4 295.594 90.9908   3
  -7  -5   3 714.499 131.217   2
   7   5  -3 837.634 54.4074   3
   7  -5  -3 893.024 121.478   3
  -7   5   3 1025.32 108.743   2
   7   5  -2 490.181 50.5792   3
   7  -5  -2 338.132 80.8863   3
  -7  -5   2 349.787 112.410   2
  -7   5   2 374.672 73.8920   2
   7   5  -2 320.247 28.4442   1
  -7  -5   1 56.5903 95.8800   2
   7   5  -1 87.1392 33.6219   3
   7  -5  -1 133.338 70.6595   3
  -7   5   1 55.0874 54.6008   2
   7   5  -1 98.4576 25.7898   1
   7  -5  -1 1.04532 58.6137   2
  -7  -5   0 152.050 99.5228   2
   7   5   0 107.774 40.6969   3
   7  -5   0 175.994 75.3315   3
  -7   5   0-6.03484 59.6800   2
   7   5   0 84.9289 29.3281   1
   7  -5   0 70.8684 48.3662   2
   7   5   1 4312.03 144.647   1
   7  -5   1 4112.91 230.890   3
  -7   5  -1 4065.34 181.860   2
   7  -5   1 4280.49 176.474   2
  -7  -5  -1 4231.59 262.976   2
   7   5   2 1520.95 96.3152   1
   7  -5   2 1357.63 138.749   3
  -7   5  -2 1600.12 116.265   2
   7  -5   2 1760.06 121.240   2
  -7  -5  -2 1393.61 168.715   2
   7   5   3 223.217 51.2465   1
  -7   5  -3 144.682 47.9059   2
   7  -5   3 408.523 76.0899   2
  -7  -5  -3 399.151 115.095   2
   7  -5   3 170.718 64.1106   3
   7   5   4 4584.18 179.981   1
   7  -5   4 4369.22 235.544   3
  -7   5  -4 4206.99 180.963   2
  -7  -5  -4 4436.07 254.133   2
   7  -5   4 4435.19 190.972   2
   7   5   5 1327.56 108.458   1
   7  -5   5 1169.82 129.233   3
   7  -5   5 1175.07 108.816   2
  -7  -5  -5 1221.55 149.262   2
   7  -5   6 425.736 78.1318   2
   7  -5   6 332.251 77.1571   3
  -7  -5  -6 420.814 78.2048   1
   7   5   6 404.987 72.8603   1
  -7  -5  -6 310.059 95.7233   2
  -7  -5  -7 914.514 108.896   1
   7  -5   7 935.823 120.027   3
  -7  -5  -7 1020.50 134.212   2
   7  -5   7 1061.83 107.336   2
   7   5   7 1080.48 108.592   1
   7  -5   8 88.2480 59.5724   2
   7  -5   8 168.087 57.4070   3
   7   5   8 162.285 60.9418   1
  -7  -5  -8-10.6528 78.0241   2
   7  -5   9 149.559 68.6974   2
   7  -5   9 150.052 61.1158   3
   7   5   9 167.133 63.9539   1
  -7  -5  -9 12.8830 78.3601   2
   7   5  10 2718.80 184.965   1
   7  -5  10 2663.33 191.158   3
   7  -5  10 2865.33 176.407   2
   7  -5  11 145.641 68.2929   2
   7  -5  11 146.123 61.0416   3
   7   5  11 184.553 69.0738   1
   7  -5  12-34.9724 67.3410   2
   7  -5  12 35.0549 53.7817   3
   7   5  12-3.30854 57.4592   1
   7  -5  13 781.829 110.937   2
   7  -5  13 619.356 104.096   3
   7   5  13 620.033 106.821   1
   7  -5  14 599.673 101.668   2
   7   5  14 768.177 121.168   1
   7  -5  14 596.664 101.927   3
   7  -5  15-29.0583 74.7459   2
   7   5  15-118.508 82.5278   1
   7  -5  15 25.2530 47.2947   3
   7   5  16 708.098 127.338   1
   7  -5  16 468.589 102.005   2
   7  -5  16 815.328 119.215   3
   7   5  17 26.4659 71.7776   1
   7  -5  17-180.353 94.7203   2
   7  -5  17-20.4058 58.5336   3
   7   5  18 147.056 77.7380   1
   7  -5  18-29.1947 95.8050   2
   7  -5  18 85.3419 59.1476   3
   7   5  19 1408.17 182.539   1
   7  -5  19 972.335 134.486   3
  -7   6  15 124.849 90.6641   1
  -7  -6  15 33.4656 106.950   2
  -7  -6  14-12.4584 101.139   2
  -7   6  14 81.7323 82.5382   1
  -7  -6  13 270.979 130.085   2
  -7   6  13 234.983 94.8877   1
  -7  -6  12-10.9044 95.2345   2
  -7   6  12 47.3201 74.7271   1
  -7   6  11 113.988 81.2899   1
  -7  -6  11 30.2759 108.431   2
  -7   6  10 1732.42 182.607   1
  -7  -6  10 1933.71 219.877   2
  -7  -6   9 637.565 140.368   2
  -7   6   9 362.837 107.072   1
  -7  -6   8 2457.61 231.867   2
  -7   6   8 2520.65 214.327   1
  -7   6   7 1121.85 151.100   1
  -7  -6   7 1262.14 175.677   2
   7  -6  -6 17.1329 69.1636   3
  -7  -6   6-63.3985 107.143   2
  -7   6   6 4.56107 70.3357   1
  -7  -6   5 530.392 131.737   2
   7  -6  -5 570.526 110.436   3
  -7  -6   4 1720.12 196.310   2
   7  -6  -4 1878.36 177.867   3
  -7   6   4 1716.70 148.668   2
  -7  -6   3 132.334 102.125   2
   7  -6  -3 160.110 74.0965   3
  -7   6   3 219.803 71.5592   2
   7   6  -3 96.9771 17.4010   1
  -7  -6   2 109.770 99.7041   2
   7  -6  -2 86.0448 76.2610   3
  -7   6   2-12.7505 61.7926   2
   7   6  -2 54.3726 21.4369   1
   7  -6  -2-28.8227 63.3046   2
  -7  -6   1 75.7383 102.935   2
   7  -6  -1 55.1562 64.3693   3
   7   6  -1 75.0359 34.0215   3
  -7   6   1-69.3684 69.0357   2
   7   6  -1 48.6990 26.1218   1
   7  -6  -1-98.4587 64.6509   2
   7   6   0 1089.69 75.2003   1
   7  -6   0 1063.94 136.226   3
  -7   6   0 910.956 106.771   2
   7  -6   0 1054.33 105.425   2
  -7  -6   0 1090.57 170.849   2
   7  -6   1 251.697 86.1648   3
  -7   6  -1 154.612 58.7102   2
   7   6   1 260.302 49.4235   1
   7  -6   1 227.367 71.2109   2
  -7  -6  -1 203.744 113.362   2
   7  -6   2 322.975 85.8520   3
  -7   6  -2 292.198 66.1674   2
   7   6   2 379.590 58.3397   1
   7  -6   2 351.687 78.5530   2
  -7  -6  -2 205.041 112.961   2
   7   6   3 1472.51 125.864   3
   7   6   3 1512.93 108.643   1
  -7   6  -3 1401.63 124.139   2
   7  -6   3 1587.32 159.650   3
   7  -6   3 1538.83 133.171   2
  -7  -6  -3 1660.83 186.782   2
   7   6   4 25.3845 41.1566   3
   7  -6   4 35.9934 60.5081   3
  -7   6  -4-56.7681 53.4251   2
   7   6   4 37.9470 45.7270   1
  -7  -6  -4 166.865 104.661   2
   7  -6   4 51.6140 66.6465   2
   7  -6   5 21.8488 53.4664   3
   7   6   5 52.0220 47.6807   1
  -7  -6  -5 135.047 103.622   2
   7  -6   5 31.8155 67.0669   2
   7  -6   6 85.3111 65.8652   2
   7  -6   6 129.996 68.1233   3
   7   6   6 182.001 61.9937   1
  -7  -6  -6 211.498 98.4301   2
   7  -6   7 33.4550 64.7025   2
   7  -6   7 100.184 67.4389   3
   7   6   7 18.6819 48.6597   1
  -7  -6  -7 100.964 90.1041   2
   7  -6   8 850.749 113.330   2
   7   6   8 1060.21 116.657   1
   7  -6   8 922.302 123.879   3
  -7  -6  -8 896.711 134.672   2
   7  -6   9 555.850 94.9781   2
   7  -6   9 510.268 98.2910   3
   7   6   9 615.027 101.068   1
  -7  -6  -9 402.171 99.5990   2
   7   6  10 2215.46 176.130   1
   7  -6  10 2434.54 196.438   3
   7  -6  10 2116.42 167.891   2
   7  -6  11 692.876 111.094   2
   7  -6  11 453.573 98.5004   3
   7   6  11 331.224 85.1822   1
   7  -6  12 17.5099 53.0386   3
   7   6  12 37.8631 57.1457   1
   7  -6  13 154.437 84.6861   2
   7  -6  13 229.322 77.8735   3
   7   6  13 58.4095 63.3295   1
   7  -6  14-126.469 78.3385   3
   7  -6  14 127.808 85.2694   2
   7   6  14 8.06729 71.4245   1
   7  -6  15 198.166 74.3093   3
   7   6  15 179.320 86.6665   1
   7  -6  16 8.35568 50.3425   3
   7   6  16 11.9837 78.6405   1
  -7  -7  12 244.243 136.318   2
  -7   7  12 44.1707 85.1863   1
  -7  -7  11 489.393 154.493   2
  -7   7  11 451.531 127.885   1
  -7  -7  10 817.304 172.312   2
  -7   7  10 358.069 111.216   1
  -7  -7   9-267.626 151.365   2
  -7   7   9-36.8720 82.3326   1
  -7  -7   8 92.4522 108.803   2
  -7   7   8 182.941 88.0892   1
  -7  -7   7-130.772 120.147   2
  -7   7   7 38.4782 81.2469   1
  -7  -7   6 499.622 139.058   2
  -7   7   6 632.532 126.894   1
  -7  -7   5-30.1838 103.219   2
  -7   7   5 30.7032 79.7032   1
  -7  -7   4 587.694 144.998   2
   7  -7  -4 428.521 107.131   3
  -7  -7   3 332.181 130.639   2
   7  -7  -3 324.463 91.1634   3
   7  -7  -2 8.20082 60.6490   3
  -7  -7   2 14.6559 106.771   2
   7  -7  -2-118.509 72.4827   2
   7  -7  -1 519.277 104.631   3
   7  -7  -1 434.428 86.7077   2
  -7  -7   1 621.643 145.078   2
   7  -7   0 576.990 109.061   3
   7  -7   0 547.346 93.0531   2
  -7  -7   0 695.112 154.234   2
   7  -7   1 143.757 76.5481   3
   7  -7   1 119.555 62.3211   2
  -7  -7  -1 276.671 118.371   2
   7  -7   2 255.947 84.9566   3
   7  -7   2 281.517 83.6833   2
  -7  -7  -2 451.332 141.975   2
   7  -7   3 65.1718 61.4141   3
   7   7   3 80.4450 48.3391   1
   7  -7   3 94.9793 67.3323   2
  -7  -7  -3 19.2473 102.663   2
   7   7   4 972.324 99.5624   1
   7  -7   4 867.828 130.950   3
   7  -7   4 1031.87 128.652   2
  -7  -7  -4 962.456 159.882   2
   7   7   5 845.300 100.426   1
   7  -7   5 1009.10 142.369   3
  -7  -7  -5 983.077 159.820   2
   7  -7   5 884.883 123.941   2
   7  -7   6 2198.77 200.458   3
   7   7   6 2266.53 156.091   1
  -7  -7  -6 2504.64 223.047   2
   7  -7   6 2319.35 182.589   2
   7  -7   7 107.545 70.0109   3
   7   7   7 164.441 62.2441   1
  -7  -7  -7 171.139 98.8610   2
   7  -7   7 81.6932 70.5128   2
   7  -7   8 166.802 84.7943   2
   7  -7   8 141.134 77.5564   3
   7   7   8 209.193 68.4498   1
  -7  -7  -8 80.7495 95.1141   2
   7  -7   9 393.870 96.6749   3
   7  -7   9 410.229 100.807   2
   7   7   9 476.378 90.8996   1
  -7  -7  -9 381.779 106.293   2
   7  -7  10 390.516 96.6326   3
   7   7  10 460.046 94.0564   1
  -7  -7 -10 138.525 86.9655   2
   7  -7  11 33.3247 69.7417   3
   7   7  11 93.2905 65.8100   1
   7  -7  12 158.741 75.5325   3
   7   7  12 44.0256 62.9697   1
   7  -7  13-2.33945 63.1726   3
   7   7  13-29.3516 70.7616   1
  -7   8   6 288.976 120.097   1
  -7   8   5 590.081 139.488   1
  -7  -8   4 47.0194 122.377   2
  -7   8   4-59.4224 91.5034   1
  -7  -8   3 677.194 160.680   2
   7  -8  -2 353.465 93.4279   3
  -7  -8   2 387.213 142.736   2
   7  -8  -1 831.418 135.433   3
   7  -8  -1 904.571 120.349   2
  -7  -8   1 1101.35 202.933   2
   7  -8   0 248.927 97.4873   3
   7  -8   0 199.101 71.2363   2
  -7  -8   0 395.410 147.140   2
   7  -8   1 171.026 77.0549   3
   7  -8   1 87.1687 67.5815   2
  -7  -8  -1 344.067 149.299   2
   7  -8   2 206.043 87.1422   3
  -7  -8  -2 253.165 127.082   2
   7  -8   3 433.728 109.757   3
  -7  -8  -3 599.160 151.222   2
   7  -8   4 219.137 93.0587   3
  -7  -8  -4 155.968 117.825   2
   7  -8   5 174.914 89.7129   3
   7  -8   6 109.829 82.5877   3
   7  -8   7 163.325 77.9110   3
  -8   0  23-74.9130 66.5002   1
  -8   0  22 83.2720 67.4764   1
  -8   0  21 53.2392 67.2867   1
  -8   0  20 150.828 66.4155   1
  -8   0  19 1.39512 57.8423   1
  -8   0  18 169.876 41.1843   4
  -8   0  18 244.869 69.6835   1
  -8   0  17-4.98655 28.3804   4
  -8   0  17-2.27088 40.0905   3
  -8   0  17-2.10793 50.2461   1
  -8   0  16 6294.47 212.925   4
  -8   0  16 5907.18 238.473   3
  -8   0  16 5874.74 253.131   1
  -8   0  15-47.4252 60.0719   1
  -8   0  15 3.80374 27.9768   4
  -8   0  15-32.5161 39.5874   3
  -8   0  14 885.411 82.4210   4
  -8   0  14 875.564 93.6730   3
  -8   0  14 941.284 103.996   1
  -8   0  13-10.1066 31.7609   4
  -8   0  13-10.0838 36.3150   3
  -8   0  13-9.75282 52.4771   1
  -8   0  12 3802.76 170.332   3
  -8   0  12 4102.62 190.395   1
  -8   0  12 4006.51 168.944   4
  -8   0  11-37.4222 43.3885   3
  -8   0  11 32.2030 50.2149   1
  -8   0  10 98.8729 53.8515   1
  -8   0  10 24.9827 37.2781   3
  -8   0   9 40.4735 32.1767   3
  -8   0   9 9.04687 45.3127   1
   8   0  -8 14466.1 298.763   3
  -8   0   8 14745.9 295.402   3
  -8   0   8 14600.8 303.910   1
   8   0  -7-3.92032 36.2544   3
  -8   0   7-9.83379 36.2125   1
  -8   0   7-3.32389 25.3002   3
  -8   0   7-29.7879 49.9900   2
   8   0  -6 135.718 40.9327   3
  -8   0   6 90.1206 30.3719   3
  -8   0   6-12.5999 45.2986   2
   8   0  -5 33.4897 33.2351   3
  -8   0   5 9.67253 21.1966   3
  -8   0   5 6.99497 37.4679   2
   8   0  -4 955.305 76.7484   3
  -8   0   4 1121.85 79.6927   2
  -8   0   4 1045.35 73.8792   3
   8   0  -3-24.4255 34.3509   3
  -8   0   3 51.1576 35.7235   2
  -8   0   3 12.4614 21.9435   3
  -8   0   2 1549.45 80.7802   2
   8   0  -2 1603.14 97.0748   3
  -8   0   2 1600.78 91.7137   3
  -8   0   1 65.3964 34.2358   2
   8   0  -1 8.27507 25.9706   3
  -8   0   1 7.92110 19.0347   3
   8   0   0 30636.2 425.540   3
  -8   0   0 30937.7 408.196   3
  -8   0   0 30921.9 294.850   2
   8   0   1-17.9790 30.5020   3
   8   0   1-4.67367 19.5443   2
  -8   0  -1-9.52155 22.1113   3
  -8   0  -1 47.4798 28.8666   2
   8   0   2 1591.52 67.7301   2
   8   0   2 1681.59 105.124   3
  -8   0  -2 1586.46 60.9579   2
  -8   0  -2 1661.79 100.674   1
   8   0   3-14.4950 24.2845   2
   8   0   3-0.90719 25.6024   3
  -8   0  -3-6.85788 26.5937   1
   8   0   4 4643.60 177.184   3
  -8   0  -4 4703.40 177.749   1
   8   0   4 4689.09 126.781   2
   8   0   5 15.9537 37.9184   2
  -8   0  -5-2.17615 34.1512   1
   8   0   5-8.32470 30.1796   3
  -8   0  -6 17.2409 34.2332   1
   8   0   6 15.9370 28.9155   3
   8   0   6 60.8295 42.7798   2
  -8   0  -7-28.3779 43.1218   1
   8   0   7 19.4885 29.7931   3
   8   0   7 85.7663 49.5469   2
   8   0   8 14158.9 343.669   3
   8   0   8 14052.6 286.871   2
  -8   0  -8 14537.9 357.146   1
  -8   0  -9 27.8298 42.0465   1
   8   0   9-14.5578 37.2174   3
   8   0   9 55.0581 47.4942   2
   8   0  10 49.3042 41.2770   3
   8   0  10 68.4789 47.1384   2
   8   0  11-49.6786 45.3310   3
   8   0  11 11.0165 22.9470   2
   8   0  12 65.0612 45.5039   3
   8   0  12 13.4620 52.7654   1
   8   0  13-11.1767 39.1369   3
   8   0  13 24.9592 51.4400   1
   8   0  14 43.8813 40.1079   3
   8   0  14-35.6022 52.4785   2
   8   0  14-40.9468 61.7449   1
   8   0  15 22.2018 38.1579   3
   8   0  15-106.137 67.2303   2
   8   0  15-92.3396 62.3816   1
   8   0  16 5101.90 257.898   3
   8   0  16 4707.99 264.991   1
  -8   0 -17-13.9247 17.0251   4
   8   0  17-30.5685 46.8348   3
   8   0  17-25.7170 63.7499   1
   8   0  18 167.346 64.0116   3
   8   0  18 94.3650 59.3406   1
   8   0  19-50.4138 50.3855   3
   8   0  19-61.1985 77.0593   1
   8   0  20 2495.68 204.868   3
   8   0  20 2407.95 216.610   1
   8   0  21 28.0917 52.7838   3
   8   0  21 93.4384 81.7865   1
   8   0  22-75.0099 57.0371   3
   8   0  22-76.7206 95.0369   1
  -8   1  23 824.284 135.297   1
  -8   1  22 5468.95 310.742   1
  -8  -1  22 5711.61 281.496   1
  -8  -1  21 11.5391 51.4923   1
  -8   1  21 61.0607 62.3817   1
  -8  -1  20 34.6582 51.3529   1
  -8   1  20-25.7449 69.5633   1
  -8   1  19 231.663 85.8700   1
  -8  -1  19 166.735 60.2747   1
  -8   1  18 210.252 44.4109   4
  -8   1  18 353.559 90.0643   1
  -8  -1  18 288.203 69.5174   1
  -8  -1  17 921.436 100.359   1
  -8   1  17 943.676 126.697   1
  -8   1  17 855.758 79.5505   4
  -8  -1  16 19.3612 33.9430   3
  -8   1  16 26.5918 61.4867   1
  -8  -1  16 24.5747 40.5880   1
  -8  -1  16-33.5402 74.8707   2
  -8  -1  15 751.806 81.7946   4
  -8  -1  15 762.878 88.6113   1
  -8  -1  15 670.700 73.5723   3
  -8   1  15 608.436 97.9451   1
  -8  -1  15 692.787 112.242   2
  -8  -1  14 11737.8 298.797   1
  -8   1  14 11719.4 347.479   3
  -8  -1  14 12107.2 302.049   4
  -8  -1  14 11793.8 277.729   3
  -8  -1  14 11738.0 401.220   2
  -8   1  14 11580.4 361.018   1
  -8   1  13 736.347 109.395   1
  -8  -1  13 700.872 78.5877   4
  -8  -1  13 674.386 68.1562   3
  -8   1  13 685.246 90.1133   3
  -8  -1  13 680.447 107.466   2
  -8  -1  13 654.199 78.1324   1
  -8  -1  12 198.879 46.8558   1
  -8  -1  12 272.671 57.3903   4
  -8   1  12 265.844 76.0820   1
  -8   1  12 307.319 63.2482   3
  -8  -1  12 234.128 43.1040   3
  -8  -1  12 140.324 66.0240   2
  -8  -1  11 1883.71 121.103   4
  -8   1  11 1768.00 139.590   1
  -8   1  11 1606.73 123.589   3
  -8  -1  11 1621.53 93.1945   3
  -8  -1  11 1542.74 139.844   2
  -8  -1  11 1834.28 108.933   1
  -8  -1  10 107.170 42.8481   4
  -8  -1  10 159.466 43.4828   1
  -8   1  10 57.6527 38.3403   3
  -8  -1  10 137.698 33.2324   3
  -8  -1  10-55.0309 65.0067   2
  -8   1  10 98.3971 54.6444   1
  -8  -1   9 4.68916 31.1419   4
  -8   1   9-0.52695 40.4172   3
  -8  -1   9-7.58123 22.2406   3
  -8   1   9 37.4123 54.5106   1
   8  -1  -9 27.7006 45.7744   3
  -8  -1   9 51.9124 37.3924   1
  -8  -1   9-80.4849 63.0083   2
  -8  -1   8 854.698 83.3686   4
   8  -1  -8 856.890 91.2079   3
  -8   1   8 906.971 87.6553   3
  -8  -1   8 899.712 61.1660   3
  -8  -1   8 838.953 98.6828   2
  -8  -1   8 1046.15 74.1204   1
  -8   1   8 939.815 96.1803   1
  -8  -1   7 511.431 65.6064   4
   8  -1  -7 430.673 69.4137   3
  -8   1   7 510.299 68.5990   3
  -8  -1   7 478.902 45.1188   3
  -8  -1   7 380.919 74.3689   2
  -8  -1   7 418.538 50.0328   1
   8   1  -7 449.486 49.0808   3
  -8  -1   6 881.443 81.6895   4
   8   1  -6 792.122 63.2039   3
   8  -1  -6 805.507 83.8454   3
  -8   1   6 865.740 82.0307   3
  -8  -1   6 841.225 56.4314   3
  -8  -1   6 892.766 62.2255   1
  -8  -1   6 822.472 92.3207   2
   8  -1  -5 3734.20 167.423   3
   8   1  -5 3583.35 125.689   3
  -8  -1   5 3920.45 172.407   2
  -8   1   5 3731.75 160.671   3
  -8  -1   5 3561.15 116.014   3
  -8  -1   5 3682.86 160.848   4
   8  -1  -4 766.897 78.9890   3
   8   1  -4 730.122 57.7257   3
  -8   1   4 727.405 72.0111   3
  -8  -1   4 700.056 75.0921   2
  -8  -1   4 806.830 55.6728   3
  -8  -1   4 729.863 75.1093   4
  -8  -1   3 3704.69 153.729   2
   8  -1  -3 3786.17 164.189   3
   8   1  -3 3747.28 128.261   3
  -8   1   3 3872.21 110.032   2
  -8   1   3 3955.85 161.466   3
  -8  -1   3 3797.83 122.166   3
  -8  -1   3 3918.14 165.215   4
   8  -1  -2 5703.41 198.972   3
   8   1  -2 6053.08 164.350   3
  -8   1   2 5981.50 196.860   3
   8   1  -2 5685.94 176.066   2
  -8  -1   2 6048.94 144.940   1
  -8   1   2 5868.14 115.814   2
  -8  -1   2 5890.89 185.405   2
  -8  -1   1 36.5450 42.0870   2
  -8   1   1 21.1771 11.9724   2
   8  -1  -1-1.84829 29.2659   3
   8   1  -1 26.0521 22.7441   3
  -8   1   1 9.99837 24.0533   3
   8   1  -1 5.68109 27.6670   2
  -8  -1   1-5.41030 21.6371   1
   8   1   0 5707.66 171.581   2
   8  -1   0 5552.95 197.187   3
   8   1   0 5822.72 171.345   3
  -8   1   0 5727.33 192.616   3
  -8  -1   0 5684.73 152.758   1
  -8  -1   0 5799.76 173.974   2
  -8  -1  -1 281.757 42.1899   1
   8   1   1 202.200 43.0282   2
   8  -1   1 343.465 55.4568   3
  -8  -1  -1 235.058 53.6522   2
   8   1   1 243.727 42.5681   3
  -8   1  -1 303.537 49.5268   3
   8   1   2 8611.75 210.327   2
   8  -1   2 8775.28 250.268   3
   8   1   2 8747.99 221.337   3
  -8   1  -2 8844.29 243.065   3
  -8  -1  -2 8475.73 206.029   2
  -8  -1  -2 8733.66 211.137   1
   8  -1   3 4020.19 173.742   3
   8   1   3 3856.16 153.837   3
  -8   1  -3 3988.72 167.008   3
  -8  -1  -3 3955.94 138.340   2
  -8  -1  -3 3904.28 149.491   1
   8   1   3 3964.92 148.442   2
  -8  -1  -4 71.4415 34.0435   1
   8  -1   4 1.95720 35.7279   3
   8   1   4 57.9693 25.6285   3
  -8   1  -4 51.5008 28.6704   3
  -8  -1  -4-13.0126 42.7010   2
  -8   1  -4 45.1146 36.0055   1
   8   1   5-59.4592 51.6057   2
  -8  -1  -5 8.42498 30.3552   1
   8  -1   5 32.3102 37.3847   3
   8   1   5-15.5355 29.0296   3
  -8   1  -5 10.0619 33.4538   1
   8  -1   5 11.3598 20.5366   2
   8  -1   6 855.634 88.0840   3
   8   1   6 896.471 84.0378   3
   8  -1   6 1058.43 60.0601   2
  -8   1  -6 880.361 90.3504   1
   8   1   6 968.767 96.2732   2
  -8  -1  -6 920.540 87.0489   1
  -8  -1  -7 1793.23 123.864   1
   8  -1   7 1644.84 121.982   3
   8   1   7 1588.09 113.880   3
   8  -1   7 1744.12 80.6556   2
   8   1   7 1642.81 118.757   1
   8   1   7 1798.41 127.641   2
  -8   1  -7 1814.00 132.218   1
  -8  -1  -8 1261.33 108.344   1
   8  -1   8 1324.47 112.197   3
   8  -1   8 1344.51 77.8442   2
   8   1   8 1321.30 113.154   1
   8   1   8 1340.88 117.122   2
  -8   1  -8 1475.22 123.011   1
  -8  -1  -9 933.058 100.570   1
   8  -1   9 864.101 94.6016   3
   8  -1   9 683.270 62.1661   2
   8   1   9 802.032 94.5161   1
  -8  -1 -10 1929.65 140.300   1
   8  -1  10 1754.88 134.877   3
   8   1  10 1691.89 134.103   1
   8  -1  11 1100.73 111.226   3
   8   1  11 1149.06 117.712   1
   8  -1  12 122.103 52.6372   3
   8   1  12 188.122 76.0334   2
   8   1  12 63.8802 56.1665   1
   8  -1  13 21.5904 39.2438   3
   8   1  13 81.8033 70.0380   2
   8   1  13-24.1057 52.0665   1
   8  -1  14 377.992 76.8722   3
   8   1  14 384.318 83.7034   1
   8  -1  15 1725.90 150.854   3
   8   1  15 1618.77 158.586   1
   8  -1  16 1089.35 124.769   3
   8   1  16 957.932 127.559   1
   8  -1  17 54.6238 48.3991   3
   8   1  17-43.8146 62.6524   1
  -8   1 -18 76.2007 28.2159   4
   8  -1  18 396.569 89.8448   3
   8   1  18 324.787 90.9415   1
   8  -1  19 41.6436 45.3840   3
   8   1  19 29.7287 63.4904   1
   8  -1  20 421.139 94.7989   3
   8   1  20 330.941 99.7845   1
   8  -1  21 374.185 90.6884   3
   8   1  21 257.122 95.6868   1
   8  -1  22 290.631 84.7085   3
  -8   2  23 3838.46 285.223   1
  -8  -2  22 106.980 90.1694   2
  -8   2  22 164.588 87.4039   1
  -8   2  21-17.9076 79.1222   1
  -8  -2  21-10.3729 78.4206   2
  -8   2  20 91.4078 72.1581   1
  -8  -2  20 225.908 94.9636   2
  -8  -2  19 489.561 74.2744   1
  -8   2  19 429.173 102.774   1
  -8  -2  19 371.643 102.972   2
  -8  -2  18 103.057 43.9929   1
  -8   2  18 28.3197 62.6735   1
  -8  -2  18 77.0170 74.0061   2
  -8  -2  17 2863.41 228.849   2
  -8   2  17 2952.32 217.294   1
  -8  -2  17 2949.83 154.275   1
  -8  -2  16 983.533 144.455   2
  -8   2  16 1273.91 143.680   1
  -8  -2  16 1064.74 88.7091   1
  -8  -2  15 483.147 61.0559   1
  -8  -2  15 499.319 48.0861   3
  -8  -2  15 580.581 112.706   2
  -8   2  15 467.771 96.5158   1
  -8   2  14 445.832 96.5394   1
  -8  -2  14 386.999 49.7072   1
  -8  -2  14 382.954 38.9923   3
  -8  -2  14 322.989 91.4957   2
  -8   2  13 48.1003 68.2176   1
  -8  -2  13 13.3981 29.4451   1
  -8  -2  13 10.6738 13.3014   3
  -8  -2  13 32.1694 70.6293   2
  -8  -2  12-6.07660 28.0492   1
  -8  -2  12 14.0721 12.6377   3
  -8  -2  12 12.2680 67.8229   2
  -8   2  12-10.9392 64.9678   1
  -8   2  11 4856.42 229.492   3
  -8  -2  11 4948.00 260.858   2
  -8   2  11 4641.58 229.500   1
  -8  -2  11 4590.01 95.6394   3
  -8  -2  11 4815.24 126.841   1
  -8   2  10 792.162 97.0099   3
  -8   2  10 744.893 102.638   1
  -8  -2  10 806.935 38.1702   3
  -8  -2  10 869.109 125.716   2
  -8  -2  10 809.880 48.1424   1
   8  -2  -9 1768.16 138.959   3
  -8  -2   9 1778.58 123.776   4
  -8   2   9 1869.30 138.752   3
  -8  -2   9 1936.65 161.365   2
  -8  -2   9 1789.95 53.2223   3
  -8   2   9 1838.38 142.263   1
  -8  -2   9 1686.45 60.2845   1
  -8  -2   8 6380.91 227.669   4
   8  -2  -8 6687.28 255.688   3
  -8   2   8 6645.73 251.740   1
  -8  -2   8 7180.91 278.663   2
  -8   2   8 6745.33 253.650   3
  -8  -2   8 6133.92 94.0873   1
  -8  -2   7-13.4629 34.2835   4
   8  -2  -7 45.4522 49.0375   3
  -8   2   7 31.6138 38.7168   3
  -8  -2   7 67.0583 71.9800   2
  -8  -2   6 278.760 56.5118   4
   8   2  -6 216.478 27.5336   3
   8  -2  -6 266.302 65.7421   3
  -8   2   6 281.654 60.8838   3
  -8  -2   6 46.0522 68.3497   2
  -8  -2   5 1528.55 126.489   2
  -8  -2   5 1812.31 122.120   4
   8  -2  -5 1734.60 132.616   3
   8   2  -5 1762.66 71.1561   3
  -8   2   5 1925.91 131.428   3
  -8  -2   4 2920.75 153.391   4
  -8  -2   4 2954.46 165.388   2
   8  -2  -4 2760.08 158.128   3
   8   2  -4 2926.42 93.8117   3
  -8   2   4 2833.02 155.259   3
  -8   2   4 2817.54 99.4667   2
  -8  -2   3 125.994 45.6609   4
  -8  -2   3 140.389 63.4015   2
   8  -2  -3 126.758 55.3877   3
   8   2  -3 142.696 27.2452   3
  -8   2   3 60.3906 30.2667   3
  -8  -2   3 117.973 16.3097   1
   8   2  -3-5.73806 19.2083   2
  -8   2   3 215.566 36.0814   2
  -8  -2   2 287.724 28.0483   1
  -8  -2   2 377.712 77.0349   2
   8  -2  -2 265.976 57.7196   3
  -8   2   2 253.223 50.0105   3
   8   2  -2 235.663 31.8391   3
   8   2  -2 181.093 50.4720   2
  -8   2   2 311.821 33.2885   2
  -8  -2   1 1.67224 57.8351   2
   8  -2  -1-32.4331 48.8409   3
   8   2  -1 28.9248 42.1391   2
  -8   2   1 9.73153 29.0068   3
   8   2  -1 6.91968 18.6341   3
  -8  -2   1 57.2560 23.4028   1
  -8  -2   0 5979.32 139.239   1
   8   2   0 6099.77 215.902   2
   8  -2   0 5962.41 223.667   3
  -8   2   0 6439.68 225.962   3
   8   2   0 6290.74 166.305   3
  -8  -2   0 6175.37 215.790   2
   8   2   1 20162.9 390.742   2
  -8  -2  -1 19768.6 274.523   1
   8  -2   1 20135.3 408.238   3
   8   2   1 20318.9 315.025   3
  -8  -2  -1 20520.3 387.431   2
   8   2   2 17.9606 46.1544   2
   8  -2   2 69.1006 43.0716   3
   8   2   2 34.2500 26.9147   3
  -8  -2  -2 40.9247 30.7921   1
  -8  -2  -2 0.00000 54.2084   2
   8   2   3 300.550 65.8523   2
   8  -2   3 260.213 58.0650   3
  -8  -2  -3 225.094 43.0287   1
  -8  -2  -3 328.937 82.5770   2
  -8  -2  -4 1067.47 83.7431   1
   8  -2   4 864.571 90.4789   3
  -8  -2  -4 922.718 94.6972   2
   8   2   4 855.710 78.0721   1
   8   2   4 728.440 87.6908   2
   8   2   5-13.5604 25.0331   2
   8  -2   5-17.2092 41.4415   3
   8  -2   5 22.2356 13.1560   2
   8  -2   5-22.9992 12.5039   2
  -8  -2  -5-32.9333 54.9992   2
  -8  -2  -5-24.8879 34.2546   1
   8   2   5-48.9047 40.7204   1
   8   2   6-27.2645 43.2499   2
   8  -2   6 252.246 30.2286   2
   8  -2   6 273.477 60.7155   3
  -8   2  -6 238.097 50.9503   3
  -8  -2  -6 229.952 50.1357   2
  -8   2  -6 274.774 62.5719   1
  -8  -2  -6 306.979 56.4187   1
   8   2   6 361.020 60.3747   1
   8  -2   7 1458.09 73.9377   2
  -8  -2  -7 1378.61 108.252   1
   8  -2   7 1318.67 115.261   3
  -8   2  -7 1597.72 131.770   1
   8   2   7 1559.66 114.333   1
   8  -2   8 1312.91 76.1496   2
  -8  -2  -8 1328.83 111.088   1
   8  -2   8 1246.93 114.839   3
   8   2   8 1108.96 104.512   1
   8  -2   9 6691.36 186.021   2
   8  -2   9 6895.56 263.865   3
  -8  -2  -9 6986.94 253.901   1
   8   2   9 6905.95 254.728   1
   8   2  10 129.833 61.4210   1
   8  -2  10 70.6512 46.0697   3
   8   2  10 167.758 91.8544   2
   8   2  11 578.174 90.6376   1
   8  -2  11 781.478 99.0468   3
   8   2  11 748.684 119.448   2
   8   2  12 119.138 58.8169   1
   8  -2  12 127.557 55.0082   3
   8  -2  13 515.476 88.9518   3
   8   2  13 481.213 87.8077   1
   8   2  14 98.8570 61.5175   1
   8  -2  14 69.8742 52.8608   3
   8   2  15 645.414 111.274   1
   8  -2  15 610.525 96.3428   3
   8   2  16 638.312 116.558   1
   8  -2  16 518.719 89.9167   3
   8   2  17 461.198 106.360   1
   8  -2  17 356.989 79.0915   3
   8   2  18-20.1220 63.6185   1
   8  -2  18-35.6891 50.0237   3
   8   2  19 147.879 74.9961   1
   8  -2  19 248.799 73.4693   3
   8  -2  20 176.880 64.8273   3
   8   2  20 169.762 79.8660   1
   8  -2  21 1571.79 169.334   3
   8   2  21 1549.30 189.323   1
   8  -2  22 174.397 71.9115   3
  -8   3  22 64.4276 82.6447   1
  -8   3  21 141.572 92.7667   1
  -8  -3  21 0.75535 85.2919   2
  -8   3  20 86.6663 74.2675   1
  -8  -3  20-59.2024 98.5703   2
  -8   3  19 19.1944 69.5586   1
  -8  -3  19-75.6484 90.4324   2
  -8  -3  18 1536.99 193.251   2
  -8   3  18 1517.18 169.723   1
  -8  -3  17 555.577 125.781   2
  -8   3  17 451.946 108.768   1
  -8  -3  16 911.920 151.670   2
  -8   3  16 892.941 135.489   1
  -8  -3  15 1810.29 192.171   2
  -8   3  15 1875.06 177.232   1
  -8   3  14 2614.57 203.669   1
  -8  -3  14 2990.45 236.878   2
  -8   3  13 1236.43 142.698   1
  -8  -3  13 1319.20 164.707   2
  -8  -3  12 204.025 98.1789   2
  -8   3  12 43.1831 63.4370   1
  -8  -3  11 4182.61 258.808   2
  -8   3  11 4002.67 227.230   1
  -8   3  11 3887.87 191.926   2
  -8  -3  10 3959.90 242.368   2
  -8   3  10 3711.29 180.840   2
  -8   3  10 3830.91 218.405   1
  -8   3   9 1530.67 143.277   1
   8  -3  -9 1655.30 147.304   3
  -8  -3   9 1188.60 143.133   2
  -8   3   9 1601.71 120.707   2
  -8   3   8 95.1006 66.9533   1
   8  -3  -8 146.197 66.6517   3
  -8  -3   8 13.8364 106.714   2
  -8   3   8 119.482 50.6049   2
   8  -3  -7 57.5795 59.4134   3
  -8  -3   7-70.2223 98.6677   2
  -8   3   7 77.4020 57.3526   2
  -8  -3   6 4689.62 236.212   2
   8  -3  -6 4537.66 223.452   3
   8   3  -6 4933.55 236.007   2
  -8   3   6 4806.32 175.592   2
  -8  -3   5 5144.66 244.237   2
   8  -3  -5 5093.96 235.047   3
  -8   3   5 5910.80 245.229   3
   8   3  -5 5558.55 245.109   2
  -8   3   5 5297.95 175.784   2
  -8  -3   4 307.485 89.4113   2
   8  -3  -4 213.649 70.2010   3
   8   3  -4 136.726 20.1648   3
  -8   3   4 196.375 58.5439   3
   8   3  -4 155.443 58.4223   2
  -8   3   4 117.396 49.3231   2
   8  -3  -3 8778.23 300.478   3
   8   3  -3 8428.96 293.532   2
  -8   3   3 9044.39 295.099   3
   8   3  -3 8601.16 151.312   3
  -8   3   3 8635.30 194.137   2
  -8  -3   3 8909.60 304.976   2
  -8   3   2-65.7967 37.5126   2
   8  -3  -2 14.9574 48.0920   3
  -8   3   2 2.08782 34.3802   3
   8   3  -2 14.2819 16.6565   3
  -8  -3   1 197.305 26.9272   1
  -8  -3   1 120.787 69.8578   2
  -8   3   1 195.733 34.5968   2
   8  -3  -1 246.869 62.0687   3
  -8   3   1 244.091 54.9533   3
   8   3  -1 255.198 33.8155   3
  -8  -3   0 1544.71 73.8858   1
  -8   3   0 1351.12 59.5151   2
   8  -3   0 1578.86 130.822   3
  -8   3   0 1470.58 120.867   3
   8   3   0 1550.07 84.4807   3
  -8  -3   0 1612.00 139.463   2
  -8  -3  -1 372.121 92.3609   2
  -8  -3  -1 329.967 46.4166   1
   8  -3   1 220.857 61.5966   3
  -8   3  -1 316.835 63.3592   3
   8   3   1 294.676 39.4373   1
   8  -3   2 8.71987 51.7132   3
  -8   3  -2-0.60694 32.5061   3
  -8  -3  -2 55.1909 37.6633   1
   8   3   2 17.8964 27.0906   1
  -8  -3  -2 75.2239 72.1936   2
   8  -3   3 6738.98 259.176   3
  -8   3  -3 7097.67 255.400   3
   8  -3   3 5896.01 100.197   2
  -8  -3  -3 6820.13 257.638   2
  -8  -3  -3 6545.30 187.833   1
   8   3   3 6627.83 190.375   1
   8   3   4 560.111 63.6557   1
   8  -3   4 662.056 92.1345   3
  -8  -3  -4 627.281 69.4826   1
   8  -3   4 661.109 44.3220   2
  -8  -3  -4 805.466 108.861   2
   8  -3   5 584.811 86.7295   3
  -8  -3  -5 599.483 71.1669   1
   8   3   5 647.846 73.1273   1
   8  -3   5 642.021 50.5920   2
  -8  -3  -5 632.307 101.492   2
   8   3   5 746.708 118.441   2
   8   3   6 841.916 111.054   2
   8  -3   6 975.456 106.503   3
  -8  -3  -6 858.175 87.9045   1
  -8  -3  -6 765.363 95.7631   2
   8   3   6 821.481 85.9997   1
   8  -3   6 1149.78 69.4312   2
   8  -3   7 3551.89 195.343   3
  -8  -3  -7 3294.43 177.763   2
  -8  -3  -7 3491.94 172.395   1
   8   3   7 3400.79 169.806   1
   8   3   7 3522.05 213.484   2
   8  -3   7 3470.68 122.717   2
   8   3   8 105.796 87.1401   2
   8   3   8-21.7197 45.2686   1
   8  -3   8-55.3469 47.2827   2
   8  -3   8-23.0408 43.5186   3
  -8  -3  -8 47.3941 49.0513   1
   8  -3   9 1027.46 85.3951   2
   8  -3   9 1120.84 117.721   3
  -8  -3  -9 1237.70 118.919   1
   8   3   9 1173.74 115.088   1
   8  -3  10 2693.40 137.413   2
   8  -3  10 2507.73 172.006   3
   8   3  10 2664.46 172.092   1
   8  -3  11 1803.70 121.121   2
   8  -3  11 1672.40 148.814   3
   8   3  11 1677.87 147.429   1
   8   3  12 544.592 96.1857   1
   8  -3  12 392.239 78.4502   3
   8  -3  12 435.022 71.3006   2
   8   3  13 211.539 78.0221   1
   8  -3  13 226.048 65.9284   3
   8  -3  13 173.274 58.5370   2
   8  -3  14 1663.28 134.869   2
   8  -3  14 1713.40 155.224   3
   8   3  14 1836.96 167.472   1
   8  -3  15 2305.55 163.211   2
   8  -3  15 2318.88 183.540   3
   8   3  15 2432.84 199.623   1
   8   3  16 125.589 70.5811   1
   8  -3  16 102.052 55.5321   3
   8  -3  16 10.5824 55.7526   2
   8   3  17-5.76553 62.9930   1
   8  -3  17 24.7512 42.9956   3
   8  -3  17-22.9154 59.0570   2
   8   3  18 90.1202 69.0178   1
   8  -3  18 172.532 69.8783   3
   8  -3  18 49.8747 55.5568   2
   8   3  19 181.278 82.5344   1
   8  -3  19 87.0980 63.0384   3
   8  -3  19 31.0814 61.8613   2
   8   3  20 57.7239 64.3118   1
   8  -3  20 56.5954 54.1491   3
   8  -3  20-5.78357 68.9455   2
   8  -3  21 436.532 92.9414   3
   8  -3  21 333.379 91.7204   2
  -8   4  20 725.216 139.698   1
  -8  -4  19 91.0665 103.935   2
  -8   4  19 10.4667 76.1115   1
  -8  -4  18 191.447 109.461   2
  -8   4  18 45.1239 72.3517   1
  -8  -4  17 1749.39 214.196   2
  -8   4  17 1633.26 182.242   1
  -8   4  16 433.170 106.228   1
  -8  -4  16 670.387 140.696   2
  -8   4  15 2165.08 202.377   1
  -8  -4  15 2557.77 237.829   2
  -8  -4  14 81.2344 84.6795   2
  -8   4  14 263.359 98.7993   1
  -8   4  13 1596.61 168.651   1
  -8  -4  13 1322.32 166.469   2
  -8  -4  12 2082.40 197.772   2
  -8   4  12 1884.60 176.094   1
  -8   4  11 212.783 78.8201   1
  -8  -4  11-15.1973 97.3022   2
  -8  -4  10 743.129 126.920   2
  -8   4  10 767.791 121.733   1
  -8   4  10 916.480 117.812   2
  -8   4   9 2353.40 181.151   1
  -8  -4   9 2234.92 195.256   2
  -8   4   9 2414.91 163.396   2
   8  -4  -8 324.038 78.1936   3
  -8  -4   8 344.776 103.590   2
  -8   4   8 243.819 80.4200   1
  -8   4   8 538.863 93.3457   2
   8  -4  -7 49.1469 60.5317   3
  -8  -4   7-20.3621 78.4762   2
  -8   4   7 122.246 73.5760   2
   8  -4  -6 95.7931 62.8731   3
  -8  -4   6 151.193 94.9644   2
  -8   4   6 205.151 73.2217   2
  -8   4   5 27.8096 57.4282   2
   8  -4  -5-21.7665 56.8280   3
   8  -4  -4 3629.69 214.155   3
   8   4  -4 2747.69 60.6479   3
   8   4  -4 2872.82 58.5514   3
  -8   4   4 3697.79 162.526   2
  -8  -4   4 4166.33 245.266   2
   8  -4  -3 952.370 120.365   3
  -8  -4   3 818.945 124.593   2
  -8   4   3 841.181 84.1918   2
   8   4  -3 951.180 49.3762   3
  -8  -4   2 31.9342 90.0694   2
  -8   4   2 154.490 52.8826   2
   8  -4  -2 198.368 76.0377   3
   8   4  -2 97.8661 24.2656   3
  -8  -4   1 316.008 102.761   2
   8  -4  -1 489.163 90.6719   3
  -8   4   1 295.637 52.8992   2
  -8   4   0 1768.00 96.7877   2
   8  -4   0 1802.62 150.319   3
   8   4   0 1574.21 70.1921   1
  -8  -4   0 1667.10 164.062   2
   8  -4   1 7799.68 299.778   3
  -8   4  -1 7502.63 184.348   2
  -8  -4  -1 7553.92 311.429   2
   8   4   1 7865.64 176.009   1
   8  -4   2 1348.81 129.780   3
  -8   4  -2 1313.43 77.7652   2
   8  -4   2 1455.03 78.3614   2
   8   4   2 1366.45 83.8831   1
  -8  -4  -2 1408.24 93.1290   1
  -8  -4  -2 1423.36 157.827   2
   8   4   3 48.9586 30.9327   1
  -8  -4  -3 37.5730 41.0751   1
   8  -4   3-44.2753 55.3770   3
   8  -4   3 61.8514 40.1024   2
   8   4   4 109.405 38.7736   1
   8  -4   4 80.9453 52.3555   3
  -8  -4  -4 164.965 52.6915   1
  -8  -4  -4 407.167 108.892   2
   8  -4   4 215.705 54.7742   2
   8  -4   5 1389.53 132.032   3
  -8  -4  -5 1464.85 113.268   1
  -8  -4  -5 1495.16 155.702   2
   8  -4   5 1603.00 97.6274   2
   8   4   5 1340.69 105.907   1
   8   4   6 86.6473 45.9485   1
   8  -4   6 31.1711 44.1520   2
   8  -4   6 52.8882 51.9933   3
  -8  -4  -6 49.5339 46.5454   1
  -8  -4  -6 32.5588 78.7104   2
   8  -4   7-1.64729 50.4853   2
   8   4   7 8.28262 44.8588   1
   8  -4   7 89.9396 60.1219   3
  -8  -4  -7-18.1884 48.1764   1
  -8  -4  -7-18.9754 73.8150   2
  -8  -4  -8 2599.49 164.878   1
   8  -4   8 2439.28 174.806   3
  -8  -4  -8 2330.18 171.395   2
   8   4   8 2575.57 158.623   1
   8  -4   8 2578.16 131.562   2
   8  -4   9 1478.76 140.953   3
   8   4   9 1284.95 126.168   1
   8  -4   9 1367.06 105.962   2
   8   4  10 39.0311 55.7330   1
   8  -4  10-12.1970 51.2038   2
   8  -4  10-6.12728 48.6955   3
   8  -4  11 1403.73 117.195   2
   8  -4  11 1534.76 147.258   3
   8   4  11 1473.95 142.767   1
   8   4  12 325.196 80.0979   1
   8  -4  12 375.649 73.2330   2
   8  -4  12 371.395 81.6748   3
   8   4  13 24.4133 66.8244   1
   8  -4  13 4.27629 62.6661   2
   8  -4  13 30.7704 46.7558   3
   8  -4  14 1241.71 125.090   2
   8  -4  14 1040.32 127.326   3
   8   4  14 1348.43 151.504   1
   8   4  15-28.0236 85.5946   1
   8  -4  15 47.2200 58.9243   2
   8  -4  15-11.1216 50.4842   3
   8   4  16 434.102 102.905   1
   8  -4  16 471.536 92.3527   3
   8  -4  16 568.972 98.1624   2
   8   4  17 146.948 79.4377   1
   8  -4  17 203.683 70.6303   3
   8  -4  17 164.721 72.2691   2
   8   4  18 132.038 72.8460   1
   8  -4  18 120.246 65.9889   3
   8  -4  18 63.7723 65.7520   2
   8   4  19 75.4227 73.5962   1
   8  -4  19 21.1430 49.5797   3
   8  -4  20 593.535 113.314   3
  -8   5  18 758.104 149.907   1
  -8   5  17 872.866 153.837   1
  -8  -5  17 706.145 160.827   2
  -8   5  16 233.022 96.6819   1
  -8  -5  16 266.199 116.216   2
  -8   5  15 1635.94 194.389   1
  -8  -5  15 1359.65 194.005   2
  -8  -5  14 372.490 122.820   2
  -8   5  14 566.118 118.309   1
  -8  -5  13-3.80818 104.497   2
  -8   5  13 147.827 95.6088   1
  -8   5  12 72.3272 81.2630   1
  -8  -5  12 181.392 102.035   2
  -8   5  11 383.752 100.321   1
  -8  -5  11 461.904 127.589   2
  -8  -5  10 2189.52 216.396   2
  -8   5  10 2137.00 191.153   1
  -8   5   9 4702.19 274.463   1
  -8  -5   9 4633.24 298.064   2
   8  -5  -8 1410.81 156.994   3
  -8   5   8 1318.23 151.824   1
  -8  -5   8 1312.90 164.981   2
  -8   5   8 1417.86 140.309   2
  -8   5   7 372.885 87.9462   2
   8  -5  -7 417.837 96.5431   3
  -8  -5   7 400.142 113.784   2
  -8   5   7 374.579 94.2902   1
   8  -5  -6 5747.47 287.949   3
  -8   5   6 5780.21 242.371   2
  -8  -5   6 6125.77 320.258   2
  -8  -5   5-53.1315 89.0966   2
   8  -5  -5 40.1521 69.8452   3
  -8   5   5-70.8818 67.4573   2
  -8  -5   4 242.541 100.786   2
  -8   5   4 487.948 82.1643   2
   8  -5  -4 432.514 97.0788   3
   8  -5  -3 2092.05 176.712   3
   8   5  -3 2139.46 81.5921   3
   8   5  -3 2169.16 75.5201   3
  -8  -5   3 1940.26 182.663   2
  -8   5   3 1909.97 133.473   2
  -8  -5   2 795.672 131.065   2
   8  -5  -2 1077.06 131.895   3
  -8   5   2 892.004 93.8545   2
   8   5  -2 926.646 64.6109   3
  -8  -5   1 44.5572 91.7941   2
   8   5  -1 116.780 39.0203   3
   8  -5  -1 74.9182 75.6006   3
  -8   5   1-56.3908 59.5443   2
   8   5  -1 48.4414 16.1945   1
  -8  -5   0 356.814 113.500   2
   8   5   0 221.292 33.6162   1
   8  -5   0 275.188 81.6543   3
  -8   5   0 249.310 58.5722   2
   8   5   1 54.7793 29.6839   1
   8  -5   1 53.1561 57.8260   3
  -8   5  -1 55.9427 44.2513   2
   8  -5   1 0.00000 42.6652   2
  -8  -5  -1 151.027 105.194   2
   8   5   2 35.1394 29.8489   1
   8  -5   2 53.5018 62.9074   3
  -8   5  -2 43.6181 35.6210   2
   8  -5   2 33.4839 44.9387   2
  -8  -5  -2 89.7808 94.5478   2
   8  -5   3 116.332 63.3092   3
   8   5   3 143.020 39.2184   1
  -8   5  -3 81.3591 37.5784   2
   8  -5   3 332.224 68.6922   2
  -8  -5  -3 372.824 119.432   2
   8  -5   4-17.5626 56.4508   3
   8   5   4 33.2810 35.2423   1
  -8  -5  -4 125.196 97.5706   2
   8  -5   4 171.159 60.9360   2
   8  -5   5 2044.10 169.880   3
  -8  -5  -5 2005.90 138.632   1
  -8  -5  -5 2183.17 186.074   2
   8  -5   5 2081.85 129.459   2
   8   5   5 2175.39 132.964   1
   8  -5   6 1534.80 150.667   3
  -8  -5  -6 1527.24 128.882   1
  -8  -5  -6 1692.92 165.909   2
   8  -5   6 1686.38 117.983   2
   8   5   6 1645.63 124.957   1
   8  -5   7 194.010 61.5391   2
  -8  -5  -7 77.8965 53.5357   1
   8  -5   7 85.1413 57.0039   3
   8   5   7 157.912 59.6733   1
  -8  -5  -7 62.6168 72.1700   2
   8  -5   8 303.942 70.2608   2
   8  -5   8 196.248 67.2564   3
   8   5   8 316.768 72.8330   1
  -8  -5  -8 218.734 85.3020   2
   8  -5   9-45.0599 54.5466   2
   8   5   9 87.8086 57.9323   1
   8  -5   9 98.5516 66.1298   3
  -8  -5  -9-129.869 99.2678   2
   8  -5  10 6106.57 296.686   3
   8  -5  10 6294.80 240.447   2
   8   5  10 6063.83 272.545   1
   8  -5  11 111.266 69.6973   2
   8   5  11 28.5500 56.5122   1
   8  -5  11 117.357 64.8180   3
   8  -5  12 112.757 69.6799   2
   8   5  12 28.8380 58.6595   1
   8  -5  12 6.60410 44.5571   3
   8  -5  13 1336.26 132.999   2
   8  -5  13 1294.12 148.497   3
   8   5  13 1230.45 146.135   1
   8  -5  14 1491.42 144.476   2
   8  -5  14 1322.55 150.004   3
   8   5  14 1321.60 154.452   1
   8   5  15 122.179 80.9947   1
   8  -5  15-33.0889 71.4904   2
   8  -5  15 94.4087 72.6797   3
   8   5  16 206.294 91.8928   1
   8  -5  16 192.587 73.7450   3
   8   5  17-14.2826 66.7704   1
   8  -5  17 63.7499 57.1250   3
   8   5  18-149.048 88.2134   1
   8  -5  18-39.2945 54.5694   3
  -8  -6  15 598.036 160.175   2
  -8   6  15 773.827 142.497   1
  -8  -6  14 2070.85 236.544   2
  -8   6  14 1672.99 195.739   1
  -8  -6  13 879.411 177.011   2
  -8   6  13 753.988 140.265   1
  -8  -6  12-81.2355 98.4569   2
  -8   6  12 40.2699 79.8253   1
  -8   6  11 1107.86 161.356   1
  -8  -6  11 1248.71 185.948   2
  -8  -6  10 181.276 116.193   2
  -8   6  10 45.7931 75.2854   1
  -8   6   9 177.327 86.4038   1
  -8  -6   9 331.065 129.013   2
  -8  -6   8 215.537 113.802   2
  -8   6   8 230.709 95.9093   1
   8  -6  -7 3.49807 67.6694   3
  -8  -6   7-112.474 104.118   2
  -8   6   7 49.8417 71.3799   1
  -8  -6   6-57.4976 112.178   2
   8  -6  -6 88.3036 71.9200   3
   8  -6  -5 735.135 128.661   3
  -8  -6   5 536.004 135.399   2
  -8  -6   4-9.65845 92.9493   2
   8  -6  -4 81.7142 76.0070   3
  -8  -6   3 1305.56 173.927   2
   8  -6  -3 1328.81 155.939   3
  -8  -6   2 850.217 154.043   2
   8  -6  -2 1056.86 139.185   3
   8  -6  -1 444.573 95.2060   3
  -8  -6   1 356.654 128.586   2
   8  -6   0 1454.38 163.782   3
   8  -6   0 1490.16 113.585   2
   8   6   0 1602.54 82.1677   1
  -8  -6   0 1384.38 176.604   2
   8  -6   1 191.907 83.4706   3
   8   6   1-6.28216 28.5246   1
   8  -6   1-48.5664 54.4313   2
  -8  -6  -1 138.525 114.161   2
   8  -6   2 456.298 101.165   3
   8   6   2 372.288 53.6685   1
   8  -6   2 463.700 73.3847   2
  -8  -6  -2 464.444 138.368   2
   8  -6   3 80.6118 67.8325   3
   8   6   3 93.1778 40.7065   1
   8  -6   3 216.133 67.7439   2
  -8  -6  -3 116.965 99.1040   2
   8  -6   4-30.2086 58.0417   3
   8   6   4 30.8300 36.2388   1
  -8  -6  -4 194.375 116.036   2
   8  -6   4 130.123 64.9506   2
   8  -6   5 1557.52 166.525   3
   8  -6   5 1624.46 132.527   2
  -8  -6  -5 1318.73 172.675   2
   8   6   5 1534.35 120.031   1
   8  -6   6 551.927 103.662   3
   8   6   6 409.354 71.6107   1
  -8  -6  -6 479.697 117.895   2
   8  -6   6 539.051 88.3904   2
   8  -6   7 7.57608 57.6195   3
   8   6   7 1.34179 44.8141   1
  -8  -6  -7 93.8370 87.0472   2
   8  -6   7 68.8815 66.1376   2
   8  -6   8 879.576 108.755   2
   8  -6   8 774.646 119.835   3
  -8  -6  -8 949.632 143.303   2
   8   6   8 1032.65 114.432   1
   8  -6   9 135.168 69.2656   2
   8  -6   9 110.110 65.7898   3
   8   6   9 135.988 72.9154   1
  -8  -6  -9 16.7922 87.6643   2
   8  -6  10 715.570 105.875   2
   8  -6  10 701.809 119.787   3
   8   6  10 970.711 120.011   1
   8  -6  11 17.1341 56.0550   3
   8   6  11 85.1936 61.3347   1
   8  -6  12 983.834 136.390   3
   8   6  12 1007.67 128.514   1
   8  -6  13-91.2251 73.3931   3
   8   6  13-62.6455 63.1420   1
   8   6  14 918.735 135.137   1
   8  -6  14 733.308 123.948   3
   8   6  15-40.6154 86.3025   1
   8  -6  15 79.3471 61.9138   3
  -8  -7  10 0.00000 113.881   2
  -8   7  10 134.367 95.1424   1
  -8  -7   9 992.918 187.222   2
  -8   7   9 1129.24 162.467   1
  -8  -7   8 1834.35 221.590   2
  -8   7   8 2135.62 218.432   1
  -8  -7   7-64.8121 121.343   2
  -8   7   7 11.1141 83.0384   1
  -8  -7   6 1035.78 176.955   2
  -8   7   6 1198.22 167.620   1
   8  -7  -5 507.983 114.043   3
  -8  -7   5 518.010 146.508   2
  -8  -7   4 1525.75 207.955   2
   8  -7  -4 1663.61 185.776   3
  -8  -7   3 60.9074 104.568   2
   8  -7  -3 81.7671 79.4263   3
  -8  -7   2 445.113 141.400   2
   8  -7  -2 278.652 92.8923   3
   8  -7  -1 215.882 82.0820   3
  -8  -7   1 310.149 123.577   2
   8  -7   0 290.141 94.1983   3
   8  -7   0 155.126 58.5115   2
  -8  -7   0 353.098 126.190   2
   8  -7   1 879.888 140.335   3
   8  -7   1 815.943 102.932   2
  -8  -7  -1 998.742 174.427   2
   8  -7   2 459.458 106.475   3
   8  -7   2 482.137 85.3546   2
  -8  -7  -2 711.238 154.389   2
   8  -7   3 126.731 76.1685   3
   8  -7   3-50.1844 63.2131   2
  -8  -7  -3 171.682 119.011   2
   8  -7   4 523.614 110.198   3
  -8  -7  -4 496.759 127.355   2
   8  -7   5 460.282 106.923   3
  -8  -7  -5 432.860 125.874   2
   8  -7   6 174.225 83.7509   3
  -8  -7  -6 158.752 94.7126   2
   8  -7   7 21.2468 60.0107   3
  -8  -7  -7 73.7259 83.1957   2
   8  -7   8 183.942 80.6627   3
   8   7   8 302.671 77.5881   1
  -8  -7  -8 179.299 102.382   2
   8  -7   9 435.332 108.396   3
   8   7   9 416.861 89.3010   1
  -8  -7  -9 227.867 95.3192   2
   8  -7  10 1487.02 174.339   3
   8   7  10 1692.21 158.731   1
   8  -7  11 9.88570 59.2198   3
   8   7  11 1.96611 61.1275   1
   8  -7  12 299.785 85.2649   3
   8   7  12 268.483 89.6503   1
   8  -8  -3 33.3834 78.6181   3
   8  -8  -2 105.643 79.2288   3
   8  -8  -1 245.131 96.5347   3
   8  -8   0 561.928 126.269   3
   8  -8   1 246.520 94.2502   3
   8  -8   2 1.93068 73.4429   3
   8  -8   3 43.6313 69.2011   3
   8  -8   4 262.012 96.4588   3
   8  -8   5 132.360 79.7240   3
  -9   0  23 12.6720 57.2312   1
  -9   0  22 852.405 126.348   1
  -9   0  21 52.1092 65.9358   1
  -9   0  20 213.111 76.9593   1
  -9   0  19 26.5673 51.5626   1
  -9   0  18 9419.94 271.763   4
  -9   0  18 9280.81 336.774   1
  -9   0  17-18.9583 29.3917   4
  -9   0  17-45.1190 61.5669   1
  -9   0  16-18.1713 50.5836   1
  -9   0  16 10.4666 32.9505   4
  -9   0  16-41.3520 50.0518   3
  -9   0  15-20.0052 37.4484   4
  -9   0  15-10.8931 51.0964   1
  -9   0  15-61.0465 49.9294   3
  -9   0  14 2132.44 139.090   3
  -9   0  14 2359.15 140.774   4
  -9   0  14 2289.41 155.615   1
  -9   0  13-2.09118 33.1736   4
  -9   0  13-29.8428 41.3928   3
  -9   0  13 27.5216 50.4364   1
  -9   0  12 5595.22 213.387   3
  -9   0  12 5533.09 219.387   1
  -9   0  12 5586.69 211.842   4
  -9   0  11 38.9740 56.8291   1
  -9   0  11 7.84303 32.0496   3
  -9   0  10 11419.0 299.516   1
  -9   0  10 11833.9 289.691   3
   9   0  -9-44.9548 42.8943   3
  -9   0   9 20.6759 27.7079   3
  -9   0   9-90.3573 69.6642   2
  -9   0   9 8.93070 44.3808   1
   9   0  -8 1662.65 112.436   3
  -9   0   8 1622.46 104.488   3
  -9   0   8 1618.71 124.235   2
  -9   0   8 1619.30 115.130   1
  -9   0   7-8.88156 40.8096   1
   9   0  -7 3.64133 37.2409   3
  -9   0   7-30.3144 32.3849   3
  -9   0   7-41.8521 51.2410   2
   9   0  -6 35446.9 479.670   3
  -9   0   6 36259.7 485.542   2
  -9   0   6 36019.8 460.163   3
   9   0  -5 9.48388 34.2939   3
  -9   0   5 65.1222 44.8652   2
  -9   0   5-22.8659 27.1705   3
  -9   0   4 3940.18 146.301   2
   9   0  -4 3805.07 155.212   3
  -9   0   4 3754.23 147.936   3
   9   0  -3 2.26108 33.2851   3
  -9   0   3-39.4115 41.1515   2
  -9   0   3 2.06461 23.6094   3
   9   0  -2 4075.80 162.365   3
  -9   0   2 4070.03 154.199   3
  -9   0   2 4160.71 131.705   2
  -9   0   1-31.3281 36.9165   2
   9   0  -1 2.44829 26.2375   3
  -9   0   1-5.10498 21.3890   3
   9   0   0 278.674 51.7992   3
  -9   0   0 236.159 42.6255   3
  -9   0   0 190.641 37.7310   2
   9   0   1-28.1227 35.2397   3
   9   0   1-24.4132 23.2701   2
  -9   0  -1 27.0255 24.5794   3
  -9   0  -1-16.0638 33.0567   1
  -9   0  -1 31.3541 28.1832   2
   9   0   2 5927.00 128.991   2
   9   0   2 6249.13 209.129   3
  -9   0  -2 6183.03 119.472   2
  -9   0  -2 6301.14 203.117   1
   9   0   3-54.4376 32.4775   2
   9   0   3-12.9784 32.2651   3
  -9   0  -3 6.70812 31.0622   1
   9   0   4 2328.52 136.721   3
  -9   0  -4 2315.52 133.226   1
   9   0   4 2225.73 89.8331   2
  -9   0  -5 6.34792 41.9053   1
   9   0   5 36.2511 38.0044   2
   9   0   5-19.9910 37.3254   3
   9   0   6 13865.3 338.552   3
   9   0   6 14319.6 258.925   2
  -9   0  -6 14079.0 343.130   1
  -9   0  -7-9.10963 48.2489   1
   9   0   7 10.1596 33.5391   3
   9   0   7-21.6959 46.5479   2
   9   0   8 3336.41 177.356   3
   9   0   8 3311.32 148.384   2
  -9   0  -8 3370.53 183.874   1
   9   0   9-14.5360 39.1659   3
   9   0   9 214.524 67.8491   2
   9   0  10 6908.83 265.222   3
   9   0  10 6798.65 225.456   2
   9   0  11-14.7346 43.0193   3
   9   0  11 16.8346 28.2067   2
   9   0  12-34.0693 43.6553   3
   9   0  13-2.05730 42.9265   3
   9   0  14 164.244 58.7078   3
   9   0  14 188.305 60.7852   2
   9   0  15 46.8203 42.9486   3
   9   0  15-46.8831 50.8149   2
   9   0  16 954.310 121.155   3
   9   0  17-22.7569 43.0002   3
   9   0  18 370.658 88.3073   3
   9   0  19 9.30673 47.3927   3
   9   0  20 1782.38 178.225   3
   9   0  21-20.2853 52.4372   3
  -9   1  23 36.8887 59.5563   1
  -9  -1  22 250.393 95.8610   2
  -9   1  22 162.823 82.3290   1
  -9  -1  21 509.633 123.211   2
  -9   1  21 728.051 122.397   1
  -9   1  20 1832.29 178.973   1
  -9  -1  20 1719.51 192.059   2
  -9  -1  20 2011.01 160.019   1
  -9   1  19 1092.42 140.967   1
  -9  -1  19 1162.38 119.815   1
  -9  -1  19 970.157 150.593   2
  -9   1  18 185.061 44.2912   4
  -9   1  18 174.682 74.8913   1
  -9  -1  18 238.790 63.6279   1
  -9  -1  18 189.487 74.0169   2
  -9   1  17 160.175 71.3447   1
  -9  -1  17 44.1800 41.3015   1
  -9  -1  17 117.814 78.7266   2
  -9   1  17 52.0348 33.4994   4
  -9   1  16 10.5404 58.2440   1
  -9  -1  16-55.3592 84.1146   2
  -9  -1  16 70.6573 50.4481   1
  -9  -1  15 986.180 99.1354   4
  -9  -1  15 855.617 93.4915   1
  -9  -1  15 777.558 76.9542   3
  -9   1  15 978.613 124.223   1
  -9  -1  15 759.112 119.674   2
  -9  -1  14 272.090 58.3122   4
  -9  -1  14 228.082 46.0490   3
  -9  -1  14 203.207 70.3810   2
  -9  -1  14 274.547 59.4468   1
  -9   1  14 402.186 86.8992   1
  -9  -1  13 1687.32 124.443   4
  -9   1  13 1704.43 135.870   3
  -9  -1  13 1609.46 103.829   3
  -9  -1  13 1606.32 108.979   1
  -9  -1  13 1633.90 157.826   2
  -9   1  13 1794.14 150.750   1
  -9  -1  12 45631.2 624.658   4
  -9   1  12 46127.2 692.934   1
  -9   1  12 45401.9 668.506   3
  -9  -1  12 45888.2 497.346   3
  -9  -1  12 45420.4 753.789   2
  -9  -1  12 46325.7 539.662   1
  -9  -1  11 3431.48 174.307   4
  -9   1  11 3437.37 183.893   3
  -9   1  11 3301.27 187.747   1
  -9  -1  11 3194.04 129.249   3
  -9  -1  11 3031.07 197.411   2
  -9  -1  11 3392.26 144.686   1
  -9  -1  10 2743.84 153.969   4
  -9   1  10 2672.69 158.723   3
  -9  -1  10 2887.49 118.641   3
  -9  -1  10 2753.35 180.023   2
  -9   1  10 2538.01 161.195   1
  -9  -1  10 2932.24 130.720   1
  -9  -1   9 1024.75 95.6832   4
   9  -1  -9 876.174 96.8607   3
  -9   1   9 992.596 99.9114   3
  -9  -1   9 927.764 67.7896   3
  -9  -1   9 868.289 108.589   2
  -9   1   9 1072.92 109.339   1
  -9  -1   9 1027.07 80.4276   1
  -9  -1   8 6695.26 233.368   4
  -9  -1   8 7260.40 188.192   1
   9   1  -8 6526.61 178.560   3
   9  -1  -8 6650.31 238.081   3
  -9   1   8 6927.42 245.080   1
  -9  -1   8 6840.82 259.716   2
  -9   1   8 6798.19 237.595   3
  -9  -1   8 6545.31 168.324   3
  -9  -1   7 5232.43 206.521   4
   9   1  -7 5124.05 159.603   3
   9  -1  -7 4688.48 201.139   3
  -9  -1   7 5042.45 218.268   2
  -9   1   7 5060.89 201.949   3
  -9  -1   7 5192.64 153.511   1
  -9  -1   7 5000.39 145.953   3
   9  -1  -6 3369.14 170.583   3
   9   1  -6 3155.02 127.691   3
  -9  -1   6 3260.09 169.462   2
  -9   1   6 3313.15 161.147   3
  -9  -1   6 3141.23 116.460   3
  -9  -1   6 3168.80 120.231   1
  -9  -1   6 3301.82 163.375   4
  -9  -1   5 2342.93 137.978   4
  -9  -1   5 2092.17 132.406   2
   9  -1  -5 2160.73 134.688   3
   9   1  -5 2312.42 108.776   3
  -9   1   5 2307.65 134.231   3
  -9   1   5 2227.54 110.354   2
  -9  -1   5 2272.49 99.2843   3
  -9  -1   4 13155.0 306.656   2
   9  -1  -4 13207.5 320.101   3
   9   1  -4 12972.8 256.262   3
  -9   1   4 13615.7 233.984   2
  -9   1   4 13547.9 314.897   3
  -9  -1   4 13284.7 242.430   3
  -9  -1   4 13558.7 327.369   4
  -9  -1   3 1297.42 102.804   2
   9  -1  -3 1206.46 101.349   3
  -9   1   3 1318.19 69.0178   2
   9   1  -3 1409.85 88.7704   3
  -9   1   3 1289.63 98.2183   3
  -9  -1   3 1346.29 80.2082   3
  -9  -1   3 1306.73 104.464   4
  -9   1   2 772.059 45.1360   2
   9  -1  -2 763.225 82.0749   3
   9   1  -2 774.205 68.0561   3
  -9   1   2 814.124 79.7079   3
  -9  -1   2 720.217 57.2049   1
  -9  -1   2 826.442 85.4197   2
  -9  -1   1 280.514 57.3155   2
   9  -1  -1 443.031 69.0713   3
   9   1  -1 331.448 47.9815   3
  -9   1   1 431.866 60.4538   3
   9   1  -1 354.574 51.5649   2
  -9  -1   1 393.992 46.3619   1
  -9  -1   0 670.918 72.7207   2
   9  -1   0 762.726 83.1739   3
   9   1   0 632.773 63.0351   3
  -9   1   0 642.321 71.5309   3
   9   1   0 563.307 61.3012   2
  -9  -1   0 664.850 60.6332   1
   9   1   1 1407.60 92.7008   2
   9  -1   1 1314.13 105.432   3
   9   1   1 1427.17 95.7448   3
  -9   1  -1 1484.67 106.073   3
  -9  -1  -1 1388.48 100.068   2
  -9  -1  -1 1537.15 92.4932   1
   9  -1   2 849.717 86.6357   3
   9   1   2 682.481 65.8016   2
   9   1   2 793.602 75.0920   3
  -9   1  -2 791.417 79.2865   3
  -9  -1  -2 940.425 82.0797   2
  -9  -1  -2 837.244 73.3806   1
  -9  -1  -2 797.882 84.1921   4
  -9  -1  -3 50.1664 34.1988   4
  -9  -1  -3 29.3016 33.4858   1
   9   1   3 84.1403 42.4065   2
   9  -1   3 74.4419 38.7779   3
   9   1   3 104.198 36.0853   3
  -9   1  -3 91.9979 37.8576   3
  -9  -1  -3 82.6434 42.5471   2
   9  -1   4 3152.06 164.542   3
   9   1   4 3234.21 152.833   3
  -9  -1  -4 3227.21 125.945   2
  -9   1  -4 3472.92 174.131   1
  -9  -1  -4 3270.79 150.803   1
   9   1   4 3155.71 142.383   2
  -9  -1  -4 3470.64 165.988   4
   9  -1   5 1737.26 125.598   3
   9   1   5 1930.81 123.504   3
  -9   1  -5 1975.87 135.776   1
   9   1   5 2089.17 124.064   2
   9  -1   5 1439.67 46.0761   2
  -9  -1  -5 2059.18 126.494   1
  -9  -1  -5 2074.12 130.703   4
  -9  -1  -6 2902.47 153.618   4
   9  -1   6 2780.35 161.131   3
   9   1   6 2947.30 156.064   3
  -9   1  -6 2955.53 167.971   1
   9  -1   6 2995.05 91.4424   2
   9   1   6 2950.40 150.276   2
  -9  -1  -6 2901.53 153.921   1
  -9  -1  -7 1133.96 99.4867   4
  -9  -1  -7 1138.64 104.321   1
   9  -1   7 1081.72 107.210   3
   9   1   7 928.038 93.5120   3
   9  -1   7 1173.08 72.3726   2
  -9   1  -7 1134.42 111.512   1
   9   1   7 967.035 102.621   2
  -9  -1  -8 11868.2 307.991   4
  -9  -1  -8 12048.9 328.166   1
   9  -1   8 11678.3 338.830   3
   9   1   8 11359.6 320.284   3
   9  -1   8 12208.7 225.909   2
   9   1   8 9872.82 283.824   2
  -9  -1  -9 3850.96 178.603   4
  -9  -1  -9 4156.54 202.120   1
   9  -1   9 4082.83 206.003   3
   9   1   9 3845.50 195.218   3
   9  -1   9 4124.76 143.335   2
   9   1   9 3858.48 200.748   1
  -9  -1 -10 3388.13 166.870   4
   9  -1  10 3238.44 187.788   3
   9   1  10 3248.47 184.147   3
   9  -1  10 3139.93 134.162   2
   9   1  10 3049.50 184.234   1
  -9  -1 -11 94.9857 40.6383   4
   9  -1  11 59.5415 43.4815   3
   9  -1  11 11.0186 44.1562   2
   9   1  11 69.4252 56.4871   1
  -9  -1 -12 219.999 51.6176   4
   9  -1  12 207.254 62.6142   3
   9  -1  12-12.1092 17.5709   2
   9   1  12 133.405 68.0299   1
   9   1  12 354.276 85.7068   2
  -9  -1 -13 101.631 41.7931   4
   9  -1  13 13.9368 42.0820   3
   9   1  13 213.422 85.5615   2
   9   1  13 98.3277 50.9770   1
  -9  -1 -14 1354.48 105.852   4
   9  -1  14 1408.89 138.554   3
   9   1  14 1217.09 137.773   1
  -9  -1 -15 330.043 58.3982   4
   9  -1  15 217.695 67.2090   3
   9   1  15 290.637 83.2239   1
   9  -1  16 284.615 70.9758   3
   9   1  16 239.414 77.3934   1
   9  -1  17 78.1331 52.1368   3
   9   1  17 37.0896 56.0305   1
   9  -1  18-2.51508 42.3837   3
   9   1  18-46.4801 64.8250   1
   9  -1  19 150.759 63.4148   3
   9   1  19 168.430 84.7746   1
   9  -1  20 3295.51 237.228   3
   9   1  20 3223.89 256.450   1
   9  -1  21 648.553 116.689   3
   9   1  21 674.447 133.098   1
  -9   2  22 47.7788 79.0512   1
  -9   2  21 1134.45 152.863   1
  -9  -2  21 848.975 152.192   2
  -9   2  20 122.059 81.2269   1
  -9  -2  20 141.640 91.0060   2
  -9   2  19 1173.63 148.181   1
  -9  -2  19 1053.94 161.304   2
  -9   2  18 822.313 130.134   1
  -9  -2  18 1042.94 148.080   2
  -9  -2  17 3188.59 243.695   2
  -9   2  17 3354.93 230.705   1
  -9  -2  17 3336.93 154.682   1
  -9  -2  16 225.279 48.5098   1
  -9  -2  16 217.308 92.5598   2
  -9   2  16 232.553 93.1603   1
  -9   2  15 829.514 123.138   1
  -9  -2  15 797.770 131.112   2
  -9  -2  15 633.439 64.5909   1
  -9  -2  14-0.97975 26.1382   1
  -9   2  14 32.0700 59.4474   1
  -9  -2  14 63.5875 71.0293   2
  -9   2  13 3023.50 203.930   1
  -9  -2  13 3159.19 225.370   2
  -9  -2  13 2920.93 87.9980   3
  -9  -2  13 3046.71 115.800   1
  -9  -2  12 700.112 41.4763   3
  -9  -2  12 726.424 125.754   2
  -9   2  12 755.781 111.820   1
  -9  -2  12 678.905 54.1718   1
  -9  -2  11 1302.14 116.287   4
  -9  -2  11 1434.56 150.382   2
  -9  -2  11 1296.07 53.2705   3
  -9   2  11 1252.38 128.570   1
  -9  -2  11 1332.67 66.1254   1
  -9  -2  10 6291.28 240.950   4
   9  -2 -10 5906.50 257.124   3
  -9  -2  10 6432.93 287.564   2
  -9  -2  10 6178.11 111.936   3
  -9   2  10 6463.23 266.808   1
  -9  -2  10 6273.75 124.093   1
  -9   2   9 1970.33 151.589   1
  -9  -2   9 2063.24 140.992   4
   9  -2  -9 2050.91 153.857   3
  -9  -2   9 2187.29 177.285   2
  -9   2   9 2116.26 151.749   3
  -9  -2   9 1915.23 61.3172   1
   9  -2  -8 1834.33 142.811   3
  -9  -2   8 1815.60 51.6220   1
  -9  -2   8 2489.46 173.724   2
  -9  -2   8 2018.00 136.095   4
  -9   2   8 2007.20 145.346   3
  -9   2   8 1901.01 147.850   1
  -9  -2   7 8717.00 279.336   4
   9   2  -7 8363.31 155.023   3
  -9  -2   7 8405.79 300.422   2
   9  -2  -7 8552.21 293.810   3
  -9  -2   7 7519.42 91.6092   1
  -9   2   7 8902.52 293.331   3
  -9  -2   7 7543.52 90.6523   1
  -9  -2   6 3551.60 179.189   4
  -9  -2   6 3560.78 192.874   2
   9   2  -6 3706.79 109.550   3
   9  -2  -6 3476.91 188.167   3
  -9   2   6 3842.86 191.837   3
  -9  -2   5 6993.18 104.585   1
  -9  -2   5 7954.73 262.359   4
  -9  -2   5 7867.19 274.759   2
   9  -2  -5 7851.96 277.031   3
   9   2  -5 7989.36 167.103   3
  -9   2   5 8231.37 274.259   3
  -9   2   5 7870.54 180.387   2
  -9  -2   5 7152.67 96.4079   1
  -9  -2   4 284.536 58.2631   4
   9  -2  -4 231.652 62.9655   3
  -9  -2   4 352.039 85.1145   2
   9   2  -4 241.354 35.1359   3
  -9   2   4 280.079 57.7234   3
  -9   2   4 246.372 37.7790   2
  -9  -2   4 237.155 22.6479   1
  -9  -2   3 61.9262 40.7247   4
  -9  -2   3 85.1978 70.2726   2
   9  -2  -3 32.9230 45.2433   3
  -9  -2   3 32.6981 15.5997   1
   9   2  -3 27.8313 22.5008   3
  -9   2   3-14.7395 40.5327   3
   9   2  -3-11.9657 31.1514   2
  -9   2   3 83.2917 29.6415   2
  -9  -2   2 2938.68 160.589   4
   9  -2  -2 2804.95 162.864   3
   9   2  -2 2984.37 115.641   3
  -9   2   2 2151.65 61.9221   2
  -9   2   2 2961.33 160.875   3
  -9   2   2 2504.41 66.1389   2
  -9  -2   2 2976.15 167.690   2
  -9  -2   2 2836.52 87.7396   1
  -9  -2   1 1119.59 62.6961   1
  -9  -2   1 1118.16 108.520   2
   9  -2  -1 1045.61 102.988   3
   9   2  -1 1148.42 76.3292   3
  -9   2   1 1099.04 100.735   3
  -9  -2   0 308.839 77.0966   2
   9  -2   0 240.424 61.9593   3
   9   2   0 60.7169 38.0747   2
  -9   2   0 360.535 63.1184   3
  -9  -2   0 317.218 40.6718   1
   9   2   0 386.473 49.7961   3
  -9  -2  -1 5895.83 226.316   4
   9  -2   1 6032.41 236.211   3
  -9  -2  -1 5825.44 160.748   1
  -9   2  -1 6425.85 234.240   3
   9   2   1 6062.92 185.671   3
  -9  -2  -1 6035.29 221.087   2
  -9  -2  -2 144.245 52.1221   4
   9   2   2 64.8203 40.3557   2
   9  -2   2 152.885 60.3182   3
  -9   2  -2 188.159 49.1916   3
   9   2   2 125.910 35.5361   3
  -9  -2  -2 206.055 45.7271   1
  -9  -2  -2 188.413 75.2474   2
  -9  -2  -3 4799.82 203.621   4
  -9  -2  -3 5085.02 168.159   1
   9  -2   3 4583.82 207.657   3
  -9   2  -3 5068.71 210.186   3
   9   2   3 4894.57 179.648   3
  -9  -2  -3 5181.45 201.092   2
   9   2   4-13.2082 22.9818   2
   9  -2   4-18.3717 44.3011   3
  -9   2  -4 9.05519 32.9880   3
   9   2   4 28.4122 35.1718   3
  -9  -2  -4 6.64384 39.9012   4
  -9  -2  -4 57.8584 40.6842   1
  -9  -2  -4 27.8845 56.3450   2
  -9  -2  -5 4063.78 189.446   4
  -9  -2  -5 3866.13 165.400   1
   9  -2   5 3854.45 197.820   3
   9   2   5 4056.30 177.201   3
  -9  -2  -5 3703.61 165.334   2
  -9   2  -5 4354.41 211.659   1
   9   2   5 4039.31 171.328   1
  -9  -2  -6 1241.83 109.465   4
  -9  -2  -6 1210.83 102.958   1
   9  -2   6 1117.20 110.838   3
   9   2   6 1074.98 96.2593   1
  -9  -2  -6 1023.79 92.6979   2
  -9  -2  -7 8262.14 270.233   4
   9  -2   7 7416.96 137.504   2
  -9  -2  -7 8368.14 263.591   1
   9  -2   7 8118.42 288.904   3
   9  -2   7 7714.04 134.092   2
   9   2   7 8455.28 268.232   1
  -9  -2  -8 803.051 90.3557   4
   9  -2   8 848.219 59.9615   2
   9  -2   8 855.013 102.423   3
   9   2   8 925.680 99.2183   1
  -9  -2  -8 780.059 91.4323   1
  -9  -2  -9 3321.70 173.286   4
   9  -2   9 3259.06 122.216   2
  -9  -2  -9 3319.84 182.895   1
   9  -2   9 3245.18 192.150   3
   9   2   9 3394.07 186.298   1
   9   2   9 3616.84 210.727   2
  -9  -2 -10 2734.16 159.532   4
   9  -2  10 2694.86 123.364   2
   9  -2  10 2780.54 180.210   3
   9   2  10 2746.29 172.121   1
   9   2  10 2925.37 194.515   2
   9  -2  11 137.655 56.1857   3
   9  -2  11 86.5225 41.3096   2
   9   2  11 110.084 57.1803   1
   9   2  11 96.0846 85.7897   2
   9  -2  12 10.2782 42.9786   3
   9   2  12-34.1919 57.7303   1
   9  -2  13 73.2193 45.4422   3
   9   2  13 38.3993 50.9202   1
   9  -2  14 730.130 106.567   3
   9   2  14 861.494 117.790   1
   9   2  15 950.615 127.328   1
   9  -2  15 1069.61 128.176   3
   9  -2  16 1528.18 155.808   3
   9   2  16 1612.99 166.161   1
   9  -2  17 26.0953 51.0684   3
   9   2  17 122.848 75.6429   1
   9  -2  18-4.34141 46.0080   3
   9   2  18-35.7324 67.8104   1
   9  -2  19 1549.87 165.319   3
   9   2  19 1692.91 188.631   1
   9  -2  20 521.310 106.641   3
   9   2  20 504.408 118.352   1
   9  -2  21 122.047 55.8984   3
  -9   3  21 797.602 142.207   1
  -9   3  20 1087.58 155.591   1
  -9  -3  20 879.876 161.174   2
  -9   3  19 1109.82 158.945   1
  -9  -3  19 1344.17 191.096   2
  -9  -3  18-30.9245 76.6085   2
  -9   3  18-10.9547 75.7248   1
  -9  -3  17 837.088 147.383   2
  -9   3  17 983.188 142.403   1
  -9   3  16 439.035 106.801   1
  -9  -3  16 543.545 130.444   2
  -9  -3  15 2917.11 241.890   2
  -9   3  15 2716.90 215.452   1
  -9   3  14 56.9687 70.6687   1
  -9  -3  14 87.8242 88.5264   2
  -9  -3  13 3374.13 251.945   2
  -9   3  13 3243.50 219.883   1
  -9  -3  12 2653.14 214.883   2
  -9   3  12 2489.81 192.150   1
  -9  -3  11 4407.91 265.177   2
  -9   3  11 4583.69 247.664   1
  -9   3  11 4218.76 199.385   2
  -9  -3  10 6425.74 311.057   2
  -9   3  10 6837.50 243.188   2
  -9   3  10 6652.33 291.668   1
   9  -3  -9 842.258 115.479   3
  -9  -3   9 737.248 112.748   2
  -9   3   9 764.152 87.8160   2
  -9   3   9 771.917 110.694   1
   9  -3  -8 217.659 72.3140   3
  -9  -3   8-30.6482 84.9553   2
  -9   3   8 206.519 72.4884   1
  -9   3   8 241.919 61.4430   2
  -9  -3   7 11622.0 380.450   2
   9  -3  -7 11948.1 373.328   3
  -9   3   7 11597.9 277.158   2
  -9  -3   6 28.2230 77.5636   2
   9  -3  -6 40.8056 59.7893   3
  -9   3   6 126.153 61.1139   2
   9  -3  -5 5821.01 258.087   3
   9   3  -5 5397.13 101.095   3
  -9  -3   5 5816.40 265.263   2
   9   3  -5 5886.03 256.547   2
  -9   3   5 5918.77 180.798   2
  -9  -3   4 193.084 88.0022   2
   9  -3  -4 108.505 62.4476   3
   9   3  -4 53.7681 18.9458   3
   9   3  -4-44.9578 62.7574   2
  -9   3   4 89.2971 44.9922   2
   9   3  -3 1802.70 143.609   2
   9   3  -3 1777.75 77.9198   3
   9  -3  -3 1809.16 148.984   3
  -9   3   3 1678.59 85.3047   2
  -9  -3   3 1947.80 161.310   2
  -9   3   2 59.6580 30.1224   2
   9  -3  -2 30.0133 47.7608   3
   9   3  -2 64.9328 56.7175   2
   9   3  -2 8.07039 18.6944   3
  -9  -3   1 26.5562 75.7405   2
   9  -3  -1 19.5535 55.7506   3
  -9  -3   1 78.4419 22.9169   1
  -9   3   1 26.9086 15.6767   2
   9   3  -1 66.6589 55.7416   2
   9   3  -1 80.8993 24.6749   3
   9   3   0 4412.21 217.213   2
   9  -3   0 3999.82 208.418   3
   9   3   0 4288.39 144.812   3
  -9  -3   0 4019.54 211.378   2
  -9  -3   0 4213.08 120.956   1
   9  -3   1 392.579 77.0604   3
   9   3   1 321.639 76.5383   2
   9   3   1 439.945 54.4237   3
  -9  -3  -1 429.144 52.2682   1
  -9  -3  -1 411.184 100.965   2
   9   3   2 160.755 67.9879   2
   9  -3   2 217.114 62.3462   3
  -9  -3  -2 325.177 50.7825   1
   9   3   2 330.296 50.8933   3
  -9  -3  -2 275.896 90.0040   2
   9   3   3 492.094 92.4521   2
   9  -3   3 587.098 89.9412   3
  -9  -3  -3 567.437 63.9472   1
   9   3   3 542.624 61.7117   1
  -9  -3  -3 828.895 115.521   2
   9  -3   4 3509.90 196.972   3
   9   3   4 3365.44 198.977   2
  -9  -3  -4 3388.71 146.837   1
  -9  -3  -4 3388.43 191.928   2
   9   3   4 3416.76 151.306   1
   9  -3   5 5986.23 258.229   3
  -9  -3  -5 5927.68 204.945   1
  -9  -3  -5 6449.26 252.332   2
   9   3   5 6501.07 215.081   1
   9   3   5 6398.67 276.150   2
   9   3   6 862.065 126.774   2
   9  -3   6 718.428 98.4032   3
  -9  -3  -6 794.905 86.4038   1
   9   3   6 770.053 83.8862   1
   9  -3   6 640.900 43.4705   2
[truncated: 167,422 more chars]
