# Supplementary material for: A new monoclinic polymorph of N-(3-methyl­phen­yl)eth­oxy­carbo­thio­amide: crystal structure and Hirshfeld surface analysis
Source: Acta Crystallogr E Crystallogr Commun. 2017 Nov 17;73(Pt 12):1889–97. doi: 10.1107/S2056989017016280 (PMC5730247; doi:10.1107/S2056989017016280)
Supplement: Supplementary file 2 [file e-73-01889-Isup2.hkl]

data_I                                                                          
_shelx_title '  p'                                                              
_shelx_refln_list_code          4                                               
_shelx_F_calc_maximum      363.47                                               
_exptl_crystal_F_000       832.00                                               
_reflns_d_resolution_high  0.7681                                               
                                                                                
loop_                                                                           
 _space_group_symop_operation_xyz                                               
 'x, y, z'                                                                      
 '-x, y+1/2, -z+1/2'                                                            
 '-x, -y, -z'                                                                   
 'x, -y-1/2, z-1/2'                                                             
                                                                                
_cell_length_a    14.3999                                                       
_cell_length_b     7.0388                                                       
_cell_length_c    19.9725                                                       
_cell_angle_alpha  90.000                                                       
_cell_angle_beta   91.727                                                       
_cell_angle_gamma  90.000                                                       
                                                                                
_shelx_F_squared_multiplier     1.000                                           
                                                                                
loop_                                                                           
 _refln_index_h                                                                 
 _refln_index_k                                                                 
 _refln_index_l                                                                 
 _refln_F_squared_calc                                                          
 _refln_F_squared_meas                                                          
 _refln_F_squared_sigma                                                         
 _refln_observed_status                                                         
   2   0   0      35664.27      37158.38       119.57 o                         
   3   0   0        157.41        174.44         6.32 o                         
   4   0   0      23417.04      23592.69       102.29 o                         
   5   0   0        551.97        623.70        10.61 o                         
   6   0   0      15613.75      16674.69        57.99 o                         
   7   0   0       2686.61       3345.43        57.49 o                         
   8   0   0       7589.50       8756.94        59.14 o                         
   9   0   0         37.89         65.72         7.04 o                         
  10   0   0       2493.19       2311.04        61.54 o                         
  11   0   0          9.83         44.29         8.08 o                         
  12   0   0         13.57         66.87        15.58 o                         
  13   0   0        214.31        266.98        19.59 o                         
  14   0   0       2328.00       2435.68        88.63 o                         
  15   0   0        100.64        200.08        29.30 o                         
  16   0   0          1.82         49.22        13.62 o                         
  17   0   0        186.53        225.11        24.08 o                         
  18   0   0        414.58        508.51        35.83 o                         
   1   1   0      10738.19      11965.60        98.39 o                         
   2   1   0        833.84        855.58         7.22 o                         
   3   1   0       8087.93       8720.07        48.59 o                         
   4   1   0        610.06        574.65         9.75 o                         
   5   1   0       9784.52      10680.64        59.50 o                         
   6   1   0       1035.20       1057.44        14.38 o                         
   7   1   0       8764.75      10326.50        57.45 o                         
   8   1   0       1511.40       1623.72        20.24 o                         
   9   1   0        188.59        184.81         7.81 o                         
  10   1   0        205.47        170.87         7.51 o                         
  11   1   0         13.78          9.31         4.09 o                         
  12   1   0          2.51          7.52         5.52 o                         
  13   1   0        482.23        527.80        16.99 o                         
  14   1   0       1190.39       1096.56        24.36 o                         
  15   1   0        338.60        384.03        17.07 o                         
  16   1   0          4.99         -1.68         8.28 o                         
  17   1   0        145.33        171.73        22.04 o                         
  18   1   0        294.44        294.30        27.03 o                         
   0   2   0     132107.66     139985.31       897.23 o                         
   1   2   0       1257.02       1299.73        20.67 o                         
   2   2   0      14451.45      15423.42       134.96 o                         
   3   2   0         27.59         39.78         4.39 o                         
   4   2   0       1435.08       1574.01        13.10 o                         
   5   2   0        153.97        183.28         5.39 o                         
   6   2   0       2566.91       2657.12        31.43 o                         
   7   2   0       1482.29       1638.99        23.98 o                         
   8   2   0       1525.64       1742.63        21.75 o                         
   9   2   0         97.35         85.19         9.97 o                         
  10   2   0        177.56        116.22        19.18 o                         
  11   2   0         53.63         54.75         6.69 o                         
  12   2   0         17.42         15.49         5.04 o                         
  13   2   0         69.76         65.23         7.41 o                         
  14   2   0        286.38        270.45        15.97 o                         
  15   2   0          3.82          8.30         7.21 o                         
  16   2   0         24.68         36.34         9.79 o                         
  17   2   0         68.96         72.83        13.50 o                         
  18   2   0         36.15         23.22        18.01 o                         
   1   3   0         67.97         99.91         6.08 o                         
   2   3   0        980.72        914.98        13.83 o                         
   3   3   0        125.13        207.73         8.63 o                         
   4   3   0          9.50         10.52         3.96 o                         
   5   3   0         11.21         12.86         3.67 o                         
   6   3   0        184.50        192.44         6.25 o                         
   7   3   0        735.35        853.00        13.56 o                         
   8   3   0        424.54        420.85        10.53 o                         
   9   3   0       1111.86       1194.48        21.00 o                         
  10   3   0        423.95        441.71        16.23 o                         
  11   3   0         11.32         12.99         4.51 o                         
  12   3   0          3.26          2.74         4.66 o                         
  13   3   0        110.17        107.78        10.80 o                         
  14   3   0         29.80         23.53         7.29 o                         
  15   3   0          0.01         28.77         9.04 o                         
  16   3   0         55.68         61.45        22.45 o                         
  17   3   0         13.86         11.55        13.29 o                         
   0   4   0        142.27        133.38        10.90 o                         
   1   4   0       1367.39       1543.44        21.74 o                         
   2   4   0       1439.51       1536.73        22.36 o                         
   3   4   0        279.47        222.30         9.36 o                         
   4   4   0       2795.57       2762.13        28.71 o                         
   5   4   0         22.35         22.06         5.61 o                         
   6   4   0        260.29        219.40         8.17 o                         
   7   4   0        121.40        124.36        13.45 o                         
   8   4   0        460.64        473.17        14.35 o                         
   9   4   0        144.46        143.48         9.37 o                         
  10   4   0        363.91        366.58        18.54 o                         
  11   4   0          0.89         -1.48         4.29 o                         
  12   4   0         64.31         60.03         9.73 o                         
  13   4   0          5.79          3.69        12.17 o                         
  14   4   0        311.83        384.93        37.21 o                         
  15   4   0         17.27         50.96        31.16 o                         
  16   4   0         42.91         71.27        19.04 o                         
   1   5   0        498.20        518.85        16.66 o                         
   2   5   0         12.08         15.30         5.58 o                         
   3   5   0        273.97        274.54        11.10 o                         
   4   5   0         80.19        100.86         9.14 o                         
   5   5   0        597.07        603.99        15.72 o                         
   6   5   0         15.86          0.62         6.45 o                         
   7   5   0         21.41         25.60         6.05 o                         
   8   5   0         45.42         69.54         7.57 o                         
   9   5   0        802.68        841.42        23.04 o                         
  10   5   0        272.44        289.62        19.13 o                         
  11   5   0         43.21         62.02        15.31 o                         
  12   5   0        215.59        259.48        28.57 o                         
  13   5   0        133.95        161.68        25.75 o                         
  14   5   0         18.12         38.00        20.16 o                         
  15   5   0         20.56         51.00        32.42 o                         
   0   6   0       2533.30       2749.15       106.18 o                         
   1   6   0         26.52         20.68         6.36 o                         
   2   6   0         13.70         26.65         9.61 o                         
   3   6   0        948.42        927.74        27.52 o                         
   4   6   0       1364.33       1399.80        32.35 o                         
   5   6   0        193.53        189.89        12.83 o                         
   6   6   0        142.25        143.31        14.51 o                         
   7   6   0        283.46        297.52        13.49 o                         
   8   6   0        431.12        435.48        16.52 o                         
   9   6   0          0.12         28.47        15.43 o                         
  10   6   0         47.65         70.23        21.37 o                         
  11   6   0        298.63        305.26        33.34 o                         
  12   6   0          3.95         12.25        16.87 o                         
  13   6   0         45.39         65.08        23.25 o                         
  14   6   0         90.91        121.39        37.81 o                         
   1   7   0          1.47         24.01        11.18 o                         
   2   7   0        423.00        500.80        27.46 o                         
   3   7   0         66.81         60.40         8.91 o                         
   4   7   0         28.35         24.55        11.91 o                         
   5   7   0          8.42          9.68         8.81 o                         
   6   7   0        125.17        140.92        14.68 o                         
   7   7   0        155.89        166.92        18.26 o                         
   8   7   0         67.40         68.05        16.61 o                         
   9   7   0         10.44         26.60        18.83 o                         
  10   7   0          0.03         27.52        44.94 o                         
  11   7   0        108.20        104.83        24.65 o                         
   0   8   0        262.01        422.07        58.18 o                         
   1   8   0        150.89        188.00        20.10 o                         
   2   8   0          0.41         14.14        15.60 o                         
   3   8   0        168.00        180.91        19.30 o                         
   4   8   0        170.87        162.40        26.29 o                         
   5   8   0        206.83        198.63        30.53 o                         
   6   8   0          6.53          1.46        12.52 o                         
   7   8   0         67.32         73.34        15.20 o                         
   8   8   0         58.64        159.46        35.83 o                         
   1   9   0          5.51         25.82        16.21 o                         
   2   9   0         74.77         61.06        21.49 o                         
   3   9   0          6.96         16.09        23.90 o                         
 -18   1   1        111.76        123.68        19.02 o                         
 -17   1   1          1.62          4.49         9.34 o                         
 -16   1   1         62.71         97.26        13.23 o                         
 -15   1   1          8.30         13.62         8.70 o                         
 -14   1   1        518.94        490.30        17.00 o                         
 -13   1   1         53.45         45.38         6.58 o                         
 -12   1   1         66.08         62.91         7.24 o                         
 -11   1   1         17.08         18.84         4.48 o                         
 -10   1   1       1037.50        971.45        16.51 o                         
  -9   1   1        121.43        106.21         6.40 o                         
  -8   1   1          0.70          3.75         2.26 o                         
  -7   1   1        157.09        172.28         8.50 o                         
  -6   1   1       1140.98        972.91        28.75 o                         
  -5   1   1       1410.53       1380.62        14.67 o                         
  -4   1   1        550.14        523.12         7.20 o                         
  -3   1   1         34.36         28.32         4.49 o                         
  -2   1   1        392.85        431.87         7.31 o                         
  -1   1   1       1148.70       1203.25        39.47 o                         
   0   1   1       1568.61       1448.58        34.08 o                         
   1   1   1        402.22        363.29         7.35 o                         
   2   1   1        199.99        236.98         4.54 o                         
   3   1   1       1968.45       1956.28        16.04 o                         
   4   1   1        794.01        799.75        11.93 o                         
   5   1   1       1643.46       1588.71        18.27 o                         
   6   1   1        592.72        645.95        12.72 o                         
   7   1   1       1838.23       1916.39        21.23 o                         
   8   1   1         77.60         76.79         5.43 o                         
   9   1   1        465.25        406.74        11.39 o                         
  10   1   1        146.60        139.38         7.68 o                         
  11   1   1         37.98         37.06         5.40 o                         
  12   1   1          4.52          3.57         4.86 o                         
  13   1   1        451.07        429.72        15.42 o                         
  14   1   1          4.72          3.58         5.67 o                         
  15   1   1         90.25        126.21        13.88 o                         
  16   1   1          7.04          6.67         8.21 o                         
  17   1   1        226.84        193.55        18.43 o                         
  18   1   1          1.09          0.40        22.28 o                         
 -18   2   1         46.62         23.81        17.86 o                         
 -17   2   1          0.03          9.03         8.98 o                         
 -16   2   1         19.47         23.91        13.16 o                         
 -15   2   1        417.15        472.95        21.01 o                         
 -14   2   1         59.91         54.76         9.35 o                         
 -13   2   1        516.83        493.40        16.38 o                         
 -12   2   1          2.05          4.07         6.91 o                         
 -11   2   1       1735.40       1705.69        28.56 o                         
 -10   2   1        653.49        582.73        14.19 o                         
  -9   2   1        349.70        316.28        10.70 o                         
  -8   2   1          6.31          4.73         3.35 o                         
  -7   2   1        113.45         79.73         6.29 o                         
  -6   2   1       1925.24       1820.48        16.69 o                         
  -5   2   1       3994.20       3793.13        28.36 o                         
  -4   2   1       1322.25       1263.82        14.91 o                         
  -3   2   1        523.92        525.09         9.09 o                         
  -2   2   1        515.43        394.41        15.38 o                         
  -1   2   1      21708.45      20355.95       209.17 o                         
   0   2   1      41148.84      39390.85       227.88 o                         
   1   2   1        320.15        332.95        16.61 o                         
   2   2   1      15318.18      14711.39       113.00 o                         
   3   2   1       7012.03       6557.85        33.75 o                         
   4   2   1       5084.37       4792.48        24.11 o                         
   5   2   1       2972.36       2766.43        17.89 o                         
   6   2   1        112.68         64.30         5.70 o                         
   7   2   1        419.37        399.95        11.56 o                         
   8   2   1       5817.23       5713.26        43.50 o                         
   9   2   1       1846.90       1708.42        23.66 o                         
  10   2   1         84.05         83.14        19.08 o                         
  11   2   1         25.41         26.32         5.80 o                         
  12   2   1         63.28         72.76         7.61 o                         
  13   2   1        771.15        716.54        20.08 o                         
  14   2   1       1382.21       1368.05        33.39 o                         
  15   2   1          0.51          1.79         6.69 o                         
  16   2   1        471.04        414.44        24.96 o                         
  17   2   1          2.64         -4.31        13.73 o                         
  18   2   1        274.02        253.41        41.51 o                         
 -17   3   1         32.39         50.18        16.77 o                         
 -16   3   1         26.74         35.60        14.78 o                         
 -15   3   1         34.30         44.54         8.92 o                         
 -14   3   1        883.61        864.60        27.93 o                         
 -13   3   1          1.59          1.50         6.39 o                         
 -12   3   1         68.30         61.74         6.00 o                         
 -11   3   1        242.57        216.40         9.41 o                         
 -10   3   1       1055.60        977.03        18.78 o                         
  -9   3   1         20.62         15.22         3.24 o                         
  -8   3   1         64.91         61.47         4.91 o                         
  -7   3   1         71.09         79.81         5.67 o                         
  -6   3   1        660.70        564.67        12.03 o                         
  -5   3   1       1281.91       1272.82        25.52 o                         
  -4   3   1       1124.23       1098.90        15.87 o                         
  -3   3   1         30.53         38.67         5.41 o                         
  -2   3   1         70.39         69.03         5.54 o                         
  -1   3   1       2051.73       2337.67       103.07 o                         
   0   3   1       2586.84       2463.40        23.26 o                         
   1   3   1         77.79         69.29         5.92 o                         
   2   3   1         57.03         55.89         4.60 o                         
   3   3   1       4230.33       4249.09        32.76 o                         
   4   3   1        887.36        927.92        14.61 o                         
   5   3   1        918.15        907.98        13.62 o                         
   6   3   1        168.96        175.69         6.45 o                         
   7   3   1       4406.62       4548.91        35.50 o                         
   8   3   1         81.96         87.00         6.81 o                         
   9   3   1        138.12        117.26         8.40 o                         
  10   3   1        337.65        291.41        12.40 o                         
  11   3   1        228.19        231.83        10.70 o                         
  12   3   1         56.12         44.63         5.95 o                         
  13   3   1        619.72        577.96        22.62 o                         
  14   3   1         23.60         26.31         7.93 o                         
  15   3   1         65.34         80.42        10.85 o                         
  16   3   1          7.93         15.14        15.47 o                         
  17   3   1        447.24        439.43        51.59 o                         
 -16   4   1        220.98        216.87        26.68 o                         
 -15   4   1          2.17         -9.38        16.53 o                         
 -14   4   1          7.36         34.72        16.30 o                         
 -13   4   1        367.09        356.28        20.35 o                         
 -12   4   1        161.84        164.66        14.77 o                         
 -11   4   1        440.43        420.12        19.92 o                         
 -10   4   1         94.41         80.86        10.64 o                         
  -9   4   1          0.27          0.93         4.62 o                         
  -8   4   1        107.31        101.53        15.74 o                         
  -7   4   1         41.36         45.72         5.97 o                         
  -6   4   1        458.92        408.04        11.77 o                         
  -5   4   1        212.44        186.01         7.86 o                         
  -4   4   1          2.12         12.08         5.25 o                         
  -3   4   1       1432.60       1566.24        21.72 o                         
  -2   4   1         58.79         38.79         8.19 o                         
  -1   4   1       3269.63       3176.70        87.80 o                         
   0   4   1       6762.39       6753.66        48.43 o                         
   1   4   1        944.94       2102.56       428.63 o                         
   2   4   1       6973.31       7157.73        47.98 o                         
   3   4   1       1892.65       1826.39        24.42 o                         
   4   4   1        388.15        364.11        11.64 o                         
   5   4   1        795.73        671.82        13.95 o                         
   6   4   1        163.88        208.45         8.47 o                         
   7   4   1          0.02          0.89         4.75 o                         
   8   4   1       2224.50       2183.24        31.12 o                         
   9   4   1       1116.40       1002.75        23.51 o                         
  10   4   1       1262.39       1267.69        26.23 o                         
  11   4   1        105.28        100.37         8.76 o                         
  12   4   1         10.58          8.93         7.04 o                         
  13   4   1        254.57        226.94        17.83 o                         
  14   4   1        176.99        210.72        39.21 o                         
  15   4   1         68.36         96.27        21.24 o                         
  16   4   1        351.25        359.20        32.29 o                         
 -15   5   1         22.86         24.83        26.22 o                         
 -14   5   1          1.97         25.14        18.60 o                         
 -13   5   1        169.49        170.61        25.77 o                         
 -12   5   1          3.02          8.55        36.48 o                         
 -11   5   1        255.73        227.38        15.64 o                         
 -10   5   1        190.07        246.16        15.55 o                         
  -9   5   1       1033.93        995.88        30.53 o                         
  -8   5   1         26.04         14.41         5.84 o                         
  -7   5   1         24.48         22.36         4.92 o                         
  -6   5   1        415.14        403.15        12.34 o                         
  -5   5   1         13.49         22.97         5.85 o                         
  -4   5   1         14.31         18.04         5.35 o                         
  -3   5   1        259.33        270.24        10.62 o                         
  -2   5   1        494.94        433.78        12.61 o                         
  -1   5   1         23.84          1.98         5.64 o                         
   0   5   1         40.28          3.79        13.53 o                         
   1   5   1        437.56        417.14        15.20 o                         
   2   5   1        134.13         83.82        22.23 o                         
   3   5   1        449.46        384.64        14.28 o                         
   4   5   1          0.00         19.58         5.25 o                         
   5   5   1        249.40        231.83        32.13 o                         
   6   5   1         22.56         23.84         8.50 o                         
   7   5   1       1278.06       1197.90        23.70 o                         
   8   5   1          7.52         14.56         5.58 o                         
   9   5   1        707.01        698.33        19.56 o                         
  10   5   1        351.37        321.54        31.12 o                         
  11   5   1        138.18        135.66        14.05 o                         
  12   5   1        226.49        250.51        18.45 o                         
  13   5   1         11.33         46.76        50.89 o                         
  14   5   1         29.39         71.36        21.17 o                         
  15   5   1         38.88         85.50        33.70 o                         
 -14   6   1         63.09        124.96        41.01 o                         
 -13   6   1          4.65         29.69        20.77 o                         
 -12   6   1         68.43         69.67        22.24 o                         
 -11   6   1          0.43         12.45        24.69 o                         
 -10   6   1         51.97         63.64        20.68 o                         
  -9   6   1        182.72        206.67        27.28 o                         
  -8   6   1         94.16        118.12        21.71 o                         
  -7   6   1          2.28          7.24         7.86 o                         
  -6   6   1         61.33         60.07         6.54 o                         
  -5   6   1        728.56        729.11        21.49 o                         
  -4   6   1        133.94        154.03        15.77 o                         
  -3   6   1        445.15        483.58        20.43 o                         
  -2   6   1         21.51         16.84        11.06 o                         
  -1   6   1         37.21         57.60        19.10 o                         
   0   6   1         39.02         45.75         7.99 o                         
   1   6   1        423.60        470.28        16.39 o                         
   2   6   1        399.72        415.28        15.69 o                         
   3   6   1        304.28        284.99        17.30 o                         
   4   6   1        286.94        256.71        15.42 o                         
   5   6   1         31.21         32.14         8.33 o                         
   6   6   1        246.41        241.71        13.63 o                         
   7   6   1         55.04         64.54         8.52 o                         
   8   6   1          0.47          9.18        15.78 o                         
   9   6   1        111.69        122.59        23.57 o                         
  10   6   1        995.79        963.66        51.57 o                         
  11   6   1         22.81         37.09        19.07 o                         
  12   6   1         69.88        141.35        25.71 o                         
  13   6   1         22.20         55.97        37.26 o                         
  14   6   1        141.67        291.69        49.89 o                         
 -11   7   1         32.96         66.59        21.54 o                         
 -10   7   1        386.60        414.96        38.62 o                         
  -9   7   1        619.68        595.30        43.23 o                         
  -8   7   1         73.80         71.94        19.40 o                         
  -7   7   1        163.38        143.40        17.21 o                         
  -6   7   1        365.91        348.68        30.43 o                         
  -5   7   1         71.70         58.72        10.41 o                         
  -4   7   1        185.69        200.12        15.51 o                         
  -3   7   1         10.35          8.08        11.76 o                         
  -2   7   1         65.35         64.40        13.06 o                         
  -1   7   1         57.28         65.25        12.43 o                         
   0   7   1        167.17        183.57        16.65 o                         
   1   7   1        144.81        140.92        17.76 o                         
   2   7   1          1.23         18.79        12.55 o                         
   3   7   1         11.56         25.47        10.42 o                         
   4   7   1         14.55         21.81         9.58 o                         
   5   7   1        153.07        154.02        14.54 o                         
   6   7   1          3.21          2.76         8.24 o                         
   7   7   1         64.31         46.35        12.70 o                         
   8   7   1        238.59        247.82        21.27 o                         
   9   7   1        447.72        430.23        38.27 o                         
  10   7   1        511.82        505.31        41.55 o                         
  11   7   1          0.72         12.37        18.91 o                         
  -8   8   1          1.60         69.56        27.39 o                         
  -7   8   1        294.47        260.81        23.34 o                         
  -6   8   1        274.27        261.36        23.81 o                         
  -5   8   1        504.80        432.80        56.34 o                         
  -4   8   1         12.34         25.64        19.72 o                         
  -3   8   1          3.77          9.27        11.97 o                         
  -2   8   1         42.48         17.00        15.39 o                         
  -1   8   1         60.57         54.61        12.46 o                         
   0   8   1        258.33        259.42        23.33 o                         
   1   8   1          3.75         -0.62        13.14 o                         
   2   8   1        151.17        196.18        29.39 o                         
   3   8   1        271.22        296.59        24.24 o                         
   4   8   1         63.61         44.99        11.59 o                         
   5   8   1        293.15        271.28        24.56 o                         
   6   8   1          0.80         -2.14        13.48 o                         
   7   8   1         18.04         47.86        17.34 o                         
   8   8   1         45.99         69.96        26.75 o                         
  -3   9   1          3.60         -4.76        17.83 o                         
  -2   9   1         33.68        100.90        24.14 o                         
  -1   9   1          5.24          5.11        22.05 o                         
   0   9   1         27.70         41.62        12.81 o                         
   1   9   1          1.58          7.60        16.43 o                         
   2   9   1         71.28         89.44        22.70 o                         
   3   9   1         24.73         -2.55        19.49 o                         
 -18   0   2         75.06         75.77        17.58 o                         
 -17   0   2          4.65          6.46        26.48 o                         
 -16   0   2          1.45          4.81        19.05 o                         
 -15   0   2        475.67        540.63        43.93 o                         
 -14   0   2        623.95        505.95        18.66 o                         
 -13   0   2        172.98        160.27        15.23 o                         
 -12   0   2        782.46        801.56        23.02 o                         
 -11   0   2       2676.56       2742.74        40.05 o                         
 -10   0   2        108.80         95.22         9.56 o                         
  -9   0   2        960.94       1166.36        24.19 o                         
  -8   0   2        433.40        448.68        14.59 o                         
  -7   0   2        926.64       1235.57        22.19 o                         
  -6   0   2          1.49         13.18         4.18 o                         
  -5   0   2       3263.18       3692.46        40.56 o                         
  -4   0   2          0.17         -3.68         3.68 o                         
  -3   0   2        218.44        243.31         8.74 o                         
  -2   0   2         39.50         37.41         5.60 o                         
  -1   0   2        164.92         87.65         5.76 o                         
   1   0   2       9505.85      10538.23        68.06 o                         
   2   0   2         60.14         38.96         6.46 o                         
   3   0   2       9773.55       9875.99        50.10 o                         
   4   0   2         44.19         47.80         4.81 o                         
   5   0   2       3184.92       3564.54        24.81 o                         
   6   0   2          0.11          2.42         3.25 o                         
   7   0   2       4250.31       4399.66        31.20 o                         
   8   0   2        453.08        457.65        10.91 o                         
   9   0   2       1718.80       1737.97        22.84 o                         
  10   0   2        987.00        993.44        41.51 o                         
  11   0   2        199.36        187.85        16.02 o                         
  12   0   2        556.03        519.91        26.88 o                         
  13   0   2       1770.93       1784.37        50.91 o                         
  14   0   2        645.63        612.36        46.73 o                         
  15   0   2         42.28         44.22        17.44 o                         
  16   0   2        736.47        697.69        38.75 o                         
  17   0   2        262.11        279.96        26.72 o                         
  18   0   2         14.10         19.21        14.36 o                         
 -18   1   2          3.08        -13.25        13.73 o                         
 -17   1   2         26.85         27.30         9.15 o                         
 -16   1   2         48.96         80.71        12.14 o                         
 -15   1   2          1.59          5.55         9.22 o                         
 -14   1   2        722.81        684.88        19.74 o                         
 -13   1   2        362.42        339.72        13.80 o                         
 -12   1   2       1314.69       1366.73        25.45 o                         
 -11   1   2        314.17        298.30         8.90 o                         
 -10   1   2        459.03        376.24         9.45 o                         
  -9   1   2        185.20        218.97         7.44 o                         
  -8   1   2       1563.08       1675.50        17.22 o                         
  -7   1   2        490.91        539.58        10.61 o                         
  -6   1   2         44.46          8.52         3.29 o                         
  -5   1   2        216.30        223.59         7.29 o                         
  -4   1   2          1.11          3.56         4.46 o                         
  -3   1   2          3.01          8.00         4.40 o                         
  -2   1   2       3275.16       3047.65        33.55 o                         
  -1   1   2         16.72         19.72         5.12 o                         
   0   1   2       4478.14       4666.47       225.17 o                         
   1   1   2          3.68          5.39         3.00 o                         
   2   1   2        703.89        545.65         8.00 o                         
   3   1   2        246.67        222.57         5.41 o                         
   4   1   2       2106.38       2194.05        20.43 o                         
   5   1   2         33.41         42.01         4.23 o                         
   6   1   2         54.91         69.20         5.17 o                         
   7   1   2        192.64        191.10         7.43 o                         
   8   1   2       2327.50       2464.97        25.70 o                         
   9   1   2        225.92        230.11         8.28 o                         
  10   1   2       1099.23       1221.25        18.85 o                         
  11   1   2         13.78         13.92         4.78 o                         
  12   1   2        130.18        121.25         7.67 o                         
  13   1   2        686.74        617.97        15.57 o                         
  14   1   2        735.54        738.83        19.83 o                         
  15   1   2         77.39         69.16        12.09 o                         
  16   1   2        459.33        470.50        26.38 o                         
  17   1   2         12.71         13.53         8.81 o                         
  18   1   2         54.45         65.81        19.46 o                         
 -18   2   2          9.07         32.36        22.49 o                         
 -17   2   2         12.38         27.53        15.03 o                         
 -16   2   2        240.51        197.57        22.23 o                         
 -15   2   2         11.91         46.44        12.42 o                         
 -14   2   2        417.60        402.45        18.90 o                         
 -13   2   2         28.21         28.79         5.73 o                         
 -12   2   2         13.18         10.46         5.47 o                         
 -11   2   2        165.02        168.28         9.00 o                         
 -10   2   2         88.36         71.93         5.70 o                         
  -9   2   2        753.66        738.88        32.59 o                         
  -8   2   2         72.82         78.71         5.27 o                         
  -7   2   2        941.98       1060.63        12.55 o                         
  -6   2   2        201.39        236.20         7.48 o                         
  -5   2   2          3.88         18.03         3.00 o                         
  -4   2   2        290.50        297.65         9.89 o                         
  -3   2   2        199.38        201.20         5.77 o                         
  -2   2   2        146.88        176.78         6.51 o                         
  -1   2   2       4433.51       4703.51        40.23 o                         
   0   2   2       1842.55       1843.77        18.54 o                         
   1   2   2       7072.31       7660.48        52.79 o                         
   2   2   2        585.33        551.86         9.41 o                         
   3   2   2        415.09        458.23         8.56 o                         
   4   2   2         10.30          3.07         2.74 o                         
   5   2   2        401.05        452.18         8.88 o                         
   6   2   2        118.01        119.53         4.80 o                         
   7   2   2        196.28        211.65         8.90 o                         
   8   2   2          4.81          9.81         4.61 o                         
   9   2   2         38.58         43.20         5.08 o                         
  10   2   2        956.82        961.11        20.73 o                         
  11   2   2          0.67          7.78         5.08 o                         
  12   2   2        440.10        431.69        15.65 o                         
  13   2   2         22.99         38.51         6.72 o                         
  14   2   2          7.01          3.19         7.15 o                         
  15   2   2          2.09          8.75         7.35 o                         
  16   2   2        182.16        155.27        16.31 o                         
  17   2   2          0.14         -7.72         9.50 o                         
  18   2   2        121.16        127.42        19.60 o                         
 -17   3   2        140.27        152.62        34.07 o                         
 -16   3   2        197.03        237.98        21.33 o                         
 -15   3   2        336.46        308.25        23.98 o                         
 -14   3   2         23.38         40.99         8.88 o                         
 -13   3   2        825.20        815.28        31.14 o                         
 -12   3   2          4.53          7.41         4.69 o                         
 -11   3   2         26.00         12.98         3.68 o                         
 -10   3   2        811.23        701.53        50.05 o                         
  -9   3   2          6.92          9.48         4.13 o                         
  -8   3   2          0.03         -1.09         4.29 o                         
  -7   3   2        799.13        804.82        15.68 o                         
  -6   3   2       2118.88       2177.42        41.15 o                         
  -5   3   2        295.72        252.97        14.49 o                         
  -4   3   2        258.79        278.26         7.04 o                         
  -3   3   2         31.99         20.72         3.60 o                         
  -2   3   2       5477.33       5496.80        36.22 o                         
  -1   3   2        202.04        245.91        23.94 o                         
   0   3   2        387.13        408.04        10.04 o                         
   1   3   2        548.46        493.78        10.70 o                         
   2   3   2       1607.20       1659.45        20.62 o                         
   3   3   2          0.02          1.01         4.03 o                         
   4   3   2       1232.72       1215.04        15.33 o                         
   5   3   2        392.00        393.99         9.58 o                         
   6   3   2        615.89        638.01        11.65 o                         
   7   3   2         94.77        114.10         6.22 o                         
   8   3   2          1.05          7.39         4.74 o                         
   9   3   2         75.01         81.80         8.23 o                         
  10   3   2       1039.64       1050.52        22.52 o                         
  11   3   2         16.84          9.52         8.93 o                         
  12   3   2       1384.89       1355.18        25.14 o                         
  13   3   2          1.46         15.02         7.32 o                         
  14   3   2         20.86         20.55        11.37 o                         
  15   3   2        258.85        246.50        19.77 o                         
  16   3   2          5.43          2.59         8.31 o                         
  17   3   2        351.18        405.84        50.02 o                         
 -16   4   2        714.66        714.83        44.84 o                         
 -15   4   2         92.07        110.03        22.91 o                         
 -14   4   2         30.85         30.47        16.97 o                         
 -13   4   2          7.82          3.35         6.58 o                         
 -12   4   2        273.29        275.95        27.07 o                         
 -11   4   2        735.20        623.60        68.63 o                         
 -10   4   2         14.11          8.92         5.39 o                         
  -9   4   2         68.09         65.04         6.99 o                         
  -8   4   2         33.81         32.55         9.14 o                         
  -7   4   2        517.99        590.34        21.40 o                         
  -6   4   2        239.41        287.70         7.88 o                         
  -5   4   2       1654.23       1629.76        17.55 o                         
  -4   4   2         94.03        106.57         9.99 o                         
  -3   4   2        797.15        820.64        15.62 o                         
  -2   4   2         35.02         57.35         9.77 o                         
  -1   4   2       5769.45       5856.64        43.40 o                         
   0   4   2       1740.54       1801.80        37.71 o                         
   1   4   2       1206.51       1462.34        62.40 o                         
   2   4   2       1414.84       1334.43        34.38 o                         
   3   4   2       2092.82       2024.80        26.10 o                         
   4   4   2          0.17          5.46         6.02 o                         
   5   4   2        231.82        198.42         8.46 o                         
   6   4   2         50.70         54.49         5.55 o                         
   7   4   2        956.01        958.99        18.66 o                         
   8   4   2        407.67        393.19        10.84 o                         
   9   4   2        831.34        835.27        21.47 o                         
  10   4   2         21.19         28.41         9.07 o                         
  11   4   2         39.10         41.04         9.72 o                         
  12   4   2         67.19         80.36        23.76 o                         
  13   4   2       1466.83       1542.17        42.60 o                         
  14   4   2        317.31        309.67        21.04 o                         
  15   4   2         28.41         27.85        33.56 o                         
  16   4   2         82.74         63.88        20.00 o                         
 -15   5   2        398.06        470.75        57.65 o                         
 -14   5   2        102.12        117.10        23.48 o                         
 -13   5   2        227.93        217.72        29.39 o                         
 -12   5   2        508.46        570.05        40.26 o                         
 -11   5   2          0.02         13.29        16.42 o                         
 -10   5   2        643.47        683.37        22.92 o                         
  -9   5   2         71.70         74.96         6.68 o                         
  -8   5   2        264.88        262.79        13.11 o                         
  -7   5   2        113.63        105.56         6.49 o                         
  -6   5   2        939.77        962.02        17.92 o                         
  -5   5   2         11.06          6.33         5.08 o                         
  -4   5   2        268.61        282.25        11.11 o                         
  -3   5   2        285.22        317.26        11.24 o                         
  -2   5   2       1480.88       1519.92        24.41 o                         
  -1   5   2        340.96        335.07        14.98 o                         
   0   5   2        831.98        906.70        21.19 o                         
   1   5   2         29.23         57.01        22.54 o                         
   2   5   2        378.52        419.92        15.22 o                         
   3   5   2        224.09        243.39        11.75 o                         
   4   5   2       1293.12       1367.61        24.87 o                         
   5   5   2         12.54         16.81         5.97 o                         
   6   5   2        299.74        297.85        13.72 o                         
   7   5   2        414.31        442.64        18.38 o                         
   8   5   2         13.78         12.73         5.39 o                         
   9   5   2          2.50         -0.24         7.77 o                         
  10   5   2        763.98        789.13        30.18 o                         
  11   5   2        154.20        171.55        16.99 o                         
  12   5   2        734.98        692.53        29.19 o                         
  13   5   2         64.73        113.55        21.54 o                         
  14   5   2         30.56         54.87        18.52 o                         
  15   5   2         71.48         79.66        31.43 o                         
 -14   6   2         28.40         87.25        38.86 o                         
 -13   6   2          0.03         -0.62        19.58 o                         
 -12   6   2         20.10         13.76        17.43 o                         
 -11   6   2        236.41        229.40        29.61 o                         
 -10   6   2          0.02         18.10        17.37 o                         
  -9   6   2        245.81        282.48        30.77 o                         
  -8   6   2        301.14        276.67        29.32 o                         
  -7   6   2         17.04         11.44         7.14 o                         
  -6   6   2         25.85         22.86         4.77 o                         
  -5   6   2        129.80        115.82         8.24 o                         
  -4   6   2        277.19        261.53        12.68 o                         
  -3   6   2         16.64         10.35        12.76 o                         
  -2   6   2          0.18          4.59        11.80 o                         
  -1   6   2        550.14        588.64        28.56 o                         
   0   6   2         96.30        106.80        17.20 o                         
   1   6   2          3.18          4.77         6.68 o                         
   2   6   2       1593.62       1609.83        28.70 o                         
   3   6   2        493.14        499.99        18.60 o                         
   4   6   2        369.53        358.33        14.70 o                         
   5   6   2         95.44         96.18        10.31 o                         
   6   6   2         82.93         96.63        10.94 o                         
   7   6   2         87.85         94.22         9.47 o                         
   8   6   2        123.46        119.48        10.86 o                         
   9   6   2        340.06        340.98        20.79 o                         
  10   6   2        609.90        585.24        55.28 o                         
  11   6   2         62.22         85.73        21.55 o                         
  12   6   2         62.52         65.73        26.98 o                         
  13   6   2        750.14        866.83        51.23 o                         
  14   6   2         54.02         84.80        32.42 o                         
 -11   7   2        221.82        228.72        31.67 o                         
 -10   7   2         67.84         80.08        22.25 o                         
  -9   7   2        452.15        482.49        40.72 o                         
  -8   7   2         91.72         98.35        23.62 o                         
  -7   7   2          4.06         -9.75        12.10 o                         
  -6   7   2        122.35        128.14        17.18 o                         
  -5   7   2          4.34          8.84         8.48 o                         
  -4   7   2         64.07         56.45        12.02 o                         
  -3   7   2        509.79        513.35        22.72 o                         
  -2   7   2          0.59          5.29         7.52 o                         
  -1   7   2        115.99        119.25        11.47 o                         
   0   7   2          1.01         -0.38        13.00 o                         
   1   7   2         71.10        102.30        19.49 o                         
   2   7   2         49.09         69.89        11.48 o                         
   3   7   2        233.40        236.43        17.95 o                         
   4   7   2          9.20         11.91         9.84 o                         
   5   7   2        486.08        507.91        23.88 o                         
   6   7   2          0.05         19.74        10.31 o                         
   7   7   2         82.95         88.27        15.60 o                         
   8   7   2        133.68        149.12        19.74 o                         
   9   7   2         89.77        100.25        24.64 o                         
  10   7   2        230.39        266.80        32.44 o                         
  11   7   2         28.25         55.90        21.06 o                         
  -8   8   2         37.66         29.98        22.48 o                         
  -7   8   2        126.98        103.58        22.18 o                         
  -6   8   2          1.69         -2.91        31.90 o                         
  -5   8   2        136.04        200.88        22.48 o                         
  -4   8   2        194.00        187.52        22.12 o                         
  -3   8   2        186.74        191.38        16.22 o                         
  -2   8   2         24.21         29.05        10.20 o                         
  -1   8   2         63.25         86.01        13.14 o                         
   0   8   2          0.18          6.12        10.99 o                         
   1   8   2        128.02        150.24        24.50 o                         
   2   8   2        293.74        265.73        22.75 o                         
   3   8   2          0.35         24.11        13.49 o                         
   4   8   2        270.21        264.05        18.52 o                         
   5   8   2          1.15         29.04        12.67 o                         
   6   8   2         24.97         18.48        14.47 o                         
   7   8   2         61.96         63.91        20.39 o                         
   8   8   2          0.56          0.55        20.84 o                         
  -3   9   2         10.68        -14.30        18.68 o                         
  -2   9   2          7.63         -6.51        16.27 o                         
  -1   9   2          0.02         34.65        18.16 o                         
   0   9   2         95.78         73.42        16.39 o                         
   1   9   2         10.87         54.72        22.25 o                         
   2   9   2         74.26         78.43        52.70 o                         
   3   9   2         96.70        122.57        52.48 o                         
 -18   1   3          5.76        -10.39        17.57 o                         
 -17   1   3        180.70        172.38        17.39 o                         
 -16   1   3          7.25          7.68         8.27 o                         
 -15   1   3        279.70        273.80        15.75 o                         
 -14   1   3         22.70         16.30         5.90 o                         
 -13   1   3        317.02        291.97         9.38 o                         
 -12   1   3        241.36        208.85         8.56 o                         
 -11   1   3        763.61        719.91        13.98 o                         
 -10   1   3        195.72        164.39        10.62 o                         
  -9   1   3        388.74        374.43         9.57 o                         
  -8   1   3       1100.00       1085.34        14.86 o                         
  -7   1   3        545.00        464.39        10.44 o                         
  -6   1   3        204.29        151.37         5.75 o                         
  -5   1   3         26.94         27.11         2.72 o                         
  -4   1   3         56.48         46.58         2.39 o                         
  -3   1   3        199.05        203.74         7.91 o                         
  -2   1   3        437.13        409.05        11.50 o                         
  -1   1   3       4188.00       3910.77        62.81 o                         
   0   1   3       3679.77       3518.07        55.50 o                         
   1   1   3        432.74        447.92         9.91 o                         
   2   1   3        795.06        733.26        11.03 o                         
   3   1   3       1944.68       1767.11        15.29 o                         
   4   1   3       2723.58       2590.66        21.44 o                         
   5   1   3          4.13          1.78         3.00 o                         
   6   1   3        294.85        280.31         8.49 o                         
   7   1   3        354.55        338.77        10.55 o                         
   8   1   3       1157.59       1119.67        17.82 o                         
   9   1   3         31.09         20.59         4.02 o                         
  10   1   3          0.23         -2.05         3.81 o                         
  11   1   3         30.42         29.77         4.92 o                         
  12   1   3        798.83        771.07        17.14 o                         
  13   1   3         37.73         29.66         7.01 o                         
  14   1   3        108.55        106.01        13.49 o                         
  15   1   3         21.53         18.97         8.17 o                         
  16   1   3        371.36        396.33        24.84 o                         
  17   1   3          0.08          5.92         9.24 o                         
  18   1   3        221.32        256.14        27.36 o                         
 -18   2   3        195.37        249.58        40.04 o                         
 -17   2   3          7.39          9.96        12.74 o                         
 -16   2   3        856.80        884.50        34.40 o                         
 -15   2   3          3.01         30.88        14.60 o                         
 -14   2   3          1.15         -3.58         6.38 o                         
 -13   2   3        119.95        114.73         8.33 o                         
 -12   2   3       1785.46       1729.77        27.14 o                         
 -11   2   3         81.98         63.19         6.75 o                         
 -10   2   3          0.73          2.70         3.28 o                         
  -9   2   3          7.77          9.67         3.11 o                         
  -8   2   3         47.27         33.00         4.69 o                         
  -7   2   3        797.52        878.42        13.64 o                         
  -6   2   3        967.64        923.51        12.43 o                         
  -5   2   3       2106.24       2058.60        18.45 o                         
  -4   2   3        189.86        189.41         9.03 o                         
  -3   2   3        675.94        679.73        15.55 o                         
  -2   2   3        397.22        375.49        11.45 o                         
  -1   2   3        738.41        781.22        25.26 o                         
   0   2   3       1023.68       1042.43        14.59 o                         
   1   2   3       6594.02       6701.12        36.66 o                         
   2   2   3        111.87        138.50         5.53 o                         
   3   2   3       6829.57       6782.34        30.91 o                         
   4   2   3       1685.27       1640.55        17.12 o                         
   5   2   3        240.39        269.44         7.49 o                         
   6   2   3        545.05        523.76        12.21 o                         
   7   2   3       1806.89       1760.55        24.71 o                         
   8   2   3         75.52         75.50         8.14 o                         
   9   2   3       1451.69       1405.73        22.36 o                         
  10   2   3         37.18         28.70         7.78 o                         
  11   2   3       1033.68       1001.75        22.54 o                         
  12   2   3        540.16        565.82        17.73 o                         
  13   2   3       1720.19       1634.89        30.42 o                         
  14   2   3         88.98         96.88        10.61 o                         
  15   2   3        263.42        234.02        15.08 o                         
  16   2   3          6.41         19.07         8.99 o                         
  17   2   3        803.17        816.38        36.24 o                         
  18   2   3         39.66         47.28        14.18 o                         
 -17   3   3        226.84        233.08        39.13 o                         
 -16   3   3         20.46         42.70        13.97 o                         
 -15   3   3        449.13        484.68        28.69 o                         
 -14   3   3          0.17          9.99         6.30 o                         
 -13   3   3        413.73        419.57        18.72 o                         
 -12   3   3        973.46        906.18        25.40 o                         
 -11   3   3       1017.49        771.16        66.17 o                         
 -10   3   3         78.56         59.92         7.11 o                         
  -9   3   3        473.60        502.49        13.62 o                         
  -8   3   3       2505.86       2464.64        26.45 o                         
  -7   3   3        303.68        240.83         8.84 o                         
  -6   3   3          4.52          5.83         4.81 o                         
  -5   3   3        197.54        184.09        13.48 o                         
  -4   3   3         34.16         20.61         2.82 o                         
  -3   3   3         52.02         51.24         6.92 o                         
  -2   3   3         78.59         91.14        10.71 o                         
  -1   3   3       4480.85       4756.02        85.91 o                         
   0   3   3       3194.53       3294.69        26.21 o                         
   1   3   3          6.03         11.53         5.53 o                         
   2   3   3        508.83        498.53        12.02 o                         
   3   3   3        862.05        901.26        14.60 o                         
   4   3   3       2339.60       2366.96        52.30 o                         
   5   3   3        634.49        711.54        12.89 o                         
   6   3   3        128.64        117.82         6.93 o                         
   7   3   3        711.90        743.66        14.53 o                         
   8   3   3       1953.73       1799.57        54.32 o                         
   9   3   3        151.60        166.90        11.46 o                         
  10   3   3         10.18          6.89         6.19 o                         
  11   3   3          2.95          3.39         7.42 o                         
  12   3   3       1474.14       1386.17        26.10 o                         
  13   3   3        167.90        170.07        13.54 o                         
  14   3   3        208.95        194.38        14.52 o                         
  15   3   3          0.03         10.93         8.52 o                         
  16   3   3        593.64        535.05        29.00 o                         
  17   3   3          7.81        -16.59        24.02 o                         
 -16   4   3        118.34        123.23        35.32 o                         
 -15   4   3         29.62         48.32        18.70 o                         
 -14   4   3         25.44         15.07        16.39 o                         
 -13   4   3          2.11          9.86        15.33 o                         
 -12   4   3        348.77        336.07        16.98 o                         
 -11   4   3         98.25         99.49        10.45 o                         
 -10   4   3         77.40         72.37         6.97 o                         
  -9   4   3        155.11        179.66        12.38 o                         
  -8   4   3        254.55        260.90        10.85 o                         
  -7   4   3        605.77        586.63        11.79 o                         
  -6   4   3         50.22         69.77        13.77 o                         
  -5   4   3          0.02          2.94         8.00 o                         
  -4   4   3         65.90         60.91         7.12 o                         
  -3   4   3         38.24         41.33         5.66 o                         
  -2   4   3        951.47       1068.53        20.85 o                         
  -1   4   3       1954.51       2087.54        24.20 o                         
   0   4   3       1845.76       1821.93        23.27 o                         
   1   4   3       4437.09       4533.12        38.77 o                         
   2   4   3        756.41        866.63        17.91 o                         
   3   4   3       1258.35       1316.31        21.70 o                         
   4   4   3       2064.41       2015.80        29.25 o                         
   5   4   3         59.02         59.27         6.01 o                         
   6   4   3         14.53         13.89         4.07 o                         
   7   4   3         60.35         66.53         8.18 o                         
   8   4   3         14.45          9.23         5.58 o                         
   9   4   3        359.25        333.23        15.06 o                         
  10   4   3        921.09        839.10        23.02 o                         
  11   4   3         87.21         89.85         9.40 o                         
  12   4   3        391.64        399.54        22.41 o                         
  13   4   3        405.85        385.67        22.53 o                         
  14   4   3          9.00         -2.40         8.10 o                         
  15   4   3         24.33         22.56         9.24 o                         
  16   4   3         27.51          6.56        18.85 o                         
 -15   5   3          0.14         52.00        31.33 o                         
 -14   5   3        107.22        117.16        31.81 o                         
 -13   5   3         44.84         67.09        20.23 o                         
 -12   5   3        344.43        318.28        31.85 o                         
 -11   5   3          2.73         15.60        16.23 o                         
 -10   5   3        173.74        134.77        10.71 o                         
  -9   5   3          2.17          2.66         4.20 o                         
  -8   5   3        615.25        598.61        13.50 o                         
  -7   5   3        256.42        246.44        15.00 o                         
  -6   5   3        501.70        466.76        15.97 o                         
  -5   5   3         24.36         18.87         9.76 o                         
  -4   5   3         14.68         10.42        10.55 o                         
  -3   5   3        933.07        866.07        17.25 o                         
  -2   5   3        199.72        205.58        11.05 o                         
  -1   5   3        119.34        144.34         9.80 o                         
   0   5   3         70.70         53.34        13.40 o                         
   1   5   3        816.70        837.93        20.65 o                         
   2   5   3         67.99         87.27        12.22 o                         
   3   5   3         86.05        101.91        12.93 o                         
   4   5   3          1.64         17.18         6.48 o                         
   5   5   3       1552.93       1537.02        28.93 o                         
   6   5   3        243.56        268.77        13.50 o                         
   7   5   3         60.73         73.88        15.02 o                         
   8   5   3         55.68         52.36        15.58 o                         
   9   5   3        132.74        131.52        22.48 o                         
  10   5   3        118.58        135.30        18.09 o                         
  11   5   3         40.21         30.07        30.59 o                         
  12   5   3         60.49         62.24        11.10 o                         
  13   5   3         55.42         61.27        14.32 o                         
  14   5   3         14.76         17.56        15.10 o                         
  15   5   3         60.49         79.16        31.28 o                         
 -14   6   3         53.25         96.60        40.13 o                         
 -13   6   3        128.69        134.14        25.55 o                         
 -12   6   3         40.54         38.20        19.13 o                         
 -11   6   3        405.07        389.33        35.90 o                         
 -10   6   3         49.50         66.58        20.76 o                         
  -9   6   3         29.57         50.34        18.91 o                         
  -8   6   3        372.81        374.18        32.95 o                         
  -7   6   3         51.43         33.33         7.39 o                         
  -6   6   3         69.04         69.97         6.39 o                         
  -5   6   3        289.07        299.57        12.55 o                         
  -4   6   3        186.01        198.92        11.24 o                         
  -3   6   3        365.69        372.63        16.37 o                         
  -2   6   3        568.99        625.83        30.02 o                         
  -1   6   3        923.09       1007.55        94.94 o                         
   0   6   3        314.87        363.97        43.28 o                         
   1   6   3       1612.15       1547.58        28.25 o                         
   2   6   3       1018.93       1066.20        23.90 o                         
   3   6   3         70.78         85.89        10.31 o                         
   4   6   3        404.13        416.28        16.06 o                         
   5   6   3         57.94         71.80         8.40 o                         
   6   6   3        160.85        166.76        14.61 o                         
   7   6   3        411.27        429.36        15.46 o                         
   8   6   3         31.69         35.10         8.40 o                         
   9   6   3          0.29         -0.04         6.72 o                         
  10   6   3        472.61        490.53        39.00 o                         
  11   6   3        202.50        248.77        29.52 o                         
  12   6   3         15.49         44.91        18.39 o                         
  13   6   3         34.10         64.44        20.70 o                         
 -11   7   3         40.91         60.27        35.88 o                         
 -10   7   3         45.29         48.64        22.78 o                         
  -9   7   3         71.73         85.86        22.93 o                         
  -8   7   3          5.50         20.65        17.95 o                         
  -7   7   3         81.80         92.89        21.22 o                         
  -6   7   3        172.53        145.30        17.32 o                         
  -5   7   3          7.75         10.01         8.81 o                         
  -4   7   3        130.51        143.14        13.62 o                         
  -3   7   3         60.30         55.41        10.84 o                         
  -2   7   3         23.99         19.60         6.44 o                         
  -1   7   3        364.72        383.55        20.42 o                         
   0   7   3          1.45         17.98        12.79 o                         
   1   7   3        213.00        227.80        20.43 o                         
   2   7   3        138.07        149.88        14.72 o                         
   3   7   3        290.21        261.17        18.22 o                         
   4   7   3         35.11         49.62        11.77 o                         
   5   7   3        241.57        202.02        16.15 o                         
   6   7   3        552.54        532.88        23.38 o                         
   7   7   3         11.11         19.93         8.94 o                         
   8   7   3          6.53         17.57        19.18 o                         
   9   7   3         12.06         35.84        19.30 o                         
  10   7   3        154.75        159.75        26.47 o                         
  11   7   3          4.65         20.61        19.71 o                         
  -8   8   3          3.54          9.47        22.31 o                         
  -7   8   3        167.51        192.18        45.60 o                         
  -6   8   3         39.21         22.33        22.62 o                         
  -5   8   3         12.12        -12.34        15.81 o                         
  -4   8   3         25.27          4.31        14.21 o                         
  -3   8   3        164.06        173.08        28.11 o                         
  -2   8   3          0.48          1.63        10.34 o                         
  -1   8   3          2.46         10.76        10.59 o                         
   0   8   3         42.94         62.13        12.91 o                         
   1   8   3        244.44        203.38        21.82 o                         
   2   8   3         76.28         91.50        19.80 o                         
   3   8   3         28.78         43.10        11.57 o                         
   4   8   3          8.87         21.65        10.02 o                         
   5   8   3        152.92        155.66        23.56 o                         
   6   8   3          2.17         26.49        12.79 o                         
   7   8   3         84.78        142.86        25.21 o                         
   8   8   3         13.82         12.38        19.64 o                         
  -2   9   3         30.89         13.01        17.19 o                         
  -1   9   3        191.03        208.94        23.48 o                         
   0   9   3         24.75         53.69        16.13 o                         
   1   9   3          0.96        -15.73        26.96 o                         
   2   9   3          4.62         19.62        54.31 o                         
 -18   0   4        235.59        204.01        23.59 o                         
 -17   0   4        721.94        621.35        36.60 o                         
 -16   0   4        667.64        701.13        38.48 o                         
 -15   0   4         22.33         20.16        14.41 o                         
 -14   0   4        543.80        522.99        54.32 o                         
 -13   0   4       1113.01       1078.22        28.71 o                         
 -12   0   4        978.65       1228.55        29.75 o                         
 -11   0   4        253.45        227.49        13.32 o                         
 -10   0   4         39.97         25.35         6.67 o                         
  -9   0   4       1094.18       1088.73        24.52 o                         
  -8   0   4        223.50        296.07        12.56 o                         
  -7   0   4        657.38        643.30        17.21 o                         
  -6   0   4       9897.67      11200.46        65.98 o                         
  -5   0   4        401.65        419.92        14.90 o                         
  -4   0   4       5976.94       6583.62        42.77 o                         
  -3   0   4         43.68         53.51         5.21 o                         
  -2   0   4       6567.71       5968.97        93.85 o                         
  -1   0   4         13.75          7.40         6.47 o                         
   0   0   4       6843.43       6795.49        67.58 o                         
   1   0   4       1208.16       1125.10        30.21 o                         
   2   0   4        750.08       1041.37        31.32 o                         
   3   0   4        667.98        581.85        26.02 o                         
   4   0   4       1710.85       2058.38        30.27 o                         
   5   0   4        206.36        201.81         9.54 o                         
   6   0   4       2715.87       2908.37        54.06 o                         
   7   0   4       1195.63       1212.13        23.67 o                         
   8   0   4       1322.58       1328.46        25.31 o                         
   9   0   4        685.95        644.73        18.56 o                         
  10   0   4       1638.82       1677.25        42.23 o                         
  11   0   4       3054.65       2962.58        82.83 o                         
  12   0   4       1304.63       1244.06        58.70 o                         
  13   0   4        260.38        227.45        27.93 o                         
  14   0   4         89.73        131.27        23.78 o                         
  15   0   4        721.60        724.99        53.54 o                         
  16   0   4       1036.86       1214.28       108.10 o                         
  17   0   4        655.33        718.17        58.02 o                         
  18   0   4         24.17         43.53        19.57 o                         
 -18   1   4         72.46         75.65        23.77 o                         
 -17   1   4        509.74        497.69        27.20 o                         
 -16   1   4        211.94        229.74        18.54 o                         
 -14   1   4        173.75        123.19         7.85 o                         
 -13   1   4       1644.92       1648.69        23.66 o                         
 -12   1   4         25.44         33.55         5.23 o                         
 -11   1   4        712.96        731.44        16.03 o                         
 -10   1   4          0.20         -1.56         3.68 o                         
  -9   1   4       3701.61       3784.86        29.86 o                         
  -8   1   4        202.60        212.99         7.78 o                         
  -7   1   4       4436.52       4688.86        32.39 o                         
  -6   1   4        499.39        531.86        10.28 o                         
  -5   1   4       5561.10       5881.00        26.35 o                         
  -4   1   4         65.39         68.46         2.91 o                         
  -3   1   4       4067.42       4348.29        23.15 o                         
  -2   1   4          6.80         -0.32         3.34 o                         
  -1   1   4      18577.58      19704.74        72.61 o                         
   0   1   4         40.24         61.29         9.16 o                         
   1   1   4      36474.91      38735.54       440.15 o                         
   2   1   4        203.30        170.28         8.29 o                         
   3   1   4       9520.70       9419.76        37.53 o                         
   4   1   4          0.10          1.11         3.29 o                         
   5   1   4       1243.15       1220.82        16.22 o                         
   6   1   4          2.26         -0.17         2.68 o                         
   7   1   4       4697.72       4850.08        58.28 o                         
   8   1   4         16.53         11.14         3.76 o                         
   9   1   4        990.81        928.95        16.24 o                         
  10   1   4        121.35        111.72         6.58 o                         
  11   1   4       4304.53       4477.07        46.25 o                         
  12   1   4        180.48        188.64        10.75 o                         
  13   1   4        311.93        304.72        13.56 o                         
  14   1   4         36.80         80.08        21.09 o                         
  15   1   4        619.75        653.03        30.15 o                         
  16   1   4        434.79        453.63        26.73 o                         
  17   1   4        335.00        379.10        25.30 o                         
  18   1   4          5.38         16.55        17.64 o                         
 -18   2   4         54.79         24.51        19.67 o                         
 -17   2   4         90.42         73.73        17.43 o                         
 -16   2   4         39.02         71.96        17.42 o                         
 -15   2   4          5.86         19.36         8.49 o                         
 -14   2   4        228.89        202.91        13.91 o                         
 -13   2   4         58.82         49.20         6.03 o                         
 -12   2   4         19.45         34.72         7.20 o                         
 -11   2   4        149.18        150.19         8.79 o                         
 -10   2   4        229.25        223.68         7.23 o                         
  -9   2   4         79.32         71.22         4.26 o                         
  -8   2   4        767.06        815.18        14.65 o                         
  -7   2   4          0.26         -1.99         2.85 o                         
  -6   2   4       1896.61       2136.55        29.59 o                         
  -5   2   4        872.39        885.67        17.04 o                         
  -4   2   4       2362.77       2717.63        31.28 o                         
  -3   2   4        594.44        550.81         9.78 o                         
  -2   2   4       4214.33       4396.52        44.34 o                         
  -1   2   4        208.87        213.30        20.10 o                         
   0   2   4       1853.46       2017.08        61.59 o                         
   1   2   4       2906.55       3070.44        22.40 o                         
   2   2   4          0.51         12.15         3.30 o                         
   3   2   4        584.39        600.94        10.63 o                         
   4   2   4        449.03        506.00        10.18 o                         
   5   2   4        114.55        119.89         6.41 o                         
   6   2   4         21.85         47.07         6.82 o                         
   7   2   4         75.21         73.01         4.63 o                         
   8   2   4        247.32        256.17        12.61 o                         
   9   2   4          2.56          3.21         3.77 o                         
  10   2   4         20.27         30.08         5.55 o                         
  11   2   4        396.72        409.00        16.72 o                         
  12   2   4        265.17        293.46        13.30 o                         
  13   2   4          9.35         10.78         5.92 o                         
  14   2   4          4.06         -5.61         9.22 o                         
  15   2   4        217.74        209.20        18.06 o                         
  16   2   4        248.96        272.74        23.19 o                         
  17   2   4         89.36         86.83        13.82 o                         
 -17   3   4          0.50         10.48        21.75 o                         
 -16   3   4         21.53         47.76        13.99 o                         
 -15   3   4        167.02        195.68        19.38 o                         
 -14   3   4          2.19         -6.85         8.47 o                         
 -13   3   4          1.92         10.78         6.06 o                         
 -12   3   4        218.70        168.39        17.41 o                         
 -11   3   4        188.89        185.17         9.57 o                         
 -10   3   4        209.27        206.53         9.63 o                         
  -9   3   4          8.14         19.28         8.91 o                         
  -8   3   4         48.22         45.13         6.51 o                         
  -7   3   4          0.16          8.58         3.59 o                         
  -6   3   4         59.58         69.16         8.32 o                         
  -5   3   4        716.71        769.14        20.31 o                         
  -4   3   4         54.45         38.75         2.94 o                         
  -3   3   4        557.42        482.42        11.45 o                         
  -2   3   4        210.54        179.46         6.32 o                         
  -1   3   4         47.21        108.92         5.67 o                         
   0   3   4       1971.10       1992.61        20.46 o                         
   1   3   4        316.59        456.32        11.34 o                         
   2   3   4         23.30         27.79         4.11 o                         
   3   3   4        363.77        351.17         9.65 o                         
   4   3   4        849.88        736.26        94.27 o                         
   5   3   4        355.96        375.26        11.00 o                         
   6   3   4         26.34         31.74         5.53 o                         
   7   3   4         89.80         94.72         6.68 o                         
   8   3   4        161.21        184.41         8.31 o                         
   9   3   4        953.36        968.15        21.88 o                         
  10   3   4          0.49          3.86         5.69 o                         
  11   3   4        298.84        271.64        13.20 o                         
  12   3   4          2.49          1.94         5.59 o                         
  13   3   4          8.14          5.39         6.97 o                         
  14   3   4         56.13         47.07         9.15 o                         
  15   3   4         35.71         43.79         9.48 o                         
  16   3   4          6.57         -8.38         9.81 o                         
  17   3   4         16.58        -15.33        15.33 o                         
 -16   4   4        150.37        207.41        27.67 o                         
 -15   4   4         47.26         51.51        17.90 o                         
 -14   4   4          0.02          3.93        15.61 o                         
 -13   4   4        405.38        435.87        34.21 o                         
 -12   4   4        294.75        311.99        29.55 o                         
 -11   4   4          8.14         -1.45        13.21 o                         
 -10   4   4        195.07        176.99        10.95 o                         
  -9   4   4         10.69          5.45         4.40 o                         
  -8   4   4       1069.55        841.23        82.55 o                         
  -7   4   4        700.84        743.04        27.68 o                         
  -6   4   4         20.60         33.54         6.45 o                         
  -5   4   4       2132.30       2030.54        42.61 o                         
  -4   4   4        145.89        174.11         7.56 o                         
  -3   4   4       1472.04       1480.20        22.84 o                         
  -2   4   4        782.97        879.92        18.58 o                         
  -1   4   4       1555.74       1705.68        21.81 o                         
   0   4   4         30.29         55.36         7.46 o                         
   1   4   4       3762.04       3940.16        36.29 o                         
   2   4   4       1141.76       1204.29        20.75 o                         
   3   4   4       2992.12       2946.38        35.62 o                         
   4   4   4          2.03          0.00         7.07 o                         
   5   4   4         81.05         85.21         6.48 o                         
   6   4   4       1056.30       1021.79        16.35 o                         
   7   4   4         74.24         58.29         7.23 o                         
   8   4   4         42.68         49.51        12.54 o                         
   9   4   4        308.16        301.52        11.17 o                         
  10   4   4        469.89        471.11        18.21 o                         
  11   4   4        490.73        473.28        19.17 o                         
  12   4   4         58.60         74.10        11.57 o                         
  13   4   4          2.86         -3.47         8.47 o                         
  14   4   4         99.85         97.12        13.46 o                         
  15   4   4          2.77         -5.92         9.12 o                         
 -15   5   4         36.49         60.00        34.13 o                         
 -14   5   4         19.04         33.27        16.87 o                         
 -13   5   4        259.51        289.77        31.35 o                         
 -12   5   4        176.22        203.24        27.00 o                         
 -11   5   4        359.79        332.35        31.68 o                         
 -10   5   4         50.46         40.07        17.38 o                         
  -9   5   4        959.61        949.58        33.33 o                         
  -8   5   4        105.81        119.58        17.16 o                         
  -7   5   4         64.09         64.99         5.54 o                         
  -6   5   4         74.33         61.59         7.68 o                         
  -5   5   4          9.95         10.13        11.76 o                         
  -4   5   4         83.66         82.34         9.81 o                         
  -3   5   4        438.19        405.11        15.06 o                         
  -2   5   4        588.95        566.20        16.24 o                         
  -1   5   4        746.47        791.81        16.33 o                         
   0   5   4        315.63        330.73        17.71 o                         
   1   5   4        426.02        478.25        25.80 o                         
   2   5   4          1.16         12.72         9.86 o                         
   3   5   4       1415.42       1454.53        25.61 o                         
   4   5   4         88.04         96.55         8.57 o                         
   5   5   4        326.52        327.32        14.77 o                         
   6   5   4         77.35         77.97        14.50 o                         
   7   5   4       1220.34       1251.59        25.66 o                         
   8   5   4          4.23         18.43        11.49 o                         
   9   5   4        433.74        423.95        16.70 o                         
  10   5   4        149.20        174.75        15.31 o                         
  11   5   4          3.33          6.68         9.10 o                         
  12   5   4         23.96         19.03         8.61 o                         
  13   5   4        272.32        308.49        23.52 o                         
  14   5   4          0.06         -0.88        13.81 o                         
  15   5   4        149.87        169.60        34.32 o                         
 -13   6   4        182.04        200.25        30.69 o                         
 -12   6   4          0.19         -4.44        26.20 o                         
 -11   6   4          7.83         10.85        17.67 o                         
 -10   6   4          0.61          6.71        15.78 o                         
  -9   6   4        182.43        189.39        26.58 o                         
  -8   6   4         12.25         11.52        16.70 o                         
  -7   6   4        522.41        502.40        27.99 o                         
  -6   6   4        240.05        242.93         9.99 o                         
  -5   6   4        260.86        251.28        15.28 o                         
  -4   6   4        295.71        262.18        11.89 o                         
  -3   6   4       1168.11       1162.52        28.54 o                         
  -2   6   4        181.45        210.10        19.81 o                         
  -1   6   4       2458.73       2490.00        87.94 o                         
   0   6   4        674.33        681.04        32.06 o                         
   1   6   4       1035.35        998.40        25.29 o                         
   2   6   4         28.39         39.29        14.93 o                         
   3   6   4        780.03        729.89        22.35 o                         
   4   6   4        101.05        124.15        11.28 o                         
   5   6   4        629.81        632.03        19.21 o                         
   6   6   4        103.83        110.32        15.34 o                         
   7   6   4          4.17          8.96         6.33 o                         
   8   6   4          0.60         16.53        13.27 o                         
   9   6   4         16.88         20.35         7.50 o                         
  10   6   4          0.13         29.52        22.40 o                         
  11   6   4        473.81        484.08        37.89 o                         
  12   6   4         36.00         39.27        28.81 o                         
  13   6   4        142.79        139.50        37.60 o                         
 -11   7   4         20.26         13.61        35.33 o                         
 -10   7   4          0.19        -14.14        16.91 o                         
  -9   7   4        452.54        446.97        38.48 o                         
  -8   7   4        405.09        455.57        39.32 o                         
  -7   7   4        165.57        140.95        24.45 o                         
  -6   7   4        108.85        108.78        36.47 o                         
  -5   7   4         17.66         -2.53        13.87 o                         
  -4   7   4        399.31        345.12        20.60 o                         
  -3   7   4         88.06         90.83        12.37 o                         
  -2   7   4        265.17        231.33        16.74 o                         
  -1   7   4        165.62        141.25        13.54 o                         
   0   7   4         69.72         99.87        17.77 o                         
   1   7   4          0.79         20.60         9.68 o                         
   2   7   4         27.33         31.98        10.04 o                         
   3   7   4        149.22        137.83        14.25 o                         
   4   7   4         99.27        120.36        14.14 o                         
   5   7   4         22.97         36.20        11.37 o                         
   6   7   4          4.03          2.96         9.07 o                         
   7   7   4        271.55        273.71        17.64 o                         
   8   7   4        117.33        145.43        23.65 o                         
   9   7   4         54.35         78.64        30.59 o                         
  10   7   4         85.75        108.59        28.56 o                         
  11   7   4         76.99        129.28        25.58 o                         
  -7   8   4         17.99         -3.94        20.80 o                         
  -6   8   4        311.91        353.77        38.50 o                         
  -5   8   4         12.36          4.53        14.98 o                         
  -4   8   4        397.44        388.36        31.22 o                         
  -3   8   4        368.17        331.32        28.56 o                         
  -2   8   4        460.08        474.81        23.81 o                         
  -1   8   4        672.22        598.61        27.01 o                         
   0   8   4        426.08        428.88        28.99 o                         
   1   8   4        168.53        174.19        20.64 o                         
   2   8   4        189.72        251.88        22.17 o                         
   3   8   4        119.21        119.47        15.89 o                         
   4   8   4         71.35         79.45        12.71 o                         
   5   8   4        250.42        223.10        22.26 o                         
   6   8   4         18.57         37.83        14.64 o                         
   7   8   4         50.15         54.28        20.72 o                         
   8   8   4        103.62         74.35        27.37 o                         
  -2   9   4          3.58         -9.88        17.28 o                         
  -1   9   4          6.93          1.21        19.10 o                         
   0   9   4         21.25          8.94        15.48 o                         
   1   9   4         10.19         -2.81        14.58 o                         
 -18   1   5        149.47        179.37        33.06 o                         
 -17   1   5          5.89         23.52        14.16 o                         
 -16   1   5        146.47        145.10        15.21 o                         
 -15   1   5          0.07         13.30         8.00 o                         
 -14   1   5        276.26        281.55        12.40 o                         
 -13   1   5         29.02         33.57         5.30 o                         
 -12   1   5        753.44        748.70        16.80 o                         
 -11   1   5        105.34         97.02         6.49 o                         
 -10   1   5        486.02        475.41        11.73 o                         
  -9   1   5        651.27        639.19        12.84 o                         
  -8   1   5       1033.88       1042.54        16.83 o                         
  -7   1   5        155.81        164.25         5.96 o                         
  -6   1   5         17.26         19.23         2.78 o                         
  -5   1   5        724.09        713.89         9.73 o                         
  -4   1   5       2472.83       2450.68        21.01 o                         
  -3   1   5       1043.35       1059.86         9.97 o                         
  -2   1   5        721.77        753.14        11.77 o                         
  -1   1   5        127.63        165.87        37.26 o                         
   0   1   5       4739.67       4523.35        41.45 o                         
   1   1   5       6759.97       6575.17        71.78 o                         
   2   1   5       2262.53       2124.13        24.91 o                         
   3   1   5          3.30          2.52         2.61 o                         
   4   1   5       1971.88       1945.28        22.21 o                         
   5   1   5       1548.00       1503.16        20.97 o                         
   6   1   5        557.69        479.97        12.87 o                         
   7   1   5        418.14        372.34         9.83 o                         
   8   1   5          2.16          0.46         3.49 o                         
   9   1   5        550.88        488.64        30.08 o                         
  10   1   5        393.79        387.56        13.04 o                         
  11   1   5         78.49         75.65         7.53 o                         
  12   1   5         49.46         42.70         7.31 o                         
  13   1   5          3.02          3.90         6.07 o                         
  14   1   5        121.46        115.81        13.40 o                         
  15   1   5        255.81        257.54        19.82 o                         
  16   1   5          0.02         -0.67         9.40 o                         
  17   1   5          1.92         -0.12         9.31 o                         
  18   1   5          0.63         10.13        11.64 o                         
 -18   2   5          9.68         34.42        23.57 o                         
 -17   2   5        685.83        699.60        43.39 o                         
 -16   2   5         34.28         59.92        19.14 o                         
 -15   2   5         11.13         12.31         8.58 o                         
 -14   2   5         83.01         85.34        15.42 o                         
 -13   2   5       1494.93       1376.97        45.16 o                         
 -12   2   5          0.79          3.22         2.94 o                         
 -11   2   5        249.61        239.75         6.72 o                         
 -10   2   5        120.13        105.20         6.44 o                         
  -9   2   5       2319.29       2109.81        52.03 o                         
  -8   2   5        511.04        499.88        13.51 o                         
  -7   2   5       1483.46       1476.04        29.47 o                         
  -6   2   5        195.76        140.67        14.93 o                         
  -5   2   5       3487.99       3483.94        32.32 o                         
  -4   2   5       1147.82       1176.93        21.59 o                         
  -3   2   5         78.94         89.58         4.62 o                         
  -2   2   5         89.98         87.18         5.04 o                         
  -1   2   5        457.34        410.00         9.44 o                         
   0   2   5        145.15        187.74        23.44 o                         
   1   2   5       2128.80       2225.32        55.59 o                         
   2   2   5       1366.27       1327.81        17.09 o                         
   3   2   5        351.89        384.94         8.95 o                         
   4   2   5       1446.37       1396.90        16.19 o                         
   5   2   5         70.72         66.85         4.93 o                         
   6   2   5       1470.55       1278.35        18.15 o                         
   7   2   5         84.50         73.94         5.33 o                         
   8   2   5          0.14         -2.23         2.23 o                         
   9   2   5       1164.57       1128.78        19.36 o                         
  10   2   5       2500.66       2422.87        34.04 o                         
  11   2   5       1047.02       1026.00        23.18 o                         
  12   2   5          2.76          6.44         5.90 o                         
  13   2   5        107.74         98.35        10.75 o                         
  14   2   5        187.31        187.41        17.03 o                         
  15   2   5         15.49         45.68        12.36 o                         
  16   2   5        374.93        441.87        26.54 o                         
  17   2   5         42.99         56.76        12.65 o                         
 -17   3   5         14.49        -12.20        19.54 o                         
 -16   3   5        240.41        226.62        21.36 o                         
 -15   3   5         87.11         93.49        15.44 o                         
 -14   3   5        278.42        263.01        21.61 o                         
 -13   3   5         41.84         46.99         8.90 o                         
 -12   3   5       1277.81       1192.41        22.57 o                         
 -11   3   5         57.19         57.24         6.64 o                         
 -10   3   5        635.16        625.07        15.31 o                         
  -9   3   5       1751.19       1593.09        34.16 o                         
  -8   3   5       1504.20       1530.92        37.67 o                         
  -7   3   5         53.58         69.61         9.70 o                         
  -6   3   5         28.59         32.88         8.91 o                         
  -5   3   5       1975.29       1766.92        31.07 o                         
  -4   3   5       2211.54       1945.31        64.66 o                         
  -3   3   5        917.53        829.35        27.85 o                         
  -2   3   5        858.40        990.34        14.46 o                         
  -1   3   5         57.46         25.88         4.49 o                         
   0   3   5       2808.70       2506.60        23.32 o                         
   1   3   5       8416.26       8157.82        43.16 o                         
   2   3   5       4513.35       4443.06        32.52 o                         
   3   3   5        678.51        765.30        15.29 o                         
   4   3   5       2283.05       2284.87        26.25 o                         
   5   3   5       2125.75       2034.89        25.13 o                         
   6   3   5        884.72        717.56        14.37 o                         
   7   3   5        266.78        230.38         8.68 o                         
   8   3   5        190.82        180.61         8.65 o                         
   9   3   5       1727.67       1773.01        33.69 o                         
  10   3   5        742.78        644.74        22.24 o                         
  11   3   5          8.71         10.67         6.39 o                         
  12   3   5        416.04        403.82        17.79 o                         
  13   3   5          0.35          3.42        12.30 o                         
  14   3   5        185.71        168.37        13.75 o                         
  15   3   5        235.03        233.83        20.70 o                         
  16   3   5         15.77          9.60         8.97 o                         
  17   3   5          0.82         -0.05        13.20 o                         
 -16   4   5          2.51         11.49        15.70 o                         
 -15   4   5          1.09         -0.27        33.09 o                         
 -14   4   5        166.27        147.35        23.99 o                         
 -13   4   5        196.32        158.21        24.51 o                         
 -12   4   5         97.42         80.93        17.96 o                         
 -11   4   5         15.02          5.62        13.96 o                         
 -10   4   5         52.78         69.48        12.71 o                         
  -9   4   5         68.55         66.59        12.53 o                         
  -8   4   5          8.18          0.82        11.46 o                         
  -7   4   5        265.20        246.13        18.72 o                         
  -6   4   5        200.85        254.90        15.49 o                         
  -5   4   5        307.09        257.73        20.43 o                         
  -4   4   5        212.18        231.29         7.40 o                         
  -3   4   5        482.47        544.57        13.04 o                         
  -2   4   5        963.78       1019.94        16.22 o                         
  -1   4   5        475.93        390.11        11.07 o                         
   0   4   5        259.14        309.84        10.30 o                         
   1   4   5          4.22         18.50         5.00 o                         
   2   4   5         41.08         40.17         5.67 o                         
   3   4   5          4.52         12.34         5.90 o                         
   4   4   5       1610.03       1614.08        23.53 o                         
   5   4   5        243.46        225.34         9.84 o                         
   6   4   5          0.12          6.83         5.08 o                         
   7   4   5        119.68        127.48         9.43 o                         
   8   4   5        406.92        417.92        14.74 o                         
   9   4   5        177.63        176.00         9.65 o                         
  10   4   5        233.60        222.47        13.53 o                         
  11   4   5        818.75        759.62        23.93 o                         
  12   4   5        225.05        200.22        17.00 o                         
  13   4   5        359.94        364.48        22.43 o                         
  14   4   5          6.36         -3.59        12.04 o                         
  15   4   5          4.08        -11.25        11.25 o                         
 -15   5   5        182.31        188.13        41.45 o                         
 -14   5   5         32.67         26.34        18.38 o                         
 -13   5   5          3.81        -18.69        18.69 o                         
 -12   5   5          1.36          0.52        16.51 o                         
 -11   5   5          1.39          1.86        17.71 o                         
 -10   5   5          5.09        -17.48        17.48 o                         
  -9   5   5        462.88        408.93        23.44 o                         
  -8   5   5          3.15         -7.54        12.09 o                         
  -7   5   5        150.66        178.79        35.28 o                         
  -6   5   5         53.62         30.46        16.71 o                         
  -5   5   5        607.05        531.86        16.12 o                         
  -4   5   5        217.03        227.62        12.93 o                         
  -3   5   5        116.01        115.65         8.75 o                         
  -2   5   5         41.05         65.96        10.10 o                         
  -1   5   5        313.69        313.34        11.77 o                         
   0   5   5        159.69        189.10         9.70 o                         
   1   5   5        497.83        492.39        16.41 o                         
   2   5   5        841.47        885.03        21.09 o                         
   3   5   5       2188.20       2206.71        29.29 o                         
   4   5   5        133.84        105.53         9.63 o                         
   5   5   5          0.79          7.04         7.64 o                         
   6   5   5          1.72         15.70         7.55 o                         
   7   5   5        357.04        349.79        17.14 o                         
   8   5   5        600.74        595.06        18.64 o                         
   9   5   5        310.28        317.06        13.76 o                         
  10   5   5        117.90        103.20        15.12 o                         
  11   5   5        729.74        731.43        29.39 o                         
  12   5   5        315.62        327.45        22.35 o                         
  13   5   5         13.81          5.95         9.44 o                         
  14   5   5         15.09        -10.73        17.11 o                         
  15   5   5         71.19         32.47        22.07 o                         
 -13   6   5        180.46        151.34        41.55 o                         
 -12   6   5          3.19          3.17        18.76 o                         
 -11   6   5        224.08        204.29        27.48 o                         
 -10   6   5        202.97        209.21        27.92 o                         
  -9   6   5        714.35        707.65        44.96 o                         
  -8   6   5        186.04        186.18        28.25 o                         
  -7   6   5        136.62        157.40        24.02 o                         
  -6   6   5        145.04        120.81         9.86 o                         
  -5   6   5        184.24        170.91         9.36 o                         
  -4   6   5         13.71          5.82         5.49 o                         
  -3   6   5        462.56        475.41        18.75 o                         
  -2   6   5        415.61        360.67        17.23 o                         
  -1   6   5          0.28         -2.00         6.88 o                         
   0   6   5        121.70         96.86        12.05 o                         
   1   6   5        949.43        959.99        24.81 o                         
   2   6   5        712.05        744.57        51.12 o                         
   3   6   5         48.17         51.38        15.39 o                         
   4   6   5        467.30        411.67        20.08 o                         
   5   6   5        201.03        194.01        13.05 o                         
   6   6   5        652.51        670.27        21.86 o                         
   7   6   5          1.13         14.48         8.54 o                         
   8   6   5        466.53        435.51        20.27 o                         
   9   6   5          6.98          8.00         8.74 o                         
  10   6   5        413.96        416.77        34.67 o                         
  11   6   5         42.85         40.86        33.73 o                         
  12   6   5        126.04        112.75        22.88 o                         
  13   6   5         39.71         13.62        24.84 o                         
 -11   7   5         59.85         49.87        36.99 o                         
 -10   7   5          1.50          1.19        16.70 o                         
  -9   7   5          0.98          3.33        19.10 o                         
  -8   7   5        137.52        145.24        25.54 o                         
  -7   7   5         19.44          1.18        17.90 o                         
  -6   7   5        177.71        179.97        27.96 o                         
  -5   7   5         11.44         13.68        17.92 o                         
  -4   7   5        442.41        398.19        19.50 o                         
  -3   7   5         71.03         52.52        12.71 o                         
  -2   7   5        109.22         91.82        16.09 o                         
  -1   7   5         11.25         11.03        12.58 o                         
   0   7   5        324.41        271.35        21.93 o                         
   1   7   5          3.87         11.72         9.07 o                         
   2   7   5          8.49         16.15        10.21 o                         
   3   7   5        814.73        726.06        27.72 o                         
   4   7   5         59.15         43.25        10.59 o                         
   5   7   5        310.88        322.40        19.73 o                         
   6   7   5        231.91        225.38        16.89 o                         
   7   7   5        261.38        259.32        17.85 o                         
   8   7   5        130.47        127.47        23.13 o                         
   9   7   5         14.07         23.38        16.51 o                         
  10   7   5         38.38         40.59        24.96 o                         
  11   7   5        221.54        249.85        45.85 o                         
  -7   8   5        153.36        167.45        39.58 o                         
  -6   8   5         53.68         72.46        22.62 o                         
  -5   8   5         37.65         34.29        20.75 o                         
  -4   8   5          0.21        -14.84        14.84 o                         
  -3   8   5          5.13         -4.23        19.50 o                         
  -2   8   5         12.82         17.98        20.39 o                         
  -1   8   5        385.74        394.00        27.90 o                         
   0   8   5         75.65         63.43        20.10 o                         
   1   8   5        371.67        347.73        26.38 o                         
   2   8   5         56.12         29.47        13.43 o                         
   3   8   5         16.24         14.73        10.06 o                         
   4   8   5         65.51         45.65        11.57 o                         
   5   8   5         63.45         63.19        12.33 o                         
   6   8   5        157.76        162.57        20.21 o                         
   7   8   5         33.76         49.64        25.46 o                         
   8   8   5         36.81         37.56        22.62 o                         
 -17   0   6        579.90        649.98        37.86 o                         
 -16   0   6        222.44        221.05        22.34 o                         
 -15   0   6         37.65         95.64        15.38 o                         
 -14   0   6         25.47         39.51        10.89 o                         
 -13   0   6       2757.06       2685.41        46.75 o                         
 -12   0   6       1579.80       1565.64        34.76 o                         
 -11   0   6         26.93         52.87        11.46 o                         
 -10   0   6       1046.51       1091.64        27.30 o                         
  -9   0   6       9859.64      10191.27        77.78 o                         
  -8   0   6         27.99         21.99        10.77 o                         
  -7   0   6        110.43        177.44         9.94 o                         
  -6   0   6         10.94         11.15         4.42 o                         
  -5   0   6       9039.66       9128.72        75.68 o                         
  -4   0   6        167.25        185.94        16.05 o                         
  -3   0   6          0.44          3.66         3.84 o                         
  -2   0   6          5.19          1.77         5.22 o                         
  -1   0   6        377.23        416.41        15.17 o                         
   0   0   6         37.90         42.71        10.35 o                         
   1   0   6       6821.42       6770.15        87.19 o                         
   2   0   6         44.63         29.78         8.84 o                         
   3   0   6       4772.68       5214.57        84.32 o                         
   4   0   6       1412.61       1475.96        48.00 o                         
   5   0   6        816.34        566.37        16.67 o                         
   6   0   6        146.57        186.33        10.72 o                         
   7   0   6         12.55         37.74         6.73 o                         
   8   0   6         19.75          8.06         5.57 o                         
   9   0   6       3811.24       4011.32        50.06 o                         
  10   0   6        395.78        440.15        17.83 o                         
  11   0   6       2871.80       2997.50        50.32 o                         
  12   0   6        155.21        106.92        14.18 o                         
  13   0   6        605.67        525.55        53.37 o                         
  14   0   6         11.93        -15.33        15.33 o                         
  15   0   6        272.74        316.45        27.43 o                         
  16   0   6         80.07        102.86        18.02 o                         
  17   0   6          7.74         -1.36        10.17 o                         
  18   0   6        179.75        154.26        31.32 o                         
 -18   1   6        457.01        525.81        51.64 o                         
 -17   1   6        310.38        363.43        30.34 o                         
 -16   1   6        181.38        199.42        17.59 o                         
 -15   1   6         10.67         15.64         8.06 o                         
 -14   1   6        155.58        187.42        11.18 o                         
 -13   1   6        751.67        669.18        18.84 o                         
 -12   1   6       2930.98       3011.64        37.19 o                         
 -11   1   6         30.77         32.03         5.29 o                         
 -10   1   6       3640.68       3825.67        30.00 o                         
  -9   1   6        909.32        914.23        15.18 o                         
  -8   1   6        238.00        239.87         7.64 o                         
  -7   1   6          5.53          7.51         2.69 o                         
  -6   1   6        132.73        125.32         5.01 o                         
  -5   1   6         53.71         61.20         3.95 o                         
  -4   1   6       6139.19       6676.92        33.17 o                         
  -3   1   6         28.50         28.18         2.93 o                         
  -2   1   6        639.53        541.82        10.20 o                         
  -1   1   6         13.90        296.19       225.48 o                         
   0   1   6       5103.53       5360.56        43.89 o                         
   1   1   6          4.45          0.56         4.61 o                         
   2   1   6        803.20        872.15        14.90 o                         
   3   1   6        467.99        460.75        10.84 o                         
   4   1   6      11027.57      11921.63        56.26 o                         
   5   1   6        135.35        181.91         8.29 o                         
   6   1   6         93.85        197.79         9.07 o                         
   7   1   6         31.59         24.44         5.50 o                         
   8   1   6        277.21        271.39         9.41 o                         
   9   1   6        831.14        833.56        14.88 o                         
  10   1   6        632.61        678.45        24.97 o                         
  11   1   6       4689.38       4923.44        57.53 o                         
  12   1   6        205.56        214.36        13.54 o                         
  13   1   6       2176.08       2086.38        53.12 o                         
  14   1   6          3.18          5.19         7.68 o                         
  15   1   6         63.62         67.99        16.18 o                         
  16   1   6         44.72         52.04        10.62 o                         
  17   1   6         88.21         93.75        14.04 o                         
 -17   2   6         67.75         69.28        16.86 o                         
 -16   2   6        187.55        193.93        18.82 o                         
 -15   2   6         12.65         10.54        10.63 o                         
 -14   2   6         48.29         48.95         8.90 o                         
 -13   2   6        386.06        345.47        10.83 o                         
 -12   2   6        379.96        376.01         8.49 o                         
 -11   2   6          0.27         -0.27         2.57 o                         
 -10   2   6         25.83         22.54         6.69 o                         
  -9   2   6        946.85       1036.30        20.23 o                         
  -8   2   6         72.71         64.49         9.56 o                         
  -7   2   6        377.13        440.39        16.54 o                         
  -6   2   6        150.06        157.43        16.77 o                         
  -5   2   6         98.22        121.63         7.97 o                         
  -4   2   6         16.44          9.38         2.89 o                         
  -3   2   6        309.10        321.40         9.06 o                         
  -2   2   6        151.39        161.71         8.10 o                         
  -1   2   6        281.98        248.20         8.43 o                         
   0   2   6         75.07         82.23         5.89 o                         
   1   2   6        111.88        155.02         7.87 o                         
   2   2   6          1.31          0.46         3.55 o                         
   3   2   6       1799.64       2028.76        19.37 o                         
   4   2   6       1308.47       1390.05        16.61 o                         
   5   2   6        562.88        608.73        12.21 o                         
   6   2   6        573.58        574.45        16.48 o                         
   7   2   6         97.08         73.63        12.72 o                         
   8   2   6        101.37         70.43         7.12 o                         
   9   2   6        269.59        321.00        12.91 o                         
  10   2   6         65.47         54.53         7.27 o                         
  11   2   6       1831.46       1903.08        36.85 o                         
  12   2   6         61.85         70.37         9.14 o                         
  13   2   6        597.78        617.10        27.73 o                         
  14   2   6         82.30         69.22        11.54 o                         
  15   2   6          0.47         -5.58         9.78 o                         
  16   2   6         12.10         11.07        18.20 o                         
  17   2   6          3.91         -5.57        10.41 o                         
 -17   3   6          2.32         -7.83        20.25 o                         
 -16   3   6          0.09          3.58        11.52 o                         
 -15   3   6        203.53        180.85        19.09 o                         
 -14   3   6        313.75        319.03        23.12 o                         
 -13   3   6          4.99         25.76        32.57 o                         
 -12   3   6        140.98        162.89        15.21 o                         
 -11   3   6        188.85        187.48        10.43 o                         
 -10   3   6         68.05         56.71        10.07 o                         
  -9   3   6          3.07         19.20        10.62 o                         
  -8   3   6       1320.87       1348.41        30.19 o                         
  -7   3   6          0.09         -3.62         5.54 o                         
  -6   3   6        501.80        566.25        15.71 o                         
  -5   3   6        492.73        470.63        16.91 o                         
  -4   3   6        734.85        796.45        13.43 o                         
  -3   3   6        318.58        362.23        14.60 o                         
  -2   3   6          4.51          6.58         3.87 o                         
  -1   3   6        115.56        108.97         7.23 o                         
   0   3   6       2678.25       2880.86        27.01 o                         
   1   3   6        162.10        177.75         8.01 o                         
   2   3   6         24.27         30.01         7.40 o                         
   3   3   6        371.63        386.27        11.27 o                         
   4   3   6          7.80         31.25         6.43 o                         
   5   3   6        321.53        354.86        14.24 o                         
   6   3   6       1920.97       2118.37        24.63 o                         
   7   3   6        160.46        146.39         7.80 o                         
   8   3   6        251.99        270.64        15.77 o                         
   9   3   6        205.72        199.32        10.20 o                         
  10   3   6        408.06        427.16        16.15 o                         
  11   3   6       3136.95       3124.09        43.13 o                         
  12   3   6         44.18         41.48         8.44 o                         
  13   3   6        892.34        871.63        31.68 o                         
  14   3   6        697.14        745.51        49.26 o                         
  15   3   6         25.88         36.89        12.97 o                         
  16   3   6          4.84          4.17        19.91 o                         
  17   3   6         46.39         27.58        16.71 o                         
 -16   4   6          1.72         30.50        18.70 o                         
 -15   4   6        199.64        205.18        46.41 o                         
 -14   4   6        123.87        105.53        29.20 o                         
 -13   4   6        344.72        381.22        32.35 o                         
 -12   4   6        340.83        402.64        32.40 o                         
 -11   4   6         23.10         17.87        18.90 o                         
 -10   4   6       1548.44       1488.25        39.74 o                         
  -9   4   6       2292.25       2282.99        48.79 o                         
  -8   4   6         40.99         41.88        12.10 o                         
  -7   4   6        271.05        300.75        20.28 o                         
  -6   4   6         64.62         57.66         9.23 o                         
  -5   4   6       3278.73       3426.64        37.54 o                         
  -4   4   6        222.17        245.37        11.68 o                         
  -3   4   6        654.60        676.23        12.93 o                         
  -2   4   6         97.10         91.39         5.65 o                         
  -1   4   6       1493.14       1572.47        21.10 o                         
   0   4   6          4.98          2.91         4.10 o                         
   1   4   6       1229.87       1227.46        20.72 o                         
   2   4   6         23.78         20.88         7.98 o                         
   3   4   6          1.39          0.74         5.81 o                         
   4   4   6        205.40        219.89        10.05 o                         
   5   4   6       2080.96       2181.16        26.09 o                         
   6   4   6        441.74        453.64        13.25 o                         
   7   4   6        153.99        135.72         9.74 o                         
   8   4   6         11.15         14.75         6.38 o                         
   9   4   6        862.96        862.61        19.91 o                         
  10   4   6        914.50        855.16        42.86 o                         
  11   4   6        185.85        195.06        13.62 o                         
  12   4   6         43.66         42.97         9.55 o                         
  13   4   6        133.01        130.06        14.65 o                         
  14   4   6        123.78        121.55        14.51 o                         
  15   4   6        175.85        160.28        17.01 o                         
 -15   5   6          0.29        -12.44        29.29 o                         
 -14   5   6        416.04        417.62        37.52 o                         
 -13   5   6        418.14        394.84        35.49 o                         
 -12   5   6         18.83         12.56        17.09 o                         
 -11   5   6          7.21         -0.15        17.03 o                         
 -10   5   6        133.20        122.07        22.18 o                         
  -9   5   6        195.53        198.97        29.49 o                         
  -8   5   6       1678.39       1663.24        45.54 o                         
  -7   5   6        179.12        180.89        18.29 o                         
  -6   5   6       1295.26       1268.55        40.01 o                         
  -5   5   6        155.90        163.88         9.71 o                         
  -4   5   6       2004.67       2087.90        25.03 o                         
  -3   5   6         10.40         19.50         5.48 o                         
  -2   5   6        372.03        458.97        42.82 o                         
  -1   5   6        138.24        137.66         9.41 o                         
   0   5   6       3026.39       3012.93        32.92 o                         
   1   5   6          0.06         11.77         8.87 o                         
   2   5   6         18.74         21.31         7.32 o                         
   3   5   6        111.93        112.53         9.51 o                         
   4   5   6        928.93        928.05        21.68 o                         
   5   5   6         58.19         51.71         9.41 o                         
   6   5   6       1245.64       1193.62        29.71 o                         
   7   5   6        112.27        110.51        10.08 o                         
   8   5   6        439.59        460.32        17.07 o                         
   9   5   6          2.92          1.89         6.27 o                         
  10   5   6        544.24        549.92        25.96 o                         
  11   5   6        164.98        151.08        15.14 o                         
  12   5   6         11.79         13.02        20.02 o                         
  13   5   6        325.27        301.69        22.01 o                         
  14   5   6        390.75        391.77        24.84 o                         
 -13   6   6        193.32        184.64        45.15 o                         
 -12   6   6       1261.28       1215.09        61.66 o                         
 -11   6   6          0.01        -12.33        16.03 o                         
 -10   6   6        359.33        336.56        42.93 o                         
  -9   6   6       1343.52       1308.00        59.42 o                         
  -8   6   6         15.65          8.90        20.69 o                         
  -7   6   6          3.77         -2.08        12.71 o                         
  -6   6   6        202.60        159.54        18.65 o                         
  -5   6   6       1320.25       1313.46        39.03 o                         
  -4   6   6        200.39        195.68        10.15 o                         
  -3   6   6          2.73          7.88         7.02 o                         
  -2   6   6         92.97        100.74         9.93 o                         
  -1   6   6        575.72        583.58        22.35 o                         
   0   6   6        164.94        168.23        20.37 o                         
   1   6   6         12.93         23.32         7.28 o                         
   2   6   6        764.16        759.84        22.38 o                         
   3   6   6         39.48         56.10        10.72 o                         
   4   6   6         23.35         42.17        10.44 o                         
   5   6   6         61.47         77.27        11.25 o                         
   6   6   6         13.45         25.95         8.79 o                         
   7   6   6         28.92         41.89         9.97 o                         
   8   6   6        151.33        138.78        12.85 o                         
   9   6   6        330.97        329.95        21.38 o                         
  10   6   6        119.84        152.66        23.53 o                         
  11   6   6        178.28        176.13        24.87 o                         
  12   6   6        281.17        291.50        30.89 o                         
  13   6   6         63.70         29.01        24.89 o                         
 -10   7   6          0.18         21.00        15.19 o                         
  -9   7   6         77.24         61.69        16.26 o                         
  -8   7   6        330.38        319.90        34.53 o                         
  -7   7   6        191.53        164.54        26.60 o                         
  -6   7   6        546.79        523.47        40.96 o                         
  -5   7   6          2.13         -1.69        22.85 o                         
  -4   7   6         29.15         32.70        10.09 o                         
  -3   7   6         43.88         40.76        13.28 o                         
  -2   7   6        282.85        248.36        22.20 o                         
  -1   7   6        469.18        476.85        28.44 o                         
   0   7   6         16.20         36.80        11.48 o                         
   1   7   6        138.71        158.02        15.08 o                         
   2   7   6          4.64         19.42         9.99 o                         
   3   7   6        452.87        436.59        22.11 o                         
   4   7   6         87.97         92.23        12.77 o                         
   5   7   6         15.12         26.76        10.21 o                         
   6   7   6          8.06         25.22         9.81 o                         
   7   7   6        621.49        655.87        26.35 o                         
   8   7   6         54.21         47.38        17.80 o                         
   9   7   6         14.30         16.66        15.73 o                         
  10   7   6          0.35         22.06        26.13 o                         
  -7   8   6         62.11         82.01        34.08 o                         
  -6   8   6         96.16         96.10        30.83 o                         
  -5   8   6         16.70          5.03        18.97 o                         
  -4   8   6         26.35         60.06        22.65 o                         
  -3   8   6         48.17         52.58        31.42 o                         
  -2   8   6          9.20         27.45        15.02 o                         
  -1   8   6        124.86         96.46        26.61 o                         
   0   8   6        222.26        209.20        22.01 o                         
   1   8   6        302.76        307.96        25.07 o                         
   2   8   6        345.29        302.36        20.32 o                         
   3   8   6         13.76          6.40        12.90 o                         
   4   8   6         55.16         73.81        12.79 o                         
   5   8   6        144.76        164.49        16.12 o                         
   6   8   6        155.24        159.46        19.63 o                         
   7   8   6          0.72         31.17        23.44 o                         
 -18   1   7         19.20         14.92        17.47 o                         
 -17   1   7         82.76         63.38        15.93 o                         
 -16   1   7         29.89         48.41        10.60 o                         
 -15   1   7        265.78        307.08        22.65 o                         
 -14   1   7         41.05         47.00         9.36 o                         
 -13   1   7        615.14        585.48        14.56 o                         
 -12   1   7         40.45         40.31         6.15 o                         
 -11   1   7        205.01        195.01         7.86 o                         
 -10   1   7         37.39         35.67         4.55 o                         
  -9   1   7       1456.60       1437.06        19.03 o                         
  -8   1   7        119.27        130.26         6.14 o                         
  -7   1   7        117.01        109.50         5.09 o                         
  -6   1   7         20.42         14.52         3.23 o                         
  -5   1   7       2544.55       2598.99        21.73 o                         
  -4   1   7       1128.45       1191.64        14.32 o                         
  -3   1   7        296.86        292.07         8.90 o                         
  -2   1   7       1033.38       1017.14        15.63 o                         
  -1   1   7        867.64        836.52        17.52 o                         
   0   1   7        618.21        650.07        16.88 o                         
   1   1   7         42.11         47.35         4.31 o                         
   2   1   7         15.36         27.81         4.39 o                         
   3   1   7        110.38         69.39         7.12 o                         
   4   1   7       1617.26       1571.91        21.65 o                         
   5   1   7        360.86        373.39        11.68 o                         
   6   1   7        166.17        177.23         8.84 o                         
   7   1   7         38.68         15.84         5.61 o                         
   8   1   7        507.41        488.10        12.07 o                         
   9   1   7        301.61        310.53        10.29 o                         
  10   1   7        427.10        415.90        12.27 o                         
  11   1   7          2.91         -0.96         3.55 o                         
  12   1   7        111.21        110.03        10.55 o                         
  13   1   7        187.69        165.39        17.93 o                         
  14   1   7        147.35        171.77        21.22 o                         
  15   1   7          8.58          9.13         9.11 o                         
  16   1   7          2.62         11.06         8.83 o                         
  17   1   7          1.98         -6.27         9.03 o                         
 -17   2   7         67.96         87.44        17.57 o                         
 -16   2   7          4.58         13.00        11.28 o                         
 -15   2   7        107.05        140.56        17.62 o                         
 -14   2   7       1120.75       1115.92        29.67 o                         
 -13   2   7        167.25        129.41         7.23 o                         
 -12   2   7       1227.12       1147.94        15.17 o                         
 -11   2   7        272.51        253.90         7.32 o                         
 -10   2   7       8702.80       8147.72        91.19 o                         
  -9   2   7       2559.76       2219.76        73.02 o                         
  -8   2   7          0.97          7.25         6.15 o                         
  -7   2   7       1405.54       1388.95        29.23 o                         
  -6   2   7       2599.88       2326.11        80.49 o                         
  -5   2   7       2226.40       2058.58        20.96 o                         
  -4   2   7       4541.68       4645.56        32.20 o                         
  -3   2   7         14.01         10.93         2.33 o                         
  -2   2   7       3715.24       4030.84        37.72 o                         
  -1   2   7       3590.52       3553.56        40.47 o                         
   0   2   7       1978.36       1995.29        25.96 o                         
   1   2   7        950.25        861.99        18.02 o                         
   2   2   7        195.48        208.37         8.86 o                         
   3   2   7        668.66        609.12        12.29 o                         
   4   2   7       2699.83       2694.15        27.49 o                         
   5   2   7       2788.52       2642.50        29.88 o                         
   6   2   7        124.20         79.62        17.89 o                         
   7   2   7         89.32         77.53         7.13 o                         
   8   2   7        422.03        414.51        13.13 o                         
   9   2   7       2333.28       2222.79        50.92 o                         
  10   2   7         41.67         37.43         7.18 o                         
  11   2   7        192.12        206.44        13.58 o                         
  12   2   7          0.23          9.03         7.07 o                         
  13   2   7         33.61         30.64         8.04 o                         
  14   2   7         47.30         54.77        16.06 o                         
  15   2   7        367.94        408.41        25.82 o                         
  16   2   7         13.11         20.91         9.90 o                         
  17   2   7         52.88         42.36        23.77 o                         
 -17   3   7        289.87        298.41        43.22 o                         
 -16   3   7         18.85         30.51        18.19 o                         
 -15   3   7        223.85        265.57        28.11 o                         
 -14   3   7         54.44         63.22        29.18 o                         
 -13   3   7       1924.07       1806.48        62.01 o                         
 -12   3   7          5.47          6.45         4.96 o                         
 -11   3   7        143.45        150.64        15.96 o                         
 -10   3   7         11.38         13.24        11.31 o                         
  -9   3   7       3340.91       3319.88        54.51 o                         
  -8   3   7         19.68         10.27        11.30 o                         
  -7   3   7         95.34         76.25         9.23 o                         
  -6   3   7        194.57        148.45         9.19 o                         
  -5   3   7       4021.36       4000.61        57.29 o                         
  -4   3   7       1121.42       1007.51        25.68 o                         
  -3   3   7        550.10        526.89        40.13 o                         
  -2   3   7       3583.49       3459.48        30.31 o                         
  -1   3   7        471.61        348.09        12.38 o                         
   0   3   7         49.23         22.95         4.46 o                         
   1   3   7        382.96        359.79        10.63 o                         
   2   3   7        176.73        194.47         9.98 o                         
   3   3   7          5.44          1.41         3.91 o                         
   4   3   7       2715.52       2748.20        36.20 o                         
   5   3   7        997.30        915.45        16.95 o                         
   6   3   7         51.47         52.16         5.52 o                         
   7   3   7         14.96          7.23         4.49 o                         
   8   3   7       1010.28        980.09        19.38 o                         
   9   3   7        409.61        380.61        12.20 o                         
  10   3   7        189.91        174.84        14.76 o                         
  11   3   7        116.71        108.13         9.50 o                         
  12   3   7        269.76        229.84        21.42 o                         
  13   3   7        310.06        313.74        25.58 o                         
  14   3   7         11.78         19.07        10.25 o                         
  15   3   7          0.12          5.55        11.16 o                         
  16   3   7         14.78         14.05        11.00 o                         
 -16   4   7         64.33         21.95        17.02 o                         
 -15   4   7        116.80        110.85        22.44 o                         
 -14   4   7        161.75        128.51        43.42 o                         
 -13   4   7         21.38         23.05        25.15 o                         
 -12   4   7       1898.04       1737.89        63.91 o                         
 -11   4   7        790.51        803.48        43.75 o                         
 -10   4   7       3802.67       3581.93        88.22 o                         
  -9   4   7        625.23        565.02        26.66 o                         
  -8   4   7         13.00         14.66        11.40 o                         
  -7   4   7       1942.40       1863.80        39.48 o                         
  -6   4   7        317.46        303.23        15.45 o                         
  -5   4   7        118.72         96.34        11.93 o                         
  -4   4   7       1641.96       1710.09        25.31 o                         
  -3   4   7         39.72         31.95         8.84 o                         
  -2   4   7        528.66        601.62        11.58 o                         
  -1   4   7        989.15       1022.17        15.84 o                         
   0   4   7         89.63        113.75         7.18 o                         
   1   4   7          3.90         -3.46         4.35 o                         
   2   4   7        266.04        254.12        13.10 o                         
   3   4   7        280.44        255.29        11.78 o                         
   4   4   7         36.06         53.52         7.12 o                         
   5   4   7        161.28        181.95         9.19 o                         
   6   4   7        355.27        392.63        13.83 o                         
   7   4   7        126.36        131.98        10.34 o                         
   8   4   7         11.65          3.09         6.73 o                         
   9   4   7        399.73        401.08        14.62 o                         
  10   4   7         77.32         79.26         7.31 o                         
  11   4   7        486.33        487.52        24.27 o                         
  12   4   7         14.91         15.60        12.20 o                         
  13   4   7        111.43         93.33        18.39 o                         
  14   4   7          4.73         12.81        10.63 o                         
  15   4   7         23.27         15.89        14.71 o                         
 -15   5   7        107.52         61.14        31.62 o                         
 -14   5   7          7.81          5.65        16.38 o                         
 -13   5   7        633.37        509.97        40.12 o                         
 -12   5   7        201.14        198.05        44.99 o                         
 -11   5   7         60.49         91.38        21.71 o                         
 -10   5   7         72.11        118.19        70.88 o                         
  -9   5   7        413.26        439.24        25.98 o                         
  -8   5   7         87.68        110.82        13.74 o                         
  -7   5   7         25.29         31.38        10.45 o                         
  -6   5   7          2.44          7.16        12.55 o                         
  -5   5   7         93.45         79.25         5.62 o                         
  -4   5   7         59.40         84.02         8.95 o                         
  -3   5   7         21.49         16.13         6.50 o                         
  -2   5   7        502.30        522.21        16.62 o                         
  -1   5   7        235.49        246.47        11.74 o                         
   0   5   7       1182.06       1252.11        24.68 o                         
   1   5   7         36.52         18.52        12.38 o                         
   2   5   7        291.55        289.83        14.61 o                         
   3   5   7        428.81        438.31        15.29 o                         
   4   5   7         50.47         46.93        10.52 o                         
   5   5   7         28.25         21.87        11.00 o                         
   6   5   7        149.92        140.89        12.52 o                         
   7   5   7        292.31        286.36        14.54 o                         
   8   5   7         32.94         33.06         7.60 o                         
   9   5   7          2.39         -0.57         8.00 o                         
  10   5   7        442.39        436.53        24.37 o                         
  11   5   7        296.77        286.39        20.11 o                         
  12   5   7          8.47          4.79         9.29 o                         
  13   5   7          7.80         -6.72        17.65 o                         
  14   5   7        575.17        540.94        34.05 o                         
 -13   6   7          7.35          5.45        31.97 o                         
 -12   6   7        553.81        463.90        40.86 o                         
 -11   6   7        363.45        374.61        36.10 o                         
 -10   6   7         26.76         12.90        15.21 o                         
  -9   6   7         82.56         96.92        16.95 o                         
  -8   6   7          6.62         -2.44        12.60 o                         
  -7   6   7        326.15        336.44        32.51 o                         
  -6   6   7         35.06         53.87        23.84 o                         
  -5   6   7        336.66        274.48        28.02 o                         
  -4   6   7          8.12          6.15         5.82 o                         
  -3   6   7          0.06          1.49         6.33 o                         
  -2   6   7         11.13          1.99         8.84 o                         
  -1   6   7         16.95          6.56         9.56 o                         
   0   6   7        130.32        122.98        22.08 o                         
   1   6   7         22.20         37.31        17.82 o                         
   2   6   7         10.22         19.82         8.15 o                         
   3   6   7          6.51          5.53         8.75 o                         
   4   6   7        664.89        633.69        24.51 o                         
   5   6   7         98.65         89.92        11.56 o                         
   6   6   7        170.32        175.46        14.61 o                         
   7   6   7          0.83         16.07         8.95 o                         
   8   6   7         11.72          9.77         8.33 o                         
   9   6   7        100.49        114.56        14.49 o                         
  10   6   7         10.94          0.49         9.28 o                         
  11   6   7         80.12         38.31        16.17 o                         
  12   6   7          8.14          6.57        32.55 o                         
  13   6   7        249.51        177.78        34.83 o                         
 -10   7   7        130.33         83.37        38.30 o                         
  -9   7   7          3.22         16.56        20.68 o                         
  -8   7   7          3.73         -5.60        19.45 o                         
  -7   7   7          1.00         -8.46        24.02 o                         
  -6   7   7        103.30        109.40        23.58 o                         
  -5   7   7         32.56         35.81        28.10 o                         
  -4   7   7         62.83         46.19        27.68 o                         
  -3   7   7          1.20         -7.31        17.15 o                         
  -2   7   7        161.87        127.41        28.94 o                         
  -1   7   7         88.71         53.21        14.30 o                         
   0   7   7        629.19        586.24        24.93 o                         
   1   7   7         19.18         18.31        10.90 o                         
   2   7   7        720.40        658.91        26.54 o                         
   3   7   7         62.43         71.86        12.29 o                         
   4   7   7         43.88         49.17        14.46 o                         
   5   7   7         79.75         59.30        11.60 o                         
   6   7   7          0.06          4.31        11.35 o                         
   7   7   7         29.51         36.70        10.26 o                         
   8   7   7         13.97         12.27        13.81 o                         
   9   7   7         56.55         36.00        16.67 o                         
  10   7   7        349.66        327.28        33.25 o                         
  -6   8   7          1.26        -16.90        27.55 o                         
  -5   8   7        243.01        238.67        32.45 o                         
  -4   8   7        152.92        192.36        66.45 o                         
  -3   8   7        319.44        370.02        75.02 o                         
  -2   8   7         18.80         45.74        22.21 o                         
  -1   8   7        125.55         74.29        30.94 o                         
   0   8   7          1.58          5.91        14.12 o                         
   1   8   7        227.34        218.32        22.43 o                         
   2   8   7        360.03        354.42        21.72 o                         
   3   8   7         78.36         70.28        12.23 o                         
   4   8   7        373.38        308.69        21.03 o                         
   5   8   7         46.89         33.35        11.13 o                         
   6   8   7          3.05         11.74        16.18 o                         
   7   8   7         25.88         46.35        22.11 o                         
 -17   0   8        168.42        207.25        32.89 o                         
 -16   0   8        469.09        542.96        33.17 o                         
 -15   0   8        252.42        279.29        16.29 o                         
 -14   0   8        234.70        188.49        13.20 o                         
 -13   0   8         22.00         22.88         6.63 o                         
 -12   0   8         45.20         54.89         9.88 o                         
 -11   0   8          0.45         -0.63         6.38 o                         
 -10   0   8      14811.14      15264.48       128.47 o                         
  -9   0   8        443.37        462.95        16.09 o                         
  -8   0   8       4072.41       4145.00        49.04 o                         
  -7   0   8         32.58         25.33         5.89 o                         
  -6   0   8       7706.80       7814.43        76.60 o                         
  -5   0   8        332.15        351.94        16.73 o                         
  -4   0   8       3805.87       4061.68        42.55 o                         
  -3   0   8         66.33         51.05         8.54 o                         
  -2   0   8      36519.91      38989.79       202.43 o                         
  -1   0   8        293.86        316.38        21.12 o                         
   0   0   8       1477.81       1283.18        37.17 o                         
   1   0   8          1.51          2.58         8.18 o                         
   2   0   8        356.43        346.14        10.92 o                         
   3   0   8        471.86        473.53        29.58 o                         
   4   0   8      35604.51      37689.34       261.00 o                         
   5   0   8        911.31       1225.36        49.97 o                         
   6   0   8        347.01        520.39        18.27 o                         
   7   0   8        284.33        278.05        14.48 o                         
   8   0   8       3756.61       4035.60        53.20 o                         
   9   0   8        861.89        946.52        27.46 o                         
  10   0   8       2833.33       2984.56        65.68 o                         
  11   0   8        974.36        882.73        42.02 o                         
  12   0   8       3959.00       4253.08        76.10 o                         
  13   0   8        222.79        211.20        29.76 o                         
  14   0   8        283.82        294.80        25.27 o                         
  15   0   8         13.22          3.93        11.10 o                         
  16   0   8        226.56        240.81        24.72 o                         
  17   0   8        463.29        523.17        44.24 o                         
 -17   1   8         30.58         61.59        15.01 o                         
 -16   1   8        167.60        179.30        17.70 o                         
 -15   1   8        449.33        496.32        19.28 o                         
 -14   1   8         13.88          8.68         5.53 o                         
 -13   1   8         33.08         43.27         5.44 o                         
 -12   1   8        168.63        149.65         7.42 o                         
 -11   1   8         80.50         99.76         5.93 o                         
 -10   1   8       2512.77       2503.18        27.43 o                         
  -9   1   8       1797.19       1922.21        21.15 o                         
  -8   1   8        271.96        260.52         8.74 o                         
  -7   1   8         58.23         56.67         4.56 o                         
  -6   1   8         83.25         94.86         5.58 o                         
  -5   1   8       6764.66       7653.07        47.99 o                         
  -4   1   8        199.87        199.03         6.70 o                         
  -3   1   8       6202.77       7245.75        44.23 o                         
  -2   1   8         14.73         13.07         3.21 o                         
  -1   1   8         12.43         10.25         2.93 o                         
   0   1   8          2.93          8.85         5.52 o                         
   1   1   8         62.63         71.90         4.98 o                         
   2   1   8         48.41         49.89         7.02 o                         
   3   1   8          8.15         27.71         6.15 o                         
   4   1   8       3369.45       3462.10        30.29 o                         
   5   1   8       6854.71       8280.42        53.03 o                         
   6   1   8        319.07        397.55        12.86 o                         
   7   1   8       1640.68       1761.74        28.39 o                         
   8   1   8        354.12        381.14        12.14 o                         
   9   1   8       3106.28       3291.54        71.37 o                         
  10   1   8       1433.77       1474.57        25.56 o                         
  11   1   8        975.37        974.08        22.06 o                         
  12   1   8       3165.51       2265.79       334.20 o                         
  13   1   8        702.86        752.13        30.71 o                         
  14   1   8          5.61         -1.21         7.70 o                         
  15   1   8          0.22          0.82         7.92 o                         
  16   1   8         96.17         90.09        14.12 o                         
  17   1   8        241.51        302.82        23.95 o                         
 -17   2   8        172.14        186.37        24.41 o                         
 -16   2   8         77.34        100.63        15.66 o                         
 -15   2   8         10.71         13.87        10.34 o                         
 -14   2   8         35.16         46.35        11.67 o                         
 -13   2   8         33.77         26.22         6.20 o                         
 -12   2   8        145.92        145.43         7.40 o                         
 -11   2   8        153.36        144.63         9.09 o                         
 -10   2   8       3672.72       3591.46       131.78 o                         
  -9   2   8        569.92        541.25        20.38 o                         
  -8   2   8       1816.45       1810.82        41.93 o                         
  -7   2   8          0.38         -1.68         3.74 o                         
  -6   2   8        690.67        765.26        16.38 o                         
  -5   2   8        131.35        109.90         5.88 o                         
  -4   2   8        681.49        786.12        19.65 o                         
  -3   2   8         29.58         23.00         2.66 o                         
  -2   2   8       8663.52       9690.99        83.52 o                         
  -1   2   8         91.97         82.40         6.21 o                         
   0   2   8        162.40        183.04         8.76 o                         
   1   2   8         69.62         42.57         6.04 o                         
   2   2   8        577.69        690.61        13.72 o                         
   3   2   8          0.61          0.83         2.51 o                         
   4   2   8       6521.08       7281.22        49.82 o                         
   5   2   8          0.67          8.66         5.30 o                         
   6   2   8         67.99         78.53         7.37 o                         
   7   2   8        127.64        108.24         7.73 o                         
   8   2   8        359.86        359.07        13.83 o                         
   9   2   8        219.89        239.31        10.60 o                         
  10   2   8       1047.69       1071.87        15.53 o                         
  11   2   8        711.88        687.20        23.97 o                         
  12   2   8       1161.43       1231.67        32.72 o                         
  13   2   8         22.17          7.50         7.90 o                         
  14   2   8          1.98          4.54         9.54 o                         
  15   2   8         99.46        134.65        16.46 o                         
  16   2   8          7.40          5.95         9.09 o                         
  17   2   8         89.91        100.71        26.15 o                         
 -16   3   8         35.50         49.54        16.94 o                         
 -15   3   8         61.18        109.04        33.86 o                         
 -14   3   8         10.56         22.42        27.35 o                         
 -13   3   8         59.01         51.71        16.67 o                         
 -12   3   8        467.80        482.82        33.78 o                         
 -11   3   8        143.14        125.80        13.86 o                         
 -10   3   8        435.11        449.67        31.87 o                         
  -9   3   8         49.15         49.83        14.16 o                         
  -8   3   8         41.42         29.33         9.32 o                         
  -7   3   8         89.62         72.79        10.16 o                         
  -6   3   8        383.34        359.34        16.79 o                         
  -5   3   8          7.47         41.94         6.10 o                         
  -4   3   8       1062.65       1123.11        20.17 o                         
  -3   3   8        995.73       1246.17        19.17 o                         
  -2   3   8        108.08        112.89         6.60 o                         
  -1   3   8       1803.36       1882.70        24.94 o                         
   0   3   8         26.38         26.56         4.83 o                         
   1   3   8          8.68         18.67         4.87 o                         
   2   3   8         15.09          7.22         3.55 o                         
   3   3   8       1175.78       1192.25        22.04 o                         
   4   3   8        258.73        285.29        10.99 o                         
   5   3   8        225.99        315.24        10.08 o                         
   6   3   8        381.89        398.03        11.47 o                         
   7   3   8          2.75          0.42         6.32 o                         
   8   3   8          0.23          0.00         7.19 o                         
   9   3   8         36.21         25.97         9.05 o                         
  10   3   8          3.83         -3.06         4.70 o                         
  11   3   8          5.77          6.38         9.38 o                         
  12   3   8        485.37        470.77        30.14 o                         
  13   3   8        172.42        203.17        21.65 o                         
  14   3   8        343.88        363.73        29.27 o                         
  15   3   8         28.62         13.75        11.11 o                         
  16   3   8          3.51          0.14        13.52 o                         
 -16   4   8         54.39        104.02        23.40 o                         
 -15   4   8         32.03         27.54        16.52 o                         
 -14   4   8        530.69        555.62        40.04 o                         
 -13   4   8          1.68         32.64        23.05 o                         
 -12   4   8        242.18        300.13        30.35 o                         
 -11   4   8        160.92        172.94        24.26 o                         
 -10   4   8        233.14        284.84        20.86 o                         
  -9   4   8        232.46        216.40        16.25 o                         
  -8   4   8         69.98        108.75        16.08 o                         
  -7   4   8        104.16        132.44        16.88 o                         
  -6   4   8        932.03        910.20        27.00 o                         
  -5   4   8         62.10         66.46        12.67 o                         
  -4   4   8        321.77        335.85        17.97 o                         
  -3   4   8         52.30         47.64         4.90 o                         
  -2   4   8        155.47        163.90        14.46 o                         
  -1   4   8         17.64         11.06         8.44 o                         
   0   4   8       2066.63       2120.75        30.64 o                         
   1   4   8         25.14         38.71         6.79 o                         
   2   4   8        384.33        395.41        14.05 o                         
   3   4   8        117.38         98.66         7.68 o                         
   4   4   8        702.10        644.05        14.65 o                         
   5   4   8        157.48        142.39         8.43 o                         
   6   4   8          0.96          2.33         5.49 o                         
   7   4   8         27.07         27.06        12.11 o                         
   8   4   8        678.41        715.38        20.01 o                         
   9   4   8         12.24          9.62         6.37 o                         
  10   4   8          2.15          5.57         7.75 o                         
  11   4   8         69.44         43.81        12.31 o                         
  12   4   8          8.52         28.58        16.99 o                         
  13   4   8         20.28         27.02        10.69 o                         
  14   4   8        210.62        255.14        25.22 o                         
  15   4   8         48.80         19.59        13.23 o                         
 -14   5   8         47.38         41.93        15.73 o                         
 -13   5   8         37.69          4.86        18.50 o                         
 -12   5   8         38.93         52.68        19.10 o                         
 -11   5   8         58.84         50.67        13.90 o                         
 -10   5   8         25.86         43.13        13.99 o                         
  -9   5   8        233.92        229.33        21.68 o                         
  -8   5   8        390.84        388.86        21.67 o                         
  -7   5   8         40.19         45.07        13.01 o                         
  -6   5   8        404.99        436.33        32.54 o                         
  -5   5   8        218.02        199.11        10.87 o                         
  -4   5   8        256.37        260.11        15.05 o                         
  -3   5   8         16.24         20.01         8.45 o                         
  -2   5   8        667.22        711.80        16.08 o                         
  -1   5   8        453.44        473.80        16.35 o                         
   0   5   8         79.94         81.46         8.57 o                         
   1   5   8         83.58         76.21        15.33 o                         
   2   5   8         97.58         78.81        14.09 o                         
   3   5   8        384.37        382.05        15.39 o                         
   4   5   8         13.96         12.41         6.01 o                         
   5   5   8        157.45        164.56        15.30 o                         
   6   5   8          3.55          9.65         8.54 o                         
   7   5   8         40.76         31.03        10.35 o                         
   8   5   8         74.44         76.32        10.37 o                         
   9   5   8        535.63        533.61        20.83 o                         
  10   5   8         27.95         10.23        16.44 o                         
  11   5   8         14.17          4.40         9.37 o                         
  12   5   8         42.66         18.80        19.24 o                         
  13   5   8        488.14        528.51        29.08 o                         
  14   5   8         69.41         87.99        21.66 o                         
 -13   6   8        153.22        157.22        42.27 o                         
 -12   6   8         39.15         22.03        14.91 o                         
 -11   6   8         59.38         56.00        18.41 o                         
 -10   6   8        360.30        373.24        52.56 o                         
  -9   6   8          4.81          7.29        44.31 o                         
  -8   6   8         68.97         63.50        20.81 o                         
  -7   6   8        652.72        707.18        44.66 o                         
  -6   6   8        307.20        337.97        32.69 o                         
  -5   6   8        244.08        236.68        31.65 o                         
  -4   6   8         98.75        110.55        11.73 o                         
  -3   6   8        129.41        107.76        37.13 o                         
  -2   6   8        317.13        333.20        17.27 o                         
  -1   6   8          0.00         -0.56         6.51 o                         
   0   6   8        333.46        357.05        18.43 o                         
   1   6   8        434.20        421.60        17.08 o                         
   2   6   8         12.09         10.97         6.12 o                         
   3   6   8         18.49         13.78         8.16 o                         
   4   6   8        468.39        497.91        24.30 o                         
   5   6   8         18.26          9.29         9.14 o                         
   6   6   8         31.60         23.51         9.43 o                         
   7   6   8        260.57        267.03        17.22 o                         
   8   6   8        248.68        260.41        16.98 o                         
   9   6   8        134.36        107.71        14.39 o                         
  10   6   8         49.78         48.24        12.18 o                         
  11   6   8        104.18         89.10        19.94 o                         
  12   6   8         33.74         21.00        25.69 o                         
  -9   7   8          1.48         20.31        20.15 o                         
  -8   7   8        577.86        567.16        44.14 o                         
  -7   7   8         64.68         40.43        19.43 o                         
  -6   7   8         71.88         38.40        23.89 o                         
  -5   7   8         42.18         78.82        22.13 o                         
  -4   7   8          4.11        -19.73        19.73 o                         
  -3   7   8          7.43          4.16        19.09 o                         
  -2   7   8        267.61        239.97        50.88 o                         
  -1   7   8        244.84        226.91        45.45 o                         
   0   7   8        131.37        136.59        15.38 o                         
   1   7   8         14.91         29.77        13.11 o                         
   2   7   8         44.27         41.65        14.58 o                         
   3   7   8        144.17        146.60        14.76 o                         
   4   7   8         47.75         42.66        13.23 o                         
   5   7   8          6.09         -4.94        13.16 o                         
   6   7   8        142.14        168.05        15.68 o                         
   7   7   8         34.28         43.91        11.31 o                         
   8   7   8         61.98         66.38        13.93 o                         
   9   7   8          1.97          6.67        31.22 o                         
  10   7   8         61.87         59.22        24.55 o                         
  -6   8   8          0.08         -6.90        23.73 o                         
  -5   8   8        133.46        116.22        26.10 o                         
  -4   8   8         10.24          9.75        19.45 o                         
  -3   8   8          8.18          9.03        18.91 o                         
  -2   8   8          0.44          0.08        17.13 o                         
  -1   8   8         15.12         15.43        18.09 o                         
   0   8   8          2.51          8.43        23.01 o                         
   1   8   8          2.28         -4.99        13.54 o                         
   2   8   8         14.36         16.36        16.68 o                         
   3   8   8          4.25        -10.50        10.50 o                         
   4   8   8         58.76         44.36        14.43 o                         
   5   8   8          5.92         15.94        11.27 o                         
   6   8   8         89.52         84.31        27.18 o                         
 -17   1   9          8.49          5.22        11.20 o                         
 -16   1   9        120.42        133.13        16.39 o                         
 -15   1   9         47.03        426.35       182.91 o                         
 -14   1   9          0.05          7.71         5.27 o                         
 -13   1   9          0.21         -1.13         4.98 o                         
 -12   1   9         24.07         27.53         4.61 o                         
 -11   1   9          2.56          3.02         3.68 o                         
 -10   1   9        352.97        338.14        11.10 o                         
  -9   1   9        267.26        275.92         9.70 o                         
  -8   1   9          2.83          1.84         3.85 o                         
  -7   1   9         34.86         26.67         4.35 o                         
  -6   1   9       1103.20       1062.32        16.93 o                         
  -5   1   9        627.49        637.30        12.36 o                         
  -4   1   9          1.29          3.10         3.07 o                         
  -3   1   9        201.75        164.48         8.06 o                         
  -2   1   9        440.46        413.46        13.32 o                         
  -1   1   9        429.17        392.04        10.20 o                         
   0   1   9          8.54         11.16         6.06 o                         
   1   1   9          1.60         10.27         3.72 o                         
   2   1   9          0.50          0.28         5.38 o                         
   3   1   9        836.27        707.20        27.38 o                         
   4   1   9        303.84        309.70        12.99 o                         
   5   1   9        422.54        435.98        13.08 o                         
   6   1   9          3.28          2.18         3.99 o                         
   7   1   9       1093.38        792.04       180.36 o                         
   8   1   9        249.06        225.78        13.30 o                         
   9   1   9       1161.74       1135.84        21.20 o                         
  10   1   9        307.70        298.23        14.17 o                         
  11   1   9       1178.33       1168.64        26.34 o                         
  12   1   9         95.50        101.81         8.44 o                         
  13   1   9        575.10        601.22        28.17 o                         
  14   1   9         11.40          4.04         9.71 o                         
  15   1   9        274.52        264.33        21.06 o                         
  16   1   9          4.56          1.59         9.26 o                         
  17   1   9        190.55        245.50        26.93 o                         
 -17   2   9         20.42         21.01        11.42 o                         
 -16   2   9         34.24         35.79        10.99 o                         
 -15   2   9        205.25        200.62        17.09 o                         
 -14   2   9         21.82         17.57         9.12 o                         
 -13   2   9         97.38         88.71         9.74 o                         
 -12   2   9         59.09         56.27         5.57 o                         
 -11   2   9        123.24        129.88         9.52 o                         
 -10   2   9        733.37        696.91        15.30 o                         
  -9   2   9        583.12        564.26        12.99 o                         
  -8   2   9        522.30        502.82         9.54 o                         
  -7   2   9       1418.21       1286.51        45.61 o                         
  -6   2   9       1043.41        859.40        63.58 o                         
  -5   2   9       1559.57       1529.78        38.96 o                         
  -4   2   9        184.43        206.53         6.77 o                         
  -3   2   9        953.00        791.95        14.38 o                         
  -2   2   9       3991.19       3842.87        45.68 o                         
  -1   2   9       3537.71       3797.01        42.17 o                         
   0   2   9        325.75        290.74        11.52 o                         
   1   2   9         32.54         15.86         5.06 o                         
   2   2   9        244.78        232.85        12.94 o                         
   3   2   9       5659.64       5554.75        48.29 o                         
   4   2   9       6075.70       5991.61        52.46 o                         
   5   2   9        190.02        227.90        14.24 o                         
   6   2   9       1256.01       1296.51        32.49 o                         
   7   2   9        299.32        269.84        13.16 o                         
   8   2   9       1877.60       1940.90        32.95 o                         
   9   2   9       1027.03        946.94        19.65 o                         
  10   2   9         45.61         39.05         5.00 o                         
  11   2   9        283.71        230.23        17.28 o                         
  12   2   9       3219.44       3251.42        53.44 o                         
  13   2   9        294.35        297.74        20.56 o                         
  14   2   9         66.18         67.97        15.53 o                         
  15   2   9          3.30          7.31         9.60 o                         
  16   2   9        722.27        770.95        36.35 o                         
 -16   3   9         24.43         42.61        13.77 o                         
 -15   3   9         39.18         68.99        15.87 o                         
 -14   3   9         28.25         22.05        13.10 o                         
 -13   3   9         67.27         60.40        14.10 o                         
 -12   3   9         62.47         60.79        13.72 o                         
 -11   3   9         74.64         69.86        10.39 o                         
 -10   3   9        320.99        297.35        18.02 o                         
  -9   3   9        255.25        220.72        14.86 o                         
  -8   3   9        417.38        432.13        22.68 o                         
  -7   3   9         56.67         47.60        13.29 o                         
  -6   3   9       1376.78       1348.79        26.99 o                         
  -5   3   9        394.43        315.94        10.27 o                         
  -4   3   9        224.38        203.17         8.85 o                         
  -3   3   9        408.57        462.38        10.38 o                         
  -2   3   9        241.09        203.69        12.11 o                         
  -1   3   9         39.40         23.06         4.39 o                         
   0   3   9         31.74         26.16         5.64 o                         
   1   3   9          7.24          3.69         3.15 o                         
   2   3   9        302.49        282.30        13.57 o                         
   3   3   9        919.41        914.84        18.81 o                         
   4   3   9        378.61        341.92        11.45 o                         
   5   3   9        471.69        501.43        13.86 o                         
   6   3   9        128.51        140.80         8.98 o                         
   7   3   9       1914.60       1925.50        31.78 o                         
   8   3   9        329.12        319.33        15.05 o                         
   9   3   9       1993.04       2036.99        38.99 o                         
  10   3   9        354.53        353.78        15.72 o                         
  11   3   9       3025.76       3010.69        72.99 o                         
  12   3   9        560.85        594.40        34.70 o                         
  13   3   9        987.33       1030.34        57.34 o                         
  14   3   9        220.18        218.60        23.33 o                         
  15   3   9       1059.98        993.80        49.13 o                         
  16   3   9          2.76         24.77        19.26 o                         
 -15   4   9         67.51        105.07        18.82 o                         
 -14   4   9         93.37        121.70        18.23 o                         
 -13   4   9          0.24          9.15        12.72 o                         
 -12   4   9         16.36         21.78        12.76 o                         
 -11   4   9        326.10        322.26        24.44 o                         
 -10   4   9        147.98        159.70        15.37 o                         
  -9   4   9        831.19        807.42        28.51 o                         
  -8   4   9        695.83        666.08        29.25 o                         
  -7   4   9         75.18         64.68        14.71 o                         
  -6   4   9        123.02        137.61        19.02 o                         
  -5   4   9        670.18        654.66        26.48 o                         
  -4   4   9         81.86         81.87        14.89 o                         
  -3   4   9          9.02          2.57         7.31 o                         
  -2   4   9       1027.07        927.24        19.33 o                         
  -1   4   9       1111.58       1234.70        21.99 o                         
   0   4   9        178.78        171.42        15.95 o                         
   1   4   9        142.35        159.75        16.01 o                         
   2   4   9         11.04          1.61         7.75 o                         
   3   4   9       2016.14       1976.39        35.63 o                         
   4   4   9       1109.59       1039.35        22.52 o                         
   5   4   9         11.75         18.30         5.95 o                         
   6   4   9        641.02        588.07        18.65 o                         
   7   4   9          0.86         -4.60         7.13 o                         
   8   4   9        371.55        389.67        19.96 o                         
   9   4   9       1218.87       1170.84        31.70 o                         
  10   4   9          2.36         -0.10         6.98 o                         
  11   4   9          0.43         -0.30        10.08 o                         
  12   4   9       1753.21       1616.31        56.67 o                         
  13   4   9        452.11        438.13        32.58 o                         
  14   4   9        554.38        537.15        35.94 o                         
  15   4   9         41.99         37.89        17.73 o                         
 -14   5   9        167.49        174.94        24.46 o                         
 -13   5   9         95.46        106.05        30.21 o                         
 -12   5   9        670.18        709.07        37.09 o                         
 -11   5   9        129.33        153.25        20.11 o                         
 -10   5   9        265.92        275.34        24.30 o                         
  -9   5   9         44.25         67.07        19.56 o                         
  -8   5   9       1327.76       1325.49        57.30 o                         
  -7   5   9          5.96          7.89        15.78 o                         
  -6   5   9         25.62         25.20        15.15 o                         
  -5   5   9        184.50        211.66        11.45 o                         
  -4   5   9        481.98        437.84        19.28 o                         
  -3   5   9         52.68         54.98         9.99 o                         
  -2   5   9         20.20         22.77         6.53 o                         
  -1   5   9        730.12        755.15        26.46 o                         
   0   5   9        145.92        163.28        18.86 o                         
   1   5   9          0.33         -6.64         7.30 o                         
   2   5   9       1160.45       1156.47        29.38 o                         
   3   5   9         64.77         44.61         9.69 o                         
   4   5   9          1.62         -1.02        10.92 o                         
   5   5   9         14.47          5.81         8.66 o                         
   6   5   9        385.06        396.68        19.10 o                         
   7   5   9         31.76         35.45         9.53 o                         
   8   5   9          3.66          4.07        14.80 o                         
   9   5   9         31.25         13.44         8.39 o                         
  10   5   9          3.47          8.17         9.54 o                         
  11   5   9        494.70        453.83        31.36 o                         
  12   5   9        416.10        428.01        30.72 o                         
  13   5   9         10.54         15.43        14.53 o                         
  14   5   9        368.69        381.20        41.05 o                         
 -12   6   9         74.46         17.69        32.70 o                         
 -11   6   9        783.51        789.87        51.45 o                         
 -10   6   9          3.35          1.75        29.93 o                         
  -9   6   9        122.04        140.01        29.28 o                         
  -8   6   9         40.35         67.82        21.81 o                         
  -7   6   9        136.77        142.38        38.98 o                         
  -6   6   9         44.74         65.47        22.91 o                         
  -5   6   9          7.28         16.42        24.23 o                         
  -4   6   9        190.50        209.49        28.19 o                         
  -3   6   9        108.92         30.91        45.62 o                         
  -2   6   9        168.56        188.82        25.50 o                         
  -1   6   9         19.80         11.33         5.93 o                         
   0   6   9        294.38        292.71        16.15 o                         
   1   6   9         40.55         57.75         9.25 o                         
   2   6   9         86.31        110.91        10.29 o                         
   3   6   9          0.06         15.13        12.17 o                         
   4   6   9        253.45        257.85        18.78 o                         
   5   6   9          2.16         -1.12        11.06 o                         
   6   6   9         13.67          5.81        10.87 o                         
   7   6   9        167.55        151.05        13.96 o                         
   8   6   9         34.14         29.44        10.31 o                         
   9   6   9        119.45         55.25        15.87 o                         
  10   6   9         27.77         17.37        16.27 o                         
  11   6   9         75.18         44.43        16.57 o                         
  -9   7   9         11.97         -0.57        19.86 o                         
  -8   7   9        268.12        305.05        34.82 o                         
  -7   7   9         16.77        -32.74        32.74 o                         
  -6   7   9        235.06        260.88        52.66 o                         
  -5   7   9        116.91        122.62        24.59 o                         
  -4   7   9         60.69         76.72        47.68 o                         
  -3   7   9          0.80         29.90        31.96 o                         
  -2   7   9         60.16         47.79        20.36 o                         
  -1   7   9        468.05        508.08        60.38 o                         
   0   7   9        906.14        924.99        51.36 o                         
   1   7   9         21.69          6.11        32.78 o                         
   2   7   9        260.09        224.54        18.41 o                         
   3   7   9        115.60        106.20        14.68 o                         
   4   7   9         41.70         39.16        16.97 o                         
   5   7   9         73.79         52.37        11.60 o                         
   6   7   9          7.90         13.50        10.26 o                         
   7   7   9         80.91        119.94        13.93 o                         
   8   7   9        129.90        105.93        16.79 o                         
   9   7   9        107.21         86.01        24.66 o                         
  10   7   9          9.19         13.74        20.97 o                         
  -5   8   9        104.13        139.81        36.29 o                         
  -4   8   9         10.28         13.14        18.58 o                         
  -3   8   9         24.59         21.50        31.32 o                         
  -2   8   9        334.65        341.56        35.71 o                         
  -1   8   9        112.24         95.89        23.80 o                         
   0   8   9         11.52         -6.54        16.68 o                         
   1   8   9        144.00        179.62        26.33 o                         
   2   8   9          2.48        -25.10        25.10 o                         
   3   8   9         66.67         52.24        14.26 o                         
   4   8   9        305.16        286.11        23.30 o                         
   5   8   9        252.96        243.68        21.66 o                         
   6   8   9        167.39        172.80        31.92 o                         
 -17   0  10        125.21        130.19        28.37 o                         
 -16   0  10         16.43         18.84        15.94 o                         
 -15   0  10        216.90        244.43        16.37 o                         
 -14   0  10         69.61         75.31        10.17 o                         
 -13   0  10        206.14        201.27        13.76 o                         
 -12   0  10         46.63         45.04         8.20 o                         
 -11   0  10         30.16         20.73         6.35 o                         
 -10   0  10        133.44        123.22        17.91 o                         
  -9   0  10       3277.37       3302.39        59.09 o                         
  -8   0  10         10.81         15.67        10.48 o                         
  -7   0  10       4659.97       4606.21       112.76 o                         
  -6   0  10        177.47        159.07        13.38 o                         
  -5   0  10       1640.04       1784.07        31.84 o                         
  -4   0  10          6.77          4.15         3.61 o                         
  -3   0  10        530.32        426.37        15.43 o                         
  -2   0  10         11.74          6.38         8.28 o                         
  -1   0  10      12731.00      14727.94       117.88 o                         
   0   0  10         36.83        773.79       292.67 o                         
   1   0  10       2767.01       3103.58        76.39 o                         
   2   0  10        168.48        176.41        13.24 o                         
   3   0  10       4261.71       4337.69        44.97 o                         
   4   0  10        286.55        323.52        14.81 o                         
   5   0  10       1137.24       1216.71        54.21 o                         
   6   0  10         18.36          4.05         8.06 o                         
   7   0  10        655.25        627.77        19.68 o                         
   8   0  10         34.97         16.53         8.81 o                         
   9   0  10       1903.10       1942.57        48.75 o                         
  10   0  10         20.36         11.86         9.62 o                         
  11   0  10       3923.96       4277.21        62.29 o                         
  12   0  10         22.12         11.90         7.38 o                         
  13   0  10        151.91        184.01        20.10 o                         
  14   0  10         85.15         83.34        15.42 o                         
  15   0  10        590.31        680.31        39.86 o                         
  16   0  10         60.62         47.51        15.06 o                         
  17   0  10         64.11         78.51        24.48 o                         
 -17   1  10          3.51         -1.99        12.02 o                         
 -16   1  10         85.11         99.16        14.25 o                         
 -15   1  10         58.84         49.96        10.06 o                         
 -14   1  10        130.44        146.56        10.16 o                         
 -13   1  10         15.55         11.48         6.22 o                         
 -12   1  10         62.03         74.02         6.52 o                         
 -11   1  10        187.77        178.89         8.78 o                         
 -10   1  10        686.35        753.14        16.34 o                         
  -9   1  10        808.98        791.35        16.94 o                         
  -8   1  10         24.19         28.17         6.42 o                         
  -7   1  10        119.13        122.90         6.97 o                         
  -6   1  10       2281.78       2331.27        27.34 o                         
  -5   1  10        119.04        127.44         6.48 o                         
  -4   1  10        826.29       1088.71        18.38 o                         
  -3   1  10          2.25          0.91         3.72 o                         
  -2   1  10       6126.81       6795.41        60.37 o                         
  -1   1  10         26.18         16.59         3.05 o                         
   0   1  10         32.41         17.05         6.03 o                         
   1   1  10         81.87        123.89        10.19 o                         
   2   1  10          8.71         12.52        11.87 o                         
   3   1  10        177.04        195.35        15.97 o                         
   4   1  10       1797.54       1934.26        37.24 o                         
   5   1  10        382.86        430.08        13.49 o                         
   6   1  10        513.38        477.74        16.29 o                         
   7   1  10         15.88          7.08         3.82 o                         
   8   1  10        476.42        509.02        22.34 o                         
   9   1  10        927.18        911.60        21.22 o                         
  10   1  10        109.79        110.27        10.34 o                         
  11   1  10       1770.49       1812.58        34.12 o                         
  12   1  10        588.97        620.19        27.49 o                         
  13   1  10         96.43        126.25        14.05 o                         
  14   1  10        101.43         95.76        13.15 o                         
  15   1  10        608.91        648.06        32.19 o                         
  16   1  10        209.68        260.34        22.06 o                         
 -17   2  10         16.65          7.54        11.12 o                         
 -16   2  10         44.51        139.42        44.08 o                         
 -15   2  10          7.04         26.01         9.65 o                         
 -14   2  10          6.36         -6.51         8.62 o                         
 -13   2  10          0.67         -0.40         7.88 o                         
 -12   2  10        201.13        175.11        14.61 o                         
 -11   2  10        461.43        456.34        13.27 o                         
 -10   2  10        129.37        123.49         7.58 o                         
  -9   2  10       1690.80       1769.51        19.91 o                         
  -8   2  10        233.58        228.69         7.63 o                         
  -7   2  10        252.59        240.85         7.59 o                         
  -6   2  10        100.84         88.74         5.31 o                         
  -5   2  10        350.61        399.53         9.60 o                         
  -4   2  10        398.25        384.30        10.70 o                         
  -3   2  10        120.69        187.56         7.78 o                         
  -2   2  10         66.94         73.96         5.85 o                         
  -1   2  10       2330.12       2876.33        30.50 o                         
   0   2  10        408.85        357.65        12.69 o                         
   1   2  10        182.45        221.21        14.90 o                         
   2   2  10        153.26        185.53        10.25 o                         
   3   2  10        197.00        190.92         9.91 o                         
   4   2  10        168.52        164.04        11.05 o                         
   5   2  10         47.92         69.43         8.24 o                         
   6   2  10         61.13         90.00        10.95 o                         
   7   2  10         34.71         45.27         8.73 o                         
   8   2  10         16.35         31.78         9.71 o                         
   9   2  10        784.39        782.69        20.27 o                         
  10   2  10        139.39        122.11         7.50 o                         
  11   2  10        512.07        540.65        13.58 o                         
  12   2  10        187.80        182.18        16.24 o                         
  13   2  10          5.85          4.28         7.85 o                         
  14   2  10         53.91         55.95        15.34 o                         
  15   2  10         55.76         57.58        12.21 o                         
  16   2  10          2.74         -0.68        10.79 o                         
 -16   3  10         91.19         93.36        17.00 o                         
 -15   3  10         40.46         43.85        16.05 o                         
 -14   3  10         58.94         66.47        14.81 o                         
 -13   3  10          3.83         -9.83        11.50 o                         
 -12   3  10        757.78        772.30        34.83 o                         
 -11   3  10       1170.23       1133.24        32.21 o                         
 -10   3  10        121.51        117.02        15.39 o                         
  -9   3  10       1985.17       1894.75        45.44 o                         
  -8   3  10       1141.19       1081.84        34.27 o                         
  -7   3  10          0.12          2.14        13.39 o                         
  -6   3  10        356.34        329.74        17.86 o                         
  -5   3  10        292.86        298.77        10.69 o                         
  -4   3  10       1440.21       1507.73        22.80 o                         
  -3   3  10         54.39         72.46         4.85 o                         
  -2   3  10         51.86         36.84         5.18 o                         
  -1   3  10        159.19        163.80         8.93 o                         
   0   3  10         54.79         71.79         7.78 o                         
   1   3  10         22.36         33.83         6.73 o                         
   2   3  10       1906.84       1896.67        35.99 o                         
   3   3  10          1.62          6.18         5.49 o                         
   4   3  10         15.47         19.92         5.03 o                         
   5   3  10        675.48        716.34        16.64 o                         
   6   3  10        256.28        242.37        11.32 o                         
   7   3  10        673.01        628.66        21.02 o                         
   8   3  10        751.52        747.94        25.85 o                         
   9   3  10         11.27         -0.17         7.27 o                         
  10   3  10        749.38        724.53        23.83 o                         
  11   3  10         17.35          9.70        10.74 o                         
  12   3  10         18.31         21.90        10.41 o                         
  13   3  10         34.20         23.12        11.54 o                         
  14   3  10         60.35         49.06        13.19 o                         
  15   3  10          0.31          5.91        13.55 o                         
 -15   4  10        272.86        296.51        25.75 o                         
 -14   4  10         50.89        127.25        21.44 o                         
 -13   4  10        276.19        310.35        25.73 o                         
 -12   4  10        150.94        141.45        18.46 o                         
 -11   4  10        467.30        451.06        28.60 o                         
 -10   4  10         11.56         11.84        15.52 o                         
  -9   4  10        117.24        149.48        17.20 o                         
  -8   4  10        226.99        232.91        19.99 o                         
  -7   4  10       1386.39       1368.98        41.17 o                         
  -6   4  10          6.11         24.89        11.38 o                         
  -5   4  10          6.53          6.34         7.46 o                         
  -4   4  10        324.67        349.65        13.84 o                         
  -3   4  10       2213.06       2321.98        27.50 o                         
  -2   4  10        157.09        171.46         9.97 o                         
  -1   4  10        259.13        293.16        47.43 o                         
   0   4  10         76.33         76.64        10.42 o                         
   1   4  10        705.34        791.14        35.36 o                         
   2   4  10         35.10         50.06         9.91 o                         
   3   4  10       1788.09       1809.19        35.17 o                         
   4   4  10        619.41        605.87        20.88 o                         
   5   4  10        185.92        188.14        13.54 o                         
   6   4  10        547.68        585.61        26.09 o                         
   7   4  10       1750.04       1799.26        41.80 o                         
   8   4  10          1.17          1.65         8.46 o                         
   9   4  10          4.05         14.38         8.29 o                         
  10   4  10        106.11        120.68        22.30 o                         
  11   4  10        572.97        575.14        34.08 o                         
  12   4  10        848.45        784.56        49.29 o                         
  13   4  10         87.22         95.96        17.03 o                         
  14   4  10         82.58         64.19        15.46 o                         
  15   4  10         88.34         68.86        20.24 o                         
 -14   5  10          1.30         58.13        36.03 o                         
 -13   5  10        148.11        174.91        21.49 o                         
 -12   5  10        255.86        287.72        25.48 o                         
 -11   5  10       1245.25       1264.86        59.66 o                         
 -10   5  10        294.78        309.91        31.55 o                         
  -9   5  10        602.15        564.80        39.92 o                         
  -8   5  10        601.37        613.06        40.66 o                         
  -7   5  10          3.17          4.53        14.48 o                         
  -6   5  10        929.10        956.01        60.04 o                         
  -5   5  10         41.01         45.23         7.27 o                         
  -4   5  10        421.54        440.29        19.34 o                         
  -3   5  10         16.44         24.50         4.94 o                         
  -2   5  10        449.38        507.27        20.76 o                         
  -1   5  10          6.84         10.52        14.76 o                         
   0   5  10        136.15        138.77        16.40 o                         
   1   5  10        244.84        231.36        15.45 o                         
   2   5  10        926.00        995.50        32.29 o                         
   3   5  10         49.98         20.36         8.43 o                         
   4   5  10        190.38        191.83        16.26 o                         
   5   5  10         59.94         64.10        11.60 o                         
   6   5  10         78.62         88.87        16.31 o                         
   7   5  10        765.06        782.52        30.13 o                         
   8   5  10       1651.13       1751.50        43.73 o                         
   9   5  10          0.14         -9.63         9.63 o                         
  10   5  10       1145.41       1094.95        47.09 o                         
  11   5  10        879.88        970.31        71.30 o                         
  12   5  10          8.48          2.65        10.46 o                         
 -12   6  10          5.52        -16.50        31.45 o                         
 -11   6  10         24.44         58.82        21.95 o                         
 -10   6  10        178.90        205.86        31.18 o                         
  -9   6  10        134.57        141.77        25.57 o                         
  -8   6  10         29.26         28.11        19.22 o                         
  -7   6  10        543.40        516.48        39.87 o                         
  -6   6  10        106.43        127.20        23.37 o                         
  -5   6  10          1.13         17.78        16.99 o                         
  -4   6  10        102.56        115.14        21.32 o                         
  -3   6  10        382.00        357.46        33.13 o                         
  -2   6  10         18.34         25.52         8.84 o                         
  -1   6  10        163.54        164.38        12.45 o                         
   0   6  10        572.15        595.88        22.41 o                         
   1   6  10         77.20         97.65        13.44 o                         
   2   6  10         49.31         46.36         8.46 o                         
   3   6  10        924.27        988.51        34.85 o                         
   4   6  10          9.54         12.55        10.42 o                         
   5   6  10         23.56         31.26        10.38 o                         
   6   6  10        531.90        546.24        27.28 o                         
   7   6  10        655.10        637.35        29.33 o                         
   8   6  10        246.85        229.09        24.12 o                         
   9   6  10         57.33         40.67        12.47 o                         
  10   6  10          4.07          3.50        10.80 o                         
  11   6  10        343.47        311.46        44.76 o                         
  -8   7  10         10.14         20.77        20.72 o                         
  -7   7  10        144.88        165.13        65.16 o                         
  -6   7  10         11.21         48.82        36.66 o                         
  -5   7  10        575.93        672.97        46.89 o                         
  -4   7  10          2.59         15.39        41.38 o                         
  -3   7  10          3.30         37.66        20.21 o                         
  -2   7  10          1.75         12.50        53.13 o                         
  -1   7  10         60.77        125.81        31.57 o                         
   0   7  10         49.68         74.56        23.06 o                         
   1   7  10        408.48        421.87        24.91 o                         
   2   7  10          0.29         20.78        12.50 o                         
   3   7  10        208.75        176.20        21.13 o                         
   4   7  10          3.69          8.67        10.59 o                         
   5   7  10         16.76         13.11        10.98 o                         
   6   7  10        154.23        181.01        21.81 o                         
   7   7  10        109.93         99.59        24.15 o                         
   8   7  10        450.70        455.68        33.31 o                         
   9   7  10         38.89          9.92        17.59 o                         
  -4   8  10        154.27        178.23        40.73 o                         
  -3   8  10         23.34         25.95        40.55 o                         
  -2   8  10          0.00         -8.16        36.73 o                         
  -1   8  10          2.74          8.64        18.55 o                         
   0   8  10        649.15        633.22        43.76 o                         
   1   8  10        150.23        187.98        47.71 o                         
   2   8  10        289.20        317.11        31.75 o                         
   3   8  10         87.78         86.43        21.24 o                         
   4   8  10          6.65        -10.25        10.91 o                         
   5   8  10          3.56         13.24        14.88 o                         
 -17   1  11        400.42        382.56        39.65 o                         
 -16   1  11          1.38          4.98        11.01 o                         
 -15   1  11          4.41        102.65        62.39 o                         
 -14   1  11          7.14          9.04         7.96 o                         
 -13   1  11        356.93        349.13        14.32 o                         
 -12   1  11         96.17         98.95         8.44 o                         
 -11   1  11        457.39        443.30        15.19 o                         
 -10   1  11         17.80         12.38         4.82 o                         
  -9   1  11        942.89        937.52        18.95 o                         
  -8   1  11        512.74        487.63        15.12 o                         
  -7   1  11        579.26        550.59        14.01 o                         
  -6   1  11        148.92        147.03         8.12 o                         
  -5   1  11         96.12         88.63         5.93 o                         
  -4   1  11        319.93        254.12        11.84 o                         
  -3   1  11       1579.01       1536.92        30.71 o                         
  -2   1  11       1264.42       1164.71        27.23 o                         
  -1   1  11         26.50         31.26         7.09 o                         
   0   1  11        413.99        310.96        39.49 o                         
   1   1  11        410.99        390.70        21.90 o                         
   2   1  11        536.20        427.32        31.83 o                         
   3   1  11        340.70        323.28        20.75 o                         
   4   1  11         61.03         52.96        10.86 o                         
   5   1  11        384.39        385.95        16.24 o                         
   6   1  11        449.57        382.55        13.79 o                         
   7   1  11         55.32         19.02        14.72 o                         
   8   1  11        337.44        318.98        22.94 o                         
   9   1  11         20.99         16.73         6.41 o                         
  10   1  11        423.48        388.91        16.67 o                         
  11   1  11          2.67          4.86         6.14 o                         
  12   1  11        197.66        184.88        16.11 o                         
  13   1  11          2.91          8.01         7.93 o                         
  14   1  11         18.03          2.63         8.48 o                         
  15   1  11          2.17          1.18         9.43 o                         
  16   1  11        308.76        302.30        23.79 o                         
 -16   2  11        473.47        495.61        25.65 o                         
 -15   2  11        209.44        400.89        89.09 o                         
 -14   2  11        543.12        547.77        25.42 o                         
 -13   2  11        154.99        152.57        14.67 o                         
 -12   2  11        436.49        374.90        19.91 o                         
 -11   2  11         47.65         50.00        13.68 o                         
 -10   2  11        100.34         90.66         5.64 o                         
  -9   2  11        389.90        372.70        10.30 o                         
  -8   2  11       1444.17       1335.55        19.35 o                         
  -7   2  11       1422.67       1320.11        24.13 o                         
  -6   2  11        424.15        419.11        12.60 o                         
  -5   2  11         34.05         22.73         5.68 o                         
  -4   2  11       1189.57       1152.28        21.68 o                         
  -3   2  11        887.32        923.11        15.98 o                         
  -2   2  11        871.70        779.31        16.52 o                         
  -1   2  11        706.40        713.54        21.98 o                         
   0   2  11        617.05        522.06        20.74 o                         
   1   2  11       3177.89       3111.52        92.88 o                         
   2   2  11        370.79        311.49        12.03 o                         
   3   2  11         76.15         85.98         6.98 o                         
   4   2  11         27.04          8.19         5.48 o                         
   5   2  11        254.60        217.61        11.98 o                         
   6   2  11        144.47        137.89        15.74 o                         
   7   2  11        822.85        805.53        40.36 o                         
   8   2  11        216.43        199.31        16.70 o                         
   9   2  11         17.53         30.27         7.74 o                         
  10   2  11        543.90        526.41        14.85 o                         
  11   2  11       1303.55       1224.31        25.71 o                         
  12   2  11         10.29         14.63         8.09 o                         
  13   2  11         48.85         42.92        11.13 o                         
  14   2  11         34.53         29.35        10.14 o                         
  15   2  11        326.43        285.51        22.56 o                         
  16   2  11         11.93         13.14        14.76 o                         
 -16   3  11        103.62         87.09        17.13 o                         
 -15   3  11         20.13         20.96        12.39 o                         
 -14   3  11         94.86        106.95        17.07 o                         
 -13   3  11        394.91        372.94        26.43 o                         
 -12   3  11        189.27        166.16        18.76 o                         
 -11   3  11        950.92        920.56        46.74 o                         
 -10   3  11         23.26          9.68        12.59 o                         
  -9   3  11       1275.68       1242.80        38.03 o                         
  -8   3  11       1194.27       1134.87        36.20 o                         
  -7   3  11        837.23        761.12        32.25 o                         
  -6   3  11          1.00         -1.33         6.09 o                         
  -5   3  11          3.17          0.45         6.26 o                         
  -4   3  11        383.37        318.90        12.58 o                         
  -3   3  11       2574.45       2702.17        26.07 o                         
  -2   3  11       1615.47       1683.59        24.12 o                         
  -1   3  11         33.85         32.69         8.63 o                         
   0   3  11       1196.42       1240.14        24.81 o                         
   1   3  11        327.84        321.92        14.84 o                         
   2   3  11        409.12        367.51        14.78 o                         
   3   3  11        763.48        749.25        16.65 o                         
   4   3  11          1.32         -2.92         4.82 o                         
   5   3  11        197.73        186.82        11.81 o                         
   6   3  11        316.04        213.71        15.72 o                         
   7   3  11        119.37         87.78        11.15 o                         
   8   3  11        479.02        491.65        22.48 o                         
   9   3  11          2.27          4.96         7.37 o                         
  10   3  11        577.22        516.36        21.93 o                         
  11   3  11         11.32          7.98        10.57 o                         
  12   3  11        323.00        345.55        22.81 o                         
  13   3  11          0.03         -6.97        10.16 o                         
  14   3  11         12.38         32.83        13.10 o                         
  15   3  11         33.20         55.51        19.47 o                         
 -15   4  11         13.79         32.85        16.07 o                         
 -14   4  11        109.39        116.27        18.97 o                         
 -13   4  11        116.22        108.84        22.17 o                         
 -12   4  11          5.63          9.02        15.76 o                         
 -11   4  11        428.85        408.03        33.97 o                         
 -10   4  11        298.47        306.47        30.09 o                         
  -9   4  11        295.61        285.20        38.46 o                         
  -8   4  11         67.10         31.43        32.35 o                         
  -7   4  11        278.89        209.23        24.53 o                         
  -6   4  11        387.60        341.65        20.42 o                         
  -5   4  11        260.79        229.35        12.70 o                         
  -4   4  11          0.00          0.79         7.26 o                         
  -3   4  11         48.38         38.78         8.21 o                         
  -2   4  11        416.08        376.41        14.40 o                         
  -1   4  11          1.21          9.85         6.42 o                         
   0   4  11         94.46        148.21        13.42 o                         
   1   4  11        584.12        595.20        27.47 o                         
   2   4  11        338.73        335.89        16.42 o                         
   3   4  11        159.69        172.69        12.06 o                         
   4   4  11        121.58        135.85        16.51 o                         
   5   4  11          0.53          4.60         6.11 o                         
   6   4  11          9.06         -0.92         8.85 o                         
   7   4  11         25.00         20.93         9.69 o                         
   8   4  11        443.17        414.96        21.90 o                         
   9   4  11          6.77         16.10         8.41 o                         
  10   4  11         39.30         49.88        14.60 o                         
  11   4  11         94.83         95.14        16.46 o                         
  12   4  11        116.59        105.57        22.47 o                         
  13   4  11          1.30         28.44        12.75 o                         
  14   4  11          1.04         17.97        14.55 o                         
 -13   5  11         36.43         50.53        22.60 o                         
 -12   5  11         35.29         47.20        25.58 o                         
 -11   5  11         22.58         25.36        32.81 o                         
 -10   5  11        332.78        337.87        33.59 o                         
  -9   5  11         38.53         52.23        19.88 o                         
  -8   5  11        118.77        118.36        22.38 o                         
  -7   5  11          2.53          8.99        15.70 o                         
  -6   5  11        518.64        481.28        36.01 o                         
  -5   5  11        414.97        396.44        16.74 o                         
  -4   5  11          6.36         11.51         8.39 o                         
  -3   5  11         16.52         21.69         6.14 o                         
  -2   5  11         18.91         20.19         9.50 o                         
  -1   5  11        328.84        333.21        22.86 o                         
   0   5  11        428.20        442.06        18.44 o                         
   1   5  11         13.54          5.88         8.73 o                         
   2   5  11        130.46        129.68        14.21 o                         
   3   5  11        127.09        140.48        15.78 o                         
   4   5  11        117.63        110.99        13.61 o                         
   5   5  11        113.05        118.36        13.91 o                         
   6   5  11        251.39        263.75        19.40 o                         
   7   5  11         48.99         44.89        10.78 o                         
   8   5  11          7.01         23.39        10.31 o                         
   9   5  11         64.87         58.09        14.43 o                         
  10   5  11         39.41         62.40        14.92 o                         
  11   5  11         20.34         35.99        14.16 o                         
  12   5  11          9.59          0.14        11.41 o                         
 -11   6  11         87.45        161.04        45.07 o                         
 -10   6  11         49.51         53.15        22.13 o                         
  -9   6  11         54.92         87.53        23.82 o                         
  -8   6  11        294.27        332.74        34.58 o                         
  -7   6  11         14.10         22.17        18.46 o                         
  -6   6  11         65.34         85.02        22.61 o                         
  -5   6  11         14.76         29.03        21.66 o                         
  -4   6  11        444.61        440.66        36.38 o                         
  -3   6  11        132.83        157.82        25.13 o                         
  -2   6  11         16.45         25.18         8.15 o                         
  -1   6  11        138.54        149.69        12.26 o                         
   0   6  11        809.01        871.86        35.99 o                         
   1   6  11        367.24        431.41        23.99 o                         
   2   6  11        189.69        201.30        17.96 o                         
   3   6  11        142.04        157.09        16.52 o                         
   4   6  11         56.41         62.63        16.67 o                         
   5   6  11        254.33        288.30        21.52 o                         
   6   6  11          7.75         21.47        11.80 o                         
   7   6  11        129.49        143.71        27.72 o                         
   8   6  11         26.92         14.09        11.74 o                         
   9   6  11          7.46          5.65        11.27 o                         
  10   6  11         62.86         61.22        16.17 o                         
  11   6  11        260.73        285.75        43.38 o                         
  -7   7  11        116.05        132.72        27.96 o                         
  -6   7  11        178.07        150.96        27.64 o                         
  -5   7  11        135.18        172.43        28.65 o                         
  -4   7  11        220.96        251.17        47.65 o                         
  -3   7  11        227.18        302.35        34.04 o                         
  -2   7  11         12.19         52.47        27.40 o                         
  -1   7  11        288.76        320.14        32.01 o                         
   0   7  11          0.58         23.58        45.18 o                         
   1   7  11         25.34         41.45        16.21 o                         
   2   7  11         29.99         51.36        12.71 o                         
   3   7  11         41.56         46.62        18.67 o                         
   4   7  11          0.14         -5.17         9.69 o                         
   5   7  11         31.08         17.72        17.67 o                         
   6   7  11        171.31        182.23        29.45 o                         
   7   7  11          9.27         18.21        13.58 o                         
   8   7  11          0.03          1.70        12.07 o                         
  -3   8  11          0.07         26.14        27.05 o                         
  -2   8  11          5.22         -8.86        23.59 o                         
  -1   8  11          0.28          0.01        17.71 o                         
   0   8  11        116.51         67.41        21.85 o                         
   1   8  11        324.48        379.80        35.40 o                         
   2   8  11        191.38        217.99        41.18 o                         
   3   8  11         81.80         62.98        25.90 o                         
   4   8  11         32.16         -4.90        15.91 o                         
 -16   0  12        381.55        435.05        45.52 o                         
 -15   0  12        730.57        862.07        86.25 o                         
 -14   0  12       2156.02       2288.53        54.36 o                         
 -13   0  12        488.62        432.80        22.80 o                         
 -12   0  12        233.46        225.77        14.11 o                         
 -11   0  12         15.95          4.72         6.27 o                         
 -10   0  12        974.38       1070.30        26.85 o                         
  -9   0  12       1584.43       1581.40        35.19 o                         
  -8   0  12       1135.88       1125.30        28.80 o                         
  -7   0  12         17.33         24.13         6.64 o                         
  -6   0  12        338.11        386.87        15.95 o                         
  -5   0  12         27.24         26.91        10.71 o                         
  -4   0  12       2225.97       2570.30        36.12 o                         
  -3   0  12          0.38          2.95         4.01 o                         
  -2   0  12         88.32         71.11        89.31 o                         
  -1   0  12         91.81         88.24        17.93 o                         
   0   0  12       4612.70       4664.95       100.68 o                         
   1   0  12        189.60        139.86        20.45 o                         
   2   0  12       1005.59       1052.87        50.88 o                         
   3   0  12          1.11          5.41         3.43 o                         
   4   0  12        109.81        214.91        15.08 o                         
   5   0  12        837.22        819.52        22.50 o                         
   6   0  12       2042.15       2069.94        43.63 o                         
   7   0  12          2.58          2.00         5.70 o                         
   8   0  12         28.86         11.68         9.78 o                         
   9   0  12          3.61         -9.67        12.39 o                         
  10   0  12        984.86       1052.45        39.50 o                         
  11   0  12        810.98        815.88        36.51 o                         
  12   0  12        145.30        146.59        17.64 o                         
  13   0  12          3.45          1.12         8.00 o                         
  14   0  12        301.69        390.23        31.59 o                         
  15   0  12        402.02        417.45        31.96 o                         
  16   0  12        358.20        421.94        45.60 o                         
 -16   1  12        247.13        325.50        41.09 o                         
 -15   1  12       1034.04       1261.10        42.64 o                         
 -14   1  12        576.44        578.23        24.65 o                         
 -13   1  12       1040.97       1005.84        31.48 o                         
 -12   1  12         20.30         17.10         6.94 o                         
 -11   1  12         42.96         34.47         5.83 o                         
 -10   1  12         81.29         74.46         6.83 o                         
  -9   1  12      12418.49      13012.90        70.68 o                         
  -8   1  12         78.95         68.15         6.43 o                         
  -7   1  12       1230.79       1311.73        22.99 o                         
  -6   1  12         10.70         15.11         4.40 o                         
  -5   1  12       2728.49       2607.67        31.42 o                         
  -4   1  12         55.05         45.98         6.86 o                         
  -3   1  12       2112.93       2175.72        40.94 o                         
  -2   1  12         42.60         42.97         7.79 o                         
  -1   1  12       3600.95       3700.50        63.15 o                         
   0   1  12          3.20        581.72       513.57 o                         
   1   1  12       2881.95       2689.18        55.47 o                         
   2   1  12        568.43        501.53        25.64 o                         
   3   1  12         21.09         25.17         7.46 o                         
   4   1  12        225.81        271.09        14.51 o                         
   5   1  12       2554.59       2755.16        38.35 o                         
   6   1  12         46.02         59.02         7.19 o                         
   7   1  12        161.81         67.00        39.12 o                         
   8   1  12         56.72         33.69         9.73 o                         
   9   1  12         62.63         35.62        15.62 o                         
  10   1  12         23.41          8.04         5.04 o                         
  11   1  12        930.49        992.63        29.30 o                         
  12   1  12          0.78         -0.67         6.90 o                         
  13   1  12          0.02          2.96         7.81 o                         
  14   1  12          1.23         -0.13         8.90 o                         
  15   1  12        415.76        496.60        29.04 o                         
  16   1  12        439.15        548.30        30.51 o                         
 -16   2  12         94.81        180.75        21.32 o                         
 -15   2  12         77.15        104.40        27.03 o                         
 -14   2  12        582.00        572.24        30.63 o                         
 -13   2  12         94.91         70.88        13.26 o                         
 -12   2  12          7.60         29.97        11.11 o                         
 -11   2  12         37.98         37.48         8.17 o                         
 -10   2  12        299.20        300.76        10.33 o                         
  -9   2  12        199.87        198.55         8.69 o                         
  -8   2  12          3.07          1.78         3.18 o                         
  -7   2  12          8.52         19.10         4.15 o                         
  -6   2  12        252.66        268.05        10.86 o                         
  -5   2  12         62.36         68.16         5.75 o                         
  -4   2  12         16.99         27.33         6.02 o                         
  -3   2  12          0.61          2.22         3.54 o                         
  -2   2  12        325.10        432.54        12.55 o                         
  -1   2  12        948.19        890.67        21.33 o                         
   0   2  12        203.24        227.31        13.10 o                         
   1   2  12        179.73        204.70        13.93 o                         
   2   2  12        785.73        829.70        17.80 o                         
   3   2  12          5.18          2.80         5.62 o                         
   4   2  12        372.77        382.89        16.56 o                         
   5   2  12        528.52        538.29        23.47 o                         
   6   2  12        327.44        355.65        20.16 o                         
   7   2  12        178.72        214.06        17.02 o                         
   8   2  12         42.18         35.04        11.40 o                         
   9   2  12          1.36         -2.47         9.78 o                         
  10   2  12          1.34          1.94         7.64 o                         
  11   2  12         51.92         42.79         7.58 o                         
  12   2  12         36.88         27.81         9.30 o                         
  13   2  12         32.02         14.07         8.15 o                         
  14   2  12          0.02         -2.66         8.60 o                         
  15   2  12          6.91         14.26        10.24 o                         
 -15   3  12        163.56        169.08        25.21 o                         
 -14   3  12          0.20         -6.25        15.47 o                         
 -13   3  12        140.93        136.96        22.42 o                         
 -12   3  12          8.90          4.09        18.58 o                         
 -11   3  12          2.40        -11.95        20.81 o                         
 -10   3  12        121.46         98.16        25.52 o                         
  -9   3  12        653.50        727.89        40.65 o                         
  -8   3  12          0.64         30.17        22.82 o                         
  -7   3  12       2063.46       2136.53       153.10 o                         
  -6   3  12        121.63        107.80        14.38 o                         
  -5   3  12         76.63         98.74         8.82 o                         
  -4   3  12         32.75         50.88         9.00 o                         
  -3   3  12        393.57        402.99        14.68 o                         
  -2   3  12        395.04        426.79        12.96 o                         
  -1   3  12          7.35         10.10         5.78 o                         
   0   3  12         31.26         28.25         7.46 o                         
   1   3  12         20.97         15.88         7.99 o                         
   2   3  12        419.07        371.72        13.56 o                         
   3   3  12        170.28        247.43        20.06 o                         
   4   3  12         14.69         -1.75         6.86 o                         
   5   3  12        149.25        149.25        10.95 o                         
   6   3  12         34.62         14.86         8.80 o                         
   7   3  12          0.38         -7.29         8.24 o                         
   8   3  12        137.34        128.53        13.13 o                         
   9   3  12         12.54         43.64         9.65 o                         
  10   3  12         12.68         16.43         8.81 o                         
  11   3  12         18.29         24.35        11.23 o                         
  12   3  12        112.44        104.25        13.69 o                         
  13   3  12         44.42         50.28        18.50 o                         
  14   3  12         21.49         47.11        21.90 o                         
  15   3  12          0.10         21.89        18.90 o                         
 -14   4  12         18.54         44.40        18.95 o                         
 -13   4  12          2.71         12.88        17.11 o                         
 -12   4  12        181.63        211.87        28.01 o                         
 -11   4  12         16.63         16.41        18.46 o                         
 -10   4  12          1.34        -17.71        26.01 o                         
  -9   4  12        236.06        214.19        25.93 o                         
  -8   4  12        578.36        561.03        37.32 o                         
  -7   4  12         28.78         28.28        30.37 o                         
  -6   4  12         85.84         80.57         7.82 o                         
  -5   4  12         60.12         55.72         7.56 o                         
  -4   4  12       1094.85       1094.86        30.34 o                         
  -3   4  12         25.76         13.42         5.62 o                         
  -2   4  12        163.12        188.69        13.11 o                         
  -1   4  12       1287.30       1295.40        32.93 o                         
   0   4  12        981.09        992.49        30.81 o                         
   1   4  12       1868.95       1957.58        36.74 o                         
   2   4  12         65.65         81.01        13.70 o                         
   3   4  12        553.41        541.95        20.03 o                         
   4   4  12        221.26        224.65        13.98 o                         
   5   4  12        295.16        291.70        15.68 o                         
   6   4  12         28.23         57.16        15.67 o                         
   7   4  12        454.44        423.51        22.51 o                         
   8   4  12        149.21        102.11        12.79 o                         
   9   4  12          0.27         -1.67         8.48 o                         
  10   4  12        593.22        583.25        36.05 o                         
  11   4  12        116.31        117.69        19.28 o                         
  12   4  12         15.63         20.22        12.14 o                         
  13   4  12        104.58         96.41        20.85 o                         
  14   4  12        184.07        220.40        34.06 o                         
 -13   5  12        521.99        581.23        45.55 o                         
 -12   5  12         73.90         72.74        22.44 o                         
 -11   5  12         77.02         96.27        22.81 o                         
 -10   5  12          0.40          0.57        16.78 o                         
  -9   5  12        252.11        248.41        29.45 o                         
  -8   5  12         41.50         34.25        18.04 o                         
  -7   5  12        500.90        443.29        35.62 o                         
  -6   5  12          5.49        -13.22        15.68 o                         
  -5   5  12        808.30        801.43        45.29 o                         
  -4   5  12         63.26         71.39        13.63 o                         
  -3   5  12        968.64        980.11        24.63 o                         
  -2   5  12          8.35         13.72         7.77 o                         
  -1   5  12        873.50        841.16        28.52 o                         
   0   5  12          5.50          6.19         8.31 o                         
   1   5  12         73.64         69.85        19.82 o                         
   2   5  12         19.54         20.59        11.89 o                         
   3   5  12         49.01         41.41        16.68 o                         
   4   5  12          5.51          0.55         9.01 o                         
   5   5  12        347.58        336.30        21.51 o                         
   6   5  12         13.26          7.79         9.13 o                         
   7   5  12          0.04          0.42         9.63 o                         
   8   5  12          4.78         11.90         8.97 o                         
   9   5  12         58.62         43.01        25.11 o                         
  10   5  12         11.03         15.97        12.68 o                         
  11   5  12        352.46        337.68        29.14 o                         
  12   5  12         52.58         28.44        12.97 o                         
 -10   6  12          0.07         19.11        26.78 o                         
  -9   6  12        137.08        161.29        26.15 o                         
  -8   6  12          1.78         -4.01        17.60 o                         
  -7   6  12          0.37          6.16        16.68 o                         
  -6   6  12         13.45         19.04        17.69 o                         
  -5   6  12        164.49        182.61        29.87 o                         
  -4   6  12         88.15         84.87        21.50 o                         
  -3   6  12        263.04        272.05        30.24 o                         
  -2   6  12         45.81        152.12        79.35 o                         
  -1   6  12        167.22        185.43        16.42 o                         
   0   6  12         75.61        104.10        14.30 o                         
   1   6  12       1297.91       1276.82        39.59 o                         
   2   6  12        331.15        371.34        23.26 o                         
   3   6  12       1705.51       1647.23        46.37 o                         
   4   6  12         32.18         20.54        10.50 o                         
   5   6  12        229.06        221.01        19.43 o                         
   6   6  12        139.07        135.44        16.20 o                         
   7   6  12         24.39          7.75        11.03 o                         
   8   6  12        294.06        282.82        26.54 o                         
   9   6  12         18.22         -1.78        11.93 o                         
  10   6  12         43.68         54.32        15.56 o                         
  -7   7  12         11.11         34.37        28.39 o                         
  -6   7  12        104.30        118.58        26.24 o                         
  -5   7  12        135.33        170.60        39.66 o                         
  -4   7  12          3.27         24.37        38.63 o                         
  -3   7  12         15.66         59.84        21.54 o                         
  -2   7  12         87.33        111.80        23.50 o                         
  -1   7  12        518.67        573.60        42.14 o                         
   0   7  12         39.04         61.92        25.95 o                         
   1   7  12        162.93        199.96        27.14 o                         
   2   7  12        232.07        271.80        21.73 o                         
   3   7  12         23.92         20.02        23.36 o                         
   4   7  12         53.65         55.58        16.98 o                         
   5   7  12         73.05         71.41        14.63 o                         
   6   7  12        204.12        170.02        22.28 o                         
   7   7  12         31.33         27.29        16.28 o                         
   8   7  12         62.68         81.09        17.53 o                         
  -2   8  12        221.85        255.77        44.88 o                         
  -1   8  12         19.28         16.39        20.19 o                         
   0   8  12        156.78        157.54        66.52 o                         
   1   8  12        176.97        145.34        81.06 o                         
   2   8  12        309.70        268.13        36.97 o                         
 -16   1  13          3.07          2.06        10.14 o                         
 -15   1  13         19.48         10.28        10.92 o                         
 -14   1  13        694.88        694.59        27.45 o                         
 -13   1  13         95.61         91.45        14.64 o                         
 -12   1  13          2.13         15.15         7.21 o                         
 -11   1  13         38.58         46.40         8.61 o                         
 -10   1  13        661.77        681.99        18.94 o                         
  -9   1  13        470.39        471.60        14.56 o                         
  -8   1  13        220.24        194.33         9.82 o                         
  -7   1  13         39.30         56.14         6.73 o                         
  -6   1  13        818.37        740.01        50.34 o                         
  -5   1  13        439.63        402.85        15.73 o                         
  -4   1  13        495.41        498.13        18.18 o                         
  -3   1  13         87.32         34.06        18.16 o                         
  -2   1  13        140.30        120.62        11.77 o                         
  -1   1  13        507.03        517.96        32.58 o                         
   0   1  13       1179.02       1202.04        31.96 o                         
   1   1  13        119.27        116.81        12.22 o                         
   2   1  13          5.60         17.28         8.25 o                         
   3   1  13          4.19         11.43         6.64 o                         
   4   1  13        880.19        866.66        35.50 o                         
   5   1  13        711.55        694.62        22.71 o                         
   6   1  13          0.15         -5.16         7.66 o                         
   7   1  13         19.99          4.72         8.64 o                         
   8   1  13          6.85          6.04         8.12 o                         
   9   1  13         20.98         25.82         8.91 o                         
  10   1  13        242.51        229.99        13.76 o                         
  11   1  13        314.68        295.25        20.58 o                         
  12   1  13          9.69         12.56         7.92 o                         
  13   1  13        110.65        107.02        14.08 o                         
  14   1  13         58.87         72.01        12.88 o                         
  15   1  13        121.63        133.03        13.92 o                         
 -15   2  13        743.23        827.33        38.19 o                         
 -14   2  13         31.41         34.25        20.76 o                         
 -13   2  13        473.30        434.51        26.88 o                         
 -12   2  13          8.87         13.33        10.77 o                         
 -11   2  13        339.52        375.83        31.15 o                         
 -10   2  13        154.27        143.61        18.75 o                         
  -9   2  13        913.39        848.43        18.04 o                         
  -8   2  13          4.30          4.97         3.34 o                         
  -7   2  13         17.22         12.73         6.75 o                         
  -6   2  13          4.38          1.70         4.56 o                         
  -5   2  13        800.83        752.60        16.28 o                         
  -4   2  13        564.35        555.18        17.18 o                         
  -3   2  13        184.40        148.99        21.64 o                         
  -2   2  13        376.99        374.19        13.52 o                         
  -1   2  13       2202.40       2242.18        30.85 o                         
   0   2  13        839.39        849.30        49.62 o                         
   1   2  13        902.58        909.32        16.90 o                         
   2   2  13        452.17        396.66        11.32 o                         
   3   2  13        380.83        399.10        17.18 o                         
   4   2  13         68.42         49.64        10.89 o                         
   5   2  13        281.70        254.20        20.86 o                         
   6   2  13        540.73        521.77        29.53 o                         
   7   2  13         21.84         12.29        13.84 o                         
   8   2  13        114.44        141.53        17.73 o                         
   9   2  13         22.03         16.12         9.62 o                         
  10   2  13        976.06        932.77        43.67 o                         
  11   2  13         28.59         19.28         6.84 o                         
  12   2  13         36.97         25.15        10.91 o                         
  13   2  13         11.73         11.63        11.41 o                         
  14   2  13       1085.16       1196.79        55.04 o                         
  15   2  13         27.72         34.14        18.94 o                         
 -15   3  13        167.32        169.53        26.15 o                         
 -14   3  13       1199.15       1175.38        58.36 o                         
 -13   3  13         73.20         44.32        18.49 o                         
 -12   3  13         18.04         -6.45        18.66 o                         
 -11   3  13        338.60        325.30        30.01 o                         
 -10   3  13        932.99        987.43        49.92 o                         
  -9   3  13        893.37        936.83        47.01 o                         
  -8   3  13        383.93        361.32        30.61 o                         
  -7   3  13        790.21        853.87        43.65 o                         
  -6   3  13       1490.48       1434.59        33.44 o                         
  -5   3  13        778.89        606.99        37.44 o                         
  -4   3  13        585.28        645.15        14.92 o                         
  -3   3  13          3.41          5.50         3.67 o                         
  -2   3  13        122.67         65.29        20.72 o                         
  -1   3  13       1727.91       1683.48        36.54 o                         
   0   3  13       2169.09       2198.78        57.32 o                         
   1   3  13         34.34         35.47         7.58 o                         
   2   3  13          1.50          3.45         4.96 o                         
   3   3  13         74.38         82.27        12.54 o                         
   4   3  13       1228.16       1161.35        27.25 o                         
   5   3  13        581.24        565.31        24.95 o                         
   6   3  13         17.70          7.99         8.08 o                         
   7   3  13        254.03        252.99        17.82 o                         
   8   3  13         75.53         57.61        10.83 o                         
   9   3  13         28.77         12.88         8.42 o                         
  10   3  13        868.42        873.24        31.05 o                         
  11   3  13        489.35        408.07        37.96 o                         
  12   3  13          5.17          1.39        20.12 o                         
  13   3  13        218.21        223.23        26.27 o                         
  14   3  13        141.56        130.56        27.32 o                         
 -14   4  13          6.72         23.20        19.52 o                         
 -13   4  13         40.86         30.34        17.88 o                         
 -12   4  13        104.50        108.47        22.08 o                         
 -11   4  13         72.46         69.60        19.33 o                         
 -10   4  13         92.88         61.51        25.28 o                         
  -9   4  13          8.18          1.56        18.98 o                         
  -8   4  13        367.67        417.32        38.92 o                         
  -7   4  13          6.57         -0.47        15.91 o                         
  -6   4  13         38.77         37.66        11.97 o                         
  -5   4  13         47.48         63.10         7.90 o                         
  -4   4  13          4.48          5.33         2.37 o                         
  -3   4  13        102.45         72.22        19.11 o                         
  -2   4  13       1026.62       1040.59        28.97 o                         
  -1   4  13        333.77        344.41        21.69 o                         
   0   4  13         45.90         56.62         8.46 o                         
   1   4  13       1995.79       2041.38        38.59 o                         
   2   4  13       1051.44       1055.56        33.62 o                         
   3   4  13       1267.24       1179.90        47.09 o                         
   4   4  13         59.05         50.36         8.62 o                         
   5   4  13          6.52          8.10         6.11 o                         
   6   4  13         12.97         10.93        10.72 o                         
   7   4  13         28.38         24.25        10.59 o                         
   8   4  13         17.72          5.92         9.28 o                         
   9   4  13         93.32         77.89        16.42 o                         
  10   4  13         26.33          0.76        12.20 o                         
  11   4  13          0.04         -0.52        11.60 o                         
  12   4  13         19.72         -1.81        11.59 o                         
  13   4  13        101.67        114.28        18.35 o                         
 -12   5  13         24.56         54.26        20.24 o                         
 -11   5  13        157.53        152.02        26.71 o                         
 -10   5  13          0.98        -12.14        17.33 o                         
  -9   5  13         33.86         13.51        15.73 o                         
  -8   5  13          1.23         21.39        21.52 o                         
  -7   5  13        740.44        726.21        64.76 o                         
  -6   5  13        175.22        169.09        54.19 o                         
  -5   5  13         13.45         -1.14        16.98 o                         
  -4   5  13        175.58        134.04        23.33 o                         
  -3   5  13        528.52        484.97        18.13 o                         
  -2   5  13         20.39         28.95         7.89 o                         
  -1   5  13        305.06        280.80        14.88 o                         
   0   5  13         14.75         11.50         6.43 o                         
   1   5  13       1322.34       1364.84        64.80 o                         
   2   5  13          1.25          3.35        15.18 o                         
   3   5  13         17.63         14.10        13.56 o                         
   4   5  13          0.54          7.22        15.71 o                         
   5   5  13        275.05        280.84        20.40 o                         
   6   5  13          1.06         -6.10         9.36 o                         
   7   5  13        217.74        192.56        17.56 o                         
   8   5  13        385.93        366.53        23.27 o                         
   9   5  13        337.48        375.33        66.00 o                         
  10   5  13        228.01        234.06        25.51 o                         
  11   5  13          1.89          9.01        11.31 o                         
  12   5  13         99.47         96.22        23.67 o                         
  -9   6  13        343.86        381.71        70.02 o                         
  -8   6  13        233.85        229.01        31.20 o                         
  -7   6  13         56.25         70.99        21.75 o                         
  -6   6  13          9.19         14.69        18.03 o                         
  -5   6  13        668.85        665.65        46.14 o                         
  -4   6  13        224.45        214.48        28.54 o                         
  -3   6  13         11.93         -3.37        16.95 o                         
  -2   6  13        545.76        631.81        83.40 o                         
  -1   6  13          2.12         23.21        11.10 o                         
   0   6  13        975.40       1134.52        71.69 o                         
   1   6  13       1147.35       1128.53        38.22 o                         
   2   6  13        227.67        240.84        19.98 o                         
   3   6  13        304.82        285.66        21.13 o                         
   4   6  13        209.77        186.44        18.25 o                         
   5   6  13        240.56        240.01        20.28 o                         
   6   6  13        273.37        302.44        22.36 o                         
   7   6  13         32.11         39.93        12.35 o                         
   8   6  13          1.90        -13.58        13.58 o                         
   9   6  13         95.25         81.77        23.30 o                         
  10   6  13        279.14        291.16        28.78 o                         
  -6   7  13         61.72         60.51        22.53 o                         
  -5   7  13         36.43         67.32        23.28 o                         
  -4   7  13        575.10        614.46        46.58 o                         
  -3   7  13        139.29        142.42        26.27 o                         
  -2   7  13          0.91         -5.64        16.69 o                         
  -1   7  13         57.40         55.96        19.64 o                         
   0   7  13        119.63        125.67        24.49 o                         
   1   7  13        370.43        382.27        34.37 o                         
   2   7  13         89.60        107.49        22.46 o                         
   3   7  13         18.26         36.01        12.23 o                         
   4   7  13         68.18         87.59        15.33 o                         
   5   7  13        314.07        365.21        26.93 o                         
   6   7  13        105.04         83.45        15.21 o                         
   7   7  13          1.71         -4.28        13.37 o                         
 -16   0  14         69.93         60.05        19.89 o                         
 -15   0  14        284.74        396.40        84.56 o                         
 -14   0  14        786.28        753.11        68.27 o                         
 -13   0  14        327.53        319.82        20.47 o                         
 -12   0  14         85.01         99.00        12.45 o                         
 -11   0  14        340.85        368.13        20.83 o                         
 -10   0  14          1.11          7.22         6.33 o                         
  -9   0  14        594.34        641.81        23.69 o                         
  -8   0  14        270.94        254.74        15.09 o                         
  -7   0  14         97.67         90.69         9.92 o                         
  -6   0  14         84.33         86.64        12.12 o                         
  -5   0  14       3417.60       3592.75        45.77 o                         
  -4   0  14         20.42         35.25        15.14 o                         
  -3   0  14        253.45        254.01        28.46 o                         
  -2   0  14         21.77         15.59         9.76 o                         
  -1   0  14       6923.38       7098.22        93.63 o                         
   0   0  14        242.41        258.53        20.11 o                         
   1   0  14        896.54        929.21        35.53 o                         
   2   0  14        165.93        184.42        17.65 o                         
   3   0  14        213.95        253.42        30.31 o                         
   4   0  14        117.69        141.11        25.84 o                         
   5   0  14       2413.34       2516.01        43.37 o                         
   6   0  14         12.69         15.72         6.74 o                         
   7   0  14        735.06        764.70        29.07 o                         
   8   0  14          1.35         -1.17         8.04 o                         
   9   0  14         43.50         50.02        11.98 o                         
  10   0  14       1016.11        947.64        30.90 o                         
  11   0  14        196.56        188.19        18.93 o                         
  12   0  14        165.85        177.86        19.50 o                         
  13   0  14        702.33        814.35        40.78 o                         
  14   0  14        918.56       1019.21        47.67 o                         
  15   0  14          6.37         -6.15        13.40 o                         
 -15   1  14          5.41         39.32        14.43 o                         
 -14   1  14       1480.60       1522.18        63.69 o                         
 -13   1  14        124.30        126.73        13.43 o                         
 -12   1  14        366.10        392.65        18.53 o                         
 -11   1  14          7.02         14.39         8.06 o                         
 -10   1  14         38.37         29.45         5.92 o                         
  -9   1  14         73.90         76.78         7.63 o                         
  -8   1  14       3451.73       3348.53        37.49 o                         
  -7   1  14         14.46         17.95         5.25 o                         
  -6   1  14       3881.63       3932.24        47.53 o                         
  -5   1  14         65.31         60.45         7.59 o                         
  -4   1  14        376.33        336.37        15.81 o                         
  -3   1  14          9.78          7.76         8.08 o                         
  -2   1  14         66.32         77.03        12.93 o                         
  -1   1  14         54.77         90.25        17.09 o                         
   0   1  14       4684.94       5088.91        57.31 o                         
   1   1  14        591.76        580.75        20.38 o                         
   2   1  14       1210.85       1476.13        37.29 o                         
   3   1  14        499.70        576.75        41.14 o                         
   4   1  14        731.20        741.62        34.73 o                         
   5   1  14        164.31        157.88        12.70 o                         
   6   1  14          0.38          7.40         7.76 o                         
   7   1  14        242.50        192.61        19.40 o                         
   8   1  14         63.57        108.10        16.07 o                         
   9   1  14        432.93        379.09        20.37 o                         
  10   1  14        800.03        772.68        26.21 o                         
  11   1  14        143.87        103.99        12.40 o                         
  12   1  14         92.04        110.27        13.62 o                         
  13   1  14        150.62        157.04        16.59 o                         
  14   1  14        369.78        429.20        22.70 o                         
  15   1  14        324.82        355.59        32.19 o                         
 -15   2  14          4.65         -3.09        13.44 o                         
 -14   2  14        178.79        156.90        19.63 o                         
 -13   2  14          8.80         33.47        16.87 o                         
 -12   2  14          3.19          9.63        15.07 o                         
 -11   2  14          6.86         -4.98        14.02 o                         
 -10   2  14         66.95         56.48         9.06 o                         
  -9   2  14          0.03          5.73         6.43 o                         
  -8   2  14        110.63        109.44         7.90 o                         
  -7   2  14        219.29        213.59        10.97 o                         
  -6   2  14        118.81        117.15         8.63 o                         
  -5   2  14        155.69        179.29        16.09 o                         
  -4   2  14        121.96         70.14        31.49 o                         
  -3   2  14        115.80        122.93        14.96 o                         
  -2   2  14          9.97          6.32        10.79 o                         
  -1   2  14        645.71        731.46        22.93 o                         
   0   2  14         72.23        276.19       108.34 o                         
   1   2  14       1303.27       1239.83        27.74 o                         
   2   2  14        227.30        255.90        14.02 o                         
   3   2  14       1257.26       1237.13        41.17 o                         
   4   2  14         53.01         68.20        12.34 o                         
   5   2  14        182.57        202.27        19.21 o                         
   6   2  14        220.34        184.37        26.41 o                         
   7   2  14         88.21         95.44        21.05 o                         
   8   2  14         41.77         23.63        11.38 o                         
   9   2  14        265.61        225.51        22.43 o                         
  10   2  14        163.08        157.90        19.85 o                         
  11   2  14        194.21        179.33        17.92 o                         
  12   2  14         70.86         73.87        15.57 o                         
  13   2  14         28.26         31.88        12.59 o                         
  14   2  14         89.02         95.25        17.95 o                         
 -14   3  14         16.12         56.96        55.70 o                         
 -13   3  14        122.47         47.76        46.43 o                         
 -12   3  14         13.56          7.79        17.27 o                         
 -11   3  14         39.52         42.49        17.60 o                         
 -10   3  14       1290.02       1282.50        57.05 o                         
  -9   3  14          4.74         20.05        15.67 o                         
  -8   3  14        756.92        790.84        53.33 o                         
  -7   3  14         30.46         37.52        16.14 o                         
  -6   3  14         13.73         13.20         8.35 o                         
  -5   3  14         20.38         26.22         3.58 o                         
  -4   3  14        426.29        365.52        32.92 o                         
  -3   3  14         26.82         16.82         8.82 o                         
  -2   3  14        360.13        382.69        14.48 o                         
  -1   3  14        341.17        343.97        18.25 o                         
   0   3  14        286.99        282.33        14.71 o                         
   1   3  14       1024.02        972.99        21.41 o                         
   2   3  14          6.12         20.13         9.94 o                         
   3   3  14        124.78        131.40        11.70 o                         
   4   3  14       1415.05       1358.32        29.80 o                         
   5   3  14        113.74        105.92        12.95 o                         
   6   3  14          7.39         18.02         8.72 o                         
   7   3  14         29.99         14.49         8.67 o                         
   8   3  14        551.36        490.60        24.69 o                         
   9   3  14        233.20        246.29        18.11 o                         
  10   3  14          5.74          8.95         9.38 o                         
  11   3  14         11.42        -14.96        14.96 o                         
  12   3  14        105.90        101.64        18.71 o                         
  13   3  14          1.12        -11.68        11.68 o                         
  14   3  14         35.40         72.36        22.23 o                         
 -13   4  14         84.34         80.32        21.51 o                         
 -12   4  14         58.08         65.12        37.02 o                         
 -11   4  14        642.41        621.56        44.24 o                         
 -10   4  14         73.60         50.00        28.94 o                         
  -9   4  14        363.38        368.20        32.88 o                         
  -8   4  14         71.97         46.91        25.84 o                         
  -7   4  14        202.12        245.30        55.89 o                         
  -6   4  14        586.11        624.30        39.78 o                         
  -5   4  14        949.00        896.78        35.13 o                         
  -4   4  14         54.27         48.42         6.36 o                         
  -3   4  14          0.07         -1.34         3.60 o                         
  -2   4  14          3.40          9.33         5.34 o                         
  -1   4  14        762.12        746.63        22.88 o                         
   0   4  14         44.12         55.49         8.57 o                         
   1   4  14       1078.70       1102.81        34.23 o                         
   2   4  14         10.82         17.34         6.28 o                         
   3   4  14       1800.41       1749.63        71.02 o                         
   4   4  14          0.80         11.73         7.29 o                         
   5   4  14        362.33        341.12        17.26 o                         
   6   4  14        212.91        223.78        18.38 o                         
   7   4  14         83.60         82.03        12.75 o                         
   8   4  14        366.78        343.04        22.81 o                         
   9   4  14        881.95        844.44        33.10 o                         
  10   4  14         15.38         10.76        10.94 o                         
  11   4  14         49.84         50.47        13.86 o                         
  12   4  14          3.07         -2.38        11.36 o                         
  13   4  14        272.83        274.97        27.10 o                         
 -12   5  14         85.07        116.49        39.80 o                         
 -11   5  14         11.87         15.49        19.10 o                         
 -10   5  14        749.43        711.53        48.16 o                         
  -9   5  14         29.26         28.96        16.60 o                         
  -8   5  14        122.67        139.82        27.47 o                         
  -7   5  14        204.37        180.82        63.73 o                         
  -6   5  14        251.08        264.21        45.50 o                         
  -5   5  14        113.07        155.04        74.47 o                         
  -4   5  14        539.15        520.64        38.32 o                         
  -3   5  14        189.19        165.77        41.46 o                         
  -2   5  14        480.54        477.52        20.96 o                         
  -1   5  14        164.30        161.97        12.21 o                         
   0   5  14       1786.49       1908.17        52.93 o                         
   1   5  14         35.61         28.24        15.50 o                         
   2   5  14        178.30        166.25        31.14 o                         
   3   5  14         59.40         44.56        11.97 o                         
   4   5  14       2179.80       2220.35        53.25 o                         
   5   5  14         17.21         10.34        13.22 o                         
   6   5  14         36.95         23.47        10.50 o                         
   7   5  14        181.16        184.80        17.56 o                         
   8   5  14        403.69        393.68        24.49 o                         
   9   5  14         14.04          3.61        11.16 o                         
  10   5  14        198.78        218.68        25.92 o                         
  11   5  14          2.26          7.23        11.43 o                         
  -9   6  14          2.09          4.03        31.64 o                         
  -8   6  14        527.95        526.56        56.45 o                         
  -7   6  14         14.76         11.18        18.15 o                         
  -6   6  14         35.51         36.43        18.61 o                         
  -5   6  14         76.40         83.01        22.33 o                         
  -4   6  14         62.18         82.02        21.80 o                         
  -3   6  14         26.93         31.03        17.89 o                         
  -2   6  14        234.38        266.97        30.56 o                         
  -1   6  14        222.51        260.83        29.79 o                         
   0   6  14        107.46        105.12        14.26 o                         
   1   6  14         78.20         86.87        13.46 o                         
   2   6  14        153.86        175.95        17.72 o                         
   3   6  14        238.74        197.59        21.53 o                         
   4   6  14         19.46         21.74        11.09 o                         
   5   6  14          8.80          4.36        11.76 o                         
   6   6  14         43.05         41.44        15.93 o                         
   7   6  14          4.79         -0.02        17.55 o                         
   8   6  14        262.28        235.10        26.31 o                         
   9   6  14         37.79         36.14        14.84 o                         
  -4   7  14         14.71         20.90        17.94 o                         
  -3   7  14        417.86        477.73        42.14 o                         
  -2   7  14         14.06         25.19        19.27 o                         
  -1   7  14         12.74         42.15        19.71 o                         
   0   7  14        138.70        179.18        25.90 o                         
   1   7  14        200.44        219.40        28.46 o                         
   2   7  14         36.92         73.19        21.03 o                         
   3   7  14         20.27         25.58        17.60 o                         
   4   7  14        148.40        155.79        18.45 o                         
   5   7  14         94.06        131.29        22.33 o                         
   6   7  14         63.45         62.78        30.01 o                         
 -15   1  15        428.26        458.12        46.47 o                         
 -14   1  15        136.61        135.55        12.45 o                         
 -13   1  15          0.80          0.25         8.28 o                         
 -12   1  15         23.05         10.24         9.50 o                         
 -11   1  15        211.82        232.13        14.91 o                         
 -10   1  15         12.35         10.81         9.52 o                         
  -9   1  15        263.49        246.33        12.50 o                         
  -8   1  15        221.77        199.96        11.17 o                         
  -7   1  15         99.41        117.54        10.23 o                         
  -6   1  15        651.72        614.25        20.72 o                         
  -5   1  15        869.68        787.12        23.16 o                         
  -4   1  15        101.72         92.22        10.15 o                         
  -3   1  15         16.47          8.50         3.25 o                         
  -2   1  15        230.97        243.88        16.69 o                         
  -1   1  15       1505.46       1535.48        37.69 o                         
   0   1  15       1690.85       1745.79        40.61 o                         
   1   1  15         36.34         47.57        10.32 o                         
   2   1  15       1254.16       1217.16        44.20 o                         
   3   1  15        679.96        508.93        74.18 o                         
   4   1  15        631.79        592.16        33.10 o                         
   5   1  15          4.48         14.28         8.21 o                         
   6   1  15        132.56        118.47        13.47 o                         
   7   1  15        105.94         89.88        14.99 o                         
   8   1  15        502.07        475.82        31.02 o                         
   9   1  15         86.22         82.93        11.05 o                         
  10   1  15          4.82         14.42         6.86 o                         
  11   1  15         57.01         63.34        10.89 o                         
  12   1  15        191.43        199.84        14.68 o                         
  13   1  15         37.41         30.41         7.53 o                         
  14   1  15         72.99         79.13        11.69 o                         
 -15   2  15          4.77        -20.45        33.13 o                         
 -14   2  15        826.25        753.28        46.83 o                         
 -13   2  15          7.90          4.55        20.73 o                         
 -12   2  15        568.14        715.87        86.69 o                         
 -11   2  15        326.29        345.28        31.12 o                         
 -10   2  15        692.90        683.59        25.29 o                         
  -9   2  15        181.35        200.35        19.25 o                         
  -8   2  15        170.53        141.72         9.53 o                         
  -7   2  15        202.53        205.85        11.58 o                         
  -6   2  15       3283.75       3237.19        43.02 o                         
  -5   2  15       1588.79       1336.91        47.05 o                         
  -4   2  15        182.73        182.96        18.24 o                         
  -3   2  15        116.66        102.12        15.14 o                         
  -2   2  15       1221.44       1164.22        65.12 o                         
  -1   2  15       3302.60       2996.03       110.52 o                         
   0   2  15       2010.04       1751.79       100.55 o                         
   1   2  15          1.62         17.72        12.57 o                         
   2   2  15       1150.51       1154.84        33.30 o                         
   3   2  15       2999.70       2999.15        66.05 o                         
   4   2  15        701.74        700.28        33.73 o                         
   5   2  15        188.95        152.66        17.89 o                         
   6   2  15        102.92         81.44        14.22 o                         
   7   2  15       1471.35       1380.73        50.70 o                         
   8   2  15        157.21        177.63        20.67 o                         
   9   2  15        266.67        287.53        25.63 o                         
  10   2  15         19.43          6.06        10.62 o                         
  11   2  15        104.35        104.69        14.58 o                         
  12   2  15          0.03        -11.96        11.96 o                         
  13   2  15        931.66       1073.02        52.88 o                         
  14   2  15          3.95          5.28        17.85 o                         
 -14   3  15        168.46        164.86        25.35 o                         
 -13   3  15         24.41         -0.81        19.67 o                         
 -12   3  15        136.22         92.33        44.11 o                         
 -11   3  15        134.72        178.92        26.59 o                         
 -10   3  15         28.80         60.75        19.25 o                         
  -9   3  15        787.21        797.14        45.66 o                         
  -8   3  15        591.16        523.82        36.97 o                         
  -7   3  15          1.46          4.15        13.69 o                         
  -6   3  15       1547.64       1160.43       106.81 o                         
  -5   3  15       2365.93       2108.74        27.69 o                         
  -4   3  15         52.06         29.72         5.17 o                         
  -3   3  15         22.04         26.18         5.36 o                         
  -2   3  15        596.01        569.06        18.02 o                         
  -1   3  15       2922.64       2839.72        35.45 o                         
   0   3  15       3030.91       3012.12        45.86 o                         
   1   3  15         20.98         28.06         6.67 o                         
   2   3  15       3717.44       3548.40       114.51 o                         
   3   3  15       1439.31       1413.89        29.91 o                         
   4   3  15        633.19        640.75        27.53 o                         
   5   3  15         19.67         17.15         8.51 o                         
   6   3  15        479.19        460.27        24.30 o                         
   7   3  15        115.72        115.45        13.86 o                         
   8   3  15        657.45        665.67        29.53 o                         
   9   3  15        257.44        227.89        18.66 o                         
  10   3  15         17.19        -11.74        11.74 o                         
  11   3  15          8.56         -4.64        11.66 o                         
  12   3  15        258.06        266.12        27.80 o                         
  13   3  15        110.04        101.75        26.18 o                         
 -13   4  15         31.86          4.27        17.83 o                         
 -12   4  15         96.11        109.80        25.14 o                         
 -11   4  15        148.97        118.30        33.69 o                         
 -10   4  15         23.30        -12.38        17.06 o                         
  -9   4  15          0.35         -7.96        26.28 o                         
  -8   4  15        637.36        665.79        55.72 o                         
  -7   4  15        201.25        276.53        30.56 o                         
  -6   4  15        736.26        736.26        59.22 o                         
  -5   4  15        274.53        255.99        18.85 o                         
  -4   4  15        503.91        460.47        23.05 o                         
  -3   4  15         70.88         65.52         7.57 o                         
  -2   4  15        104.61         95.89         8.13 o                         
  -1   4  15       1584.22       1628.67        34.41 o                         
   0   4  15       1548.61       1567.76        43.49 o                         
   1   4  15        161.19        157.87        15.15 o                         
   2   4  15        224.00        207.20        13.50 o                         
   3   4  15       1396.98       1312.28        42.82 o                         
   4   4  15        177.03        164.00        12.51 o                         
   5   4  15         88.13         84.92         9.90 o                         
   6   4  15         14.79         15.69         9.67 o                         
   7   4  15        539.90        512.73        27.14 o                         
   8   4  15         21.75          1.49         9.93 o                         
   9   4  15         20.34          9.98        14.50 o                         
  10   4  15          6.63         -2.71        11.36 o                         
  11   4  15          0.07          2.27        11.77 o                         
  12   4  15         34.42         44.93        19.80 o                         
 -11   5  15         92.66         68.19        22.03 o                         
 -10   5  15        277.27        280.84        34.50 o                         
  -9   5  15        152.78        114.90        23.75 o                         
  -8   5  15        431.57        428.59        39.20 o                         
  -7   5  15        518.78        513.16        40.85 o                         
  -6   5  15        299.01        262.17        30.73 o                         
  -5   5  15        450.84        365.02        34.60 o                         
  -4   5  15         19.65         11.34        45.34 o                         
  -3   5  15        277.20        323.33        32.55 o                         
  -2   5  15         50.04         64.66        12.17 o                         
  -1   5  15         96.97        126.81        14.32 o                         
   0   5  15         85.77         89.44        13.38 o                         
   1   5  15        582.63        797.48        89.28 o                         
   2   5  15        694.05        674.70        30.28 o                         
   3   5  15        176.80        173.02        17.73 o                         
   4   5  15        121.78        113.49        24.36 o                         
   5   5  15         79.95         61.76        15.95 o                         
   6   5  15        105.26         71.92        24.27 o                         
   7   5  15          0.16         -7.85        10.21 o                         
   8   5  15         22.29         16.60        12.79 o                         
   9   5  15          4.97          0.75        12.26 o                         
  10   5  15        106.70         70.40        16.63 o                         
  11   5  15        150.91        124.64        29.28 o                         
  -8   6  15        227.82        200.67        30.21 o                         
  -7   6  15         21.35         23.53        19.63 o                         
  -6   6  15        134.93        101.86        24.60 o                         
  -5   6  15         21.99         36.93        34.29 o                         
  -4   6  15        189.17        191.98        28.77 o                         
  -3   6  15         27.68         21.05        19.35 o                         
  -2   6  15         59.88         39.91        17.96 o                         
  -1   6  15        170.19        117.29        23.13 o                         
   0   6  15         61.81         51.44        20.11 o                         
   1   6  15        123.87        134.73        21.74 o                         
   2   6  15          4.03          0.54        10.14 o                         
   3   6  15         23.43          4.97        12.07 o                         
   4   6  15         11.40          5.19        11.26 o                         
   5   6  15        268.68        254.59        21.74 o                         
   6   6  15         24.14         30.22        12.18 o                         
   7   6  15         39.09         53.77        16.01 o                         
   8   6  15          2.07          8.30        17.02 o                         
  -3   7  15          3.36         19.53        23.15 o                         
  -2   7  15          0.41         26.66        18.93 o                         
  -1   7  15        145.38        162.37        27.27 o                         
   0   7  15         42.42         68.54        21.61 o                         
   1   7  15        225.40        257.35        31.17 o                         
   2   7  15         36.77         45.14        18.31 o                         
   3   7  15          3.24         -2.81        25.58 o                         
   4   7  15        212.98        248.92        29.18 o                         
   5   7  15          4.75         22.21        11.78 o                         
 -15   0  16        359.06        402.34        42.00 o                         
 -14   0  16          2.87         -4.21        10.13 o                         
 -13   0  16         47.56         44.60        12.43 o                         
 -12   0  16       2062.88       2138.64        50.40 o                         
 -11   0  16        139.40        124.91        14.06 o                         
 -10   0  16        724.26        793.42        34.18 o                         
  -9   0  16          0.59         -3.51         6.86 o                         
  -8   0  16       1506.83       1719.46        38.24 o                         
  -7   0  16         85.00         86.33         9.50 o                         
  -6   0  16       5637.00       5764.55        56.59 o                         
  -5   0  16          5.16         12.75         8.63 o                         
  -4   0  16       1093.16       1029.84        39.64 o                         
  -3   0  16         50.30         34.09        12.12 o                         
  -2   0  16       3609.00       3764.80        74.63 o                         
  -1   0  16         24.40         25.20        17.37 o                         
   0   0  16       5881.99       6527.38       143.84 o                         
   1   0  16         67.30         80.20        20.39 o                         
   2   0  16      24094.79      24861.29       281.57 o                         
   3   0  16         33.20         65.67        20.44 o                         
   4   0  16          7.56         15.94        16.66 o                         
   5   0  16         90.50        106.42        24.84 o                         
   6   0  16       2516.01       2620.63        58.19 o                         
   7   0  16        478.78        446.36        36.15 o                         
   8   0  16       1263.51       1395.69        55.89 o                         
   9   0  16        320.89        270.82        34.38 o                         
  10   0  16        730.84        699.92        42.74 o                         
  11   0  16         62.70         60.49        12.27 o                         
  12   0  16        272.78        303.76        24.82 o                         
  13   0  16        100.63        110.27        26.60 o                         
  14   0  16         25.79         53.42        17.79 o                         
 -14   1  16         19.45         15.19         9.25 o                         
 -13   1  16        177.95        169.31        13.24 o                         
 -12   1  16        261.29        249.50        16.13 o                         
 -11   1  16        361.17        393.99        21.64 o                         
 -10   1  16         53.75         49.20         8.62 o                         
  -9   1  16          5.92          5.36         9.86 o                         
  -8   1  16          0.00          3.93         6.48 o                         
  -7   1  16         68.37        103.84        11.48 o                         
  -6   1  16         99.52         90.45        10.17 o                         
  -5   1  16       2256.86       1994.03        28.79 o                         
  -4   1  16         71.80         46.79         5.63 o                         
  -3   1  16        647.34        652.81        25.87 o                         
  -2   1  16          0.03         17.47        14.01 o                         
  -1   1  16       5351.19       6016.55       172.06 o                         
   0   1  16        152.07        293.02        92.27 o                         
   1   1  16       2383.12       2525.53        63.21 o                         
   2   1  16       2519.12       2461.77        64.05 o                         
   3   1  16       2905.78       3033.81        71.97 o                         
   4   1  16        217.96        205.71        10.28 o                         
   5   1  16        526.10        546.43        17.13 o                         
   6   1  16        306.87        299.36        14.04 o                         
   7   1  16       2126.00       2090.44        62.87 o                         
   8   1  16        296.17        292.10        25.31 o                         
   9   1  16        114.84         75.45        14.84 o                         
  10   1  16        713.33        647.36        24.73 o                         
  11   1  16        325.12        352.97        18.00 o                         
  12   1  16          9.43          1.32         5.99 o                         
  13   1  16        128.25        188.86        15.01 o                         
  14   1  16         68.93         71.37        13.77 o                         
 -14   2  16         71.03        115.92        22.45 o                         
 -13   2  16          1.15         12.11        15.80 o                         
 -12   2  16        312.35        371.23        46.41 o                         
 -11   2  16          2.03          1.08        13.92 o                         
 -10   2  16          2.25         29.52        16.34 o                         
  -9   2  16         62.10         63.89        11.07 o                         
  -8   2  16        283.01        312.71        21.91 o                         
  -7   2  16          1.91          2.60         5.54 o                         
  -6   2  16        607.15        607.73        19.92 o                         
  -5   2  16        160.37        171.49        12.19 o                         
  -4   2  16        389.33        335.63        23.13 o                         
  -3   2  16          9.95          4.74         7.89 o                         
  -2   2  16        154.37        160.66        14.48 o                         
  -1   2  16          7.28          3.61         2.68 o                         
   0   2  16       2480.15       2674.25        64.84 o                         
   1   2  16        353.24        326.77        32.32 o                         
   2   2  16       8678.23       8982.83        93.99 o                         
   3   2  16         17.66          1.30         7.28 o                         
   4   2  16        343.14        339.15        24.51 o                         
   5   2  16        226.45        200.55        20.60 o                         
   6   2  16        371.91        385.86        27.55 o                         
   7   2  16        102.46         97.36        20.02 o                         
   8   2  16        149.19        161.55        20.20 o                         
   9   2  16        468.21        445.25        32.25 o                         
  10   2  16        187.09        190.20        22.79 o                         
  11   2  16          0.30          2.01        10.48 o                         
  12   2  16          7.48         -2.46        10.96 o                         
  13   2  16          8.28          9.44        15.39 o                         
 -13   3  16         51.87         38.90        20.94 o                         
 -12   3  16          7.18         31.18        19.15 o                         
 -11   3  16        194.88        228.10        29.62 o                         
 -10   3  16          5.86         37.57        17.06 o                         
  -9   3  16        117.17        138.04        23.45 o                         
  -8   3  16        223.68        255.82        28.67 o                         
  -7   3  16        698.16        736.14        43.55 o                         
  -6   3  16         83.57         42.20        18.63 o                         
  -5   3  16         15.83          6.28         3.52 o                         
  -4   3  16         66.30         75.94         9.20 o                         
  -3   3  16         67.75         70.76         7.28 o                         
  -2   3  16         34.85         25.36         4.89 o                         
  -1   3  16          5.86         14.43         8.26 o                         
   0   3  16        359.66        320.56        13.91 o                         
   1   3  16          2.50         13.25         5.30 o                         
   2   3  16         48.02         59.17         9.36 o                         
   3   3  16          2.12         -0.50         7.64 o                         
   4   3  16        275.05        300.87        20.17 o                         
   5   3  16         64.90         71.43        11.75 o                         
   6   3  16         49.52         25.86        10.38 o                         
   7   3  16          0.11          3.93         9.83 o                         
   8   3  16         24.90         21.56         9.75 o                         
   9   3  16        287.50        272.04        20.33 o                         
  10   3  16        285.29        258.51        26.28 o                         
  11   3  16        109.49         93.40        17.88 o                         
  12   3  16        121.15         83.64        18.50 o                         
 -12   4  16        248.83        304.26        34.80 o                         
 -11   4  16         94.23        100.78        23.18 o                         
 -10   4  16        480.63        472.09        70.11 o                         
  -9   4  16         31.76         49.12        18.92 o                         
  -8   4  16        121.58        154.48        33.66 o                         
  -7   4  16         68.66         42.85        17.67 o                         
  -6   4  16        927.61       1044.89        53.29 o                         
  -5   4  16        157.16        157.88        34.25 o                         
  -4   4  16          0.03          6.20         7.87 o                         
  -3   4  16         64.48         46.69         6.65 o                         
  -2   4  16       1431.04       1457.60        31.68 o                         
  -1   4  16         95.06         90.32         9.33 o                         
   0   4  16         86.85         94.95        12.79 o                         
   1   4  16        304.10        301.02        16.30 o                         
   2   4  16         22.18         38.79         8.91 o                         
   3   4  16        131.88        126.55        11.25 o                         
   4   4  16       1117.92       1128.73        38.39 o                         
   5   4  16         25.76         27.84        10.61 o                         
   6   4  16        307.22        301.25        21.46 o                         
   7   4  16         30.11         29.55        14.08 o                         
   8   4  16        126.53        141.52        15.98 o                         
   9   4  16         93.58         85.51        17.35 o                         
  10   4  16          4.21          6.91        19.81 o                         
  11   4  16        136.62        137.49        23.27 o                         
 -10   5  16        239.41        240.77        32.85 o                         
  -9   5  16        216.52        238.95        30.91 o                         
  -8   5  16         75.58         70.40        21.09 o                         
  -7   5  16        431.14        405.15        36.90 o                         
  -6   5  16         80.31         69.12        35.76 o                         
  -5   5  16        232.51        233.14        29.11 o                         
  -4   5  16        212.78        209.34        27.46 o                         
  -3   5  16        109.49        164.23        25.40 o                         
  -2   5  16         41.47         49.08        35.56 o                         
  -1   5  16        781.01        867.83        63.99 o                         
   0   5  16        225.68        231.41        18.48 o                         
   1   5  16        186.66        240.76        19.43 o                         
   2   5  16        740.34        725.74        31.84 o                         
   3   5  16        353.82        393.23        24.28 o                         
   4   5  16         23.26         15.17         9.90 o                         
   5   5  16          5.06        -12.40        18.41 o                         
   6   5  16         57.19         52.65        13.47 o                         
   7   5  16        183.87        191.94        25.31 o                         
   8   5  16         42.99         56.38        16.32 o                         
   9   5  16         93.01        100.59        19.11 o                         
  10   5  16         22.64         41.89        16.33 o                         
  -6   6  16        388.66        357.58        37.26 o                         
  -5   6  16          2.45          7.74        19.24 o                         
  -4   6  16          2.45         11.71        18.28 o                         
  -3   6  16        289.47        266.43        31.78 o                         
  -2   6  16        682.62        736.52        47.74 o                         
  -1   6  16        256.48        280.19        30.01 o                         
   0   6  16          4.16        -18.25        18.25 o                         
   1   6  16         17.34          9.40        15.43 o                         
   2   6  16        213.36        231.10        20.01 o                         
   3   6  16          4.23         -6.56        12.14 o                         
   4   6  16        214.81        227.18        23.70 o                         
   5   6  16        225.12        221.44        26.54 o                         
   6   6  16        263.59        273.48        23.10 o                         
   7   6  16         10.71          2.77        12.03 o                         
  -2   7  16          3.59         -6.64        28.36 o                         
  -1   7  16         53.88         76.20        34.16 o                         
   0   7  16          8.98         34.60        19.84 o                         
   1   7  16          0.44         -4.45        22.60 o                         
   2   7  16        538.79        539.80       108.56 o                         
   3   7  16         50.02         66.69        21.20 o                         
 -14   1  17         14.56         14.99         8.66 o                         
 -13   1  17          0.11          1.02         6.75 o                         
 -12   1  17        367.99        344.53        18.90 o                         
 -11   1  17         88.03         99.35        11.21 o                         
 -10   1  17          0.60          3.75         6.34 o                         
  -9   1  17         22.38         22.36         7.45 o                         
  -8   1  17        238.62        253.96        15.87 o                         
  -7   1  17         14.97         20.20         6.15 o                         
  -6   1  17         70.83         65.70         6.86 o                         
  -5   1  17        100.56        107.82         7.73 o                         
  -4   1  17         23.76         22.70         6.01 o                         
  -3   1  17        241.96        249.31        17.87 o                         
  -2   1  17        357.11        354.45        25.27 o                         
  -1   1  17        336.83        388.77        56.20 o                         
   0   1  17        141.64        134.96        17.81 o                         
   1   1  17        531.65        512.72        31.22 o                         
   2   1  17          7.05          4.82        20.63 o                         
   3   1  17        290.16        251.97        23.31 o                         
   4   1  17        107.68         75.62        14.78 o                         
   5   1  17        139.37        115.52         8.24 o                         
   6   1  17        130.62        108.50         9.21 o                         
   7   1  17        537.09        478.73        20.44 o                         
   8   1  17          3.19          3.33        13.97 o                         
   9   1  17         22.95         16.56        10.83 o                         
  10   1  17          3.69          5.97         6.20 o                         
  11   1  17        232.48        225.23        17.84 o                         
  12   1  17         13.35         18.47        22.53 o                         
 -13   2  17        367.91        364.35        33.91 o                         
 -12   2  17        258.35        275.96        29.40 o                         
 -11   2  17        890.22        908.55        66.02 o                         
 -10   2  17         19.47          3.62        13.38 o                         
  -9   2  17        913.44        939.39        32.25 o                         
  -8   2  17        867.46        831.73        31.28 o                         
  -7   2  17        905.80        927.41        32.87 o                         
  -6   2  17        134.03        129.13        11.09 o                         
  -5   2  17        195.46        175.48        14.64 o                         
  -4   2  17        409.95        395.13        20.65 o                         
  -3   2  17        426.25        442.66        22.19 o                         
  -2   2  17        490.91        465.42        22.92 o                         
  -1   2  17        940.72        949.32        55.57 o                         
   0   2  17        109.07        148.33        19.19 o                         
   1   2  17       1619.22       1554.44        39.94 o                         
   2   2  17       2582.79       2581.53        61.47 o                         
   3   2  17        642.77        604.65        26.86 o                         
   4   2  17          0.64          5.52         8.42 o                         
   5   2  17        465.04        453.23        33.86 o                         
   6   2  17        925.11        918.47        46.47 o                         
   7   2  17        259.76        267.57        25.24 o                         
   8   2  17        100.03        113.63        18.01 o                         
   9   2  17         10.04         18.47        13.73 o                         
  10   2  17        515.27        539.13        37.18 o                         
  11   2  17        143.79        145.51        22.06 o                         
  12   2  17          4.84         -3.55        12.28 o                         
 -13   3  17          5.82        -21.80        44.62 o                         
 -12   3  17        477.98        512.69        41.29 o                         
 -11   3  17         38.94         36.63        18.47 o                         
 -10   3  17          1.71         25.76        17.32 o                         
  -9   3  17        226.97        260.65        29.06 o                         
  -8   3  17        123.87        142.34        23.35 o                         
  -7   3  17         71.79         64.85        18.76 o                         
  -6   3  17         62.88         49.60        17.34 o                         
  -5   3  17        111.15         96.04        11.86 o                         
  -4   3  17         98.42         70.59         7.89 o                         
  -3   3  17        250.89        237.64        13.75 o                         
  -2   3  17        552.74        523.90        15.76 o                         
  -1   3  17        246.25        228.63        11.84 o                         
   0   3  17         60.27         46.75         6.76 o                         
   1   3  17        953.50        867.60        46.87 o                         
   2   3  17        287.22        266.16        23.85 o                         
   3   3  17        223.53        223.60        18.27 o                         
   4   3  17        703.09        698.92        30.31 o                         
   5   3  17        496.17        469.67        25.93 o                         
   6   3  17        147.63        125.48        17.29 o                         
   7   3  17        776.28        716.04        31.84 o                         
   8   3  17          3.88          0.49         8.64 o                         
   9   3  17        287.38        268.46        20.69 o                         
  10   3  17         11.70         27.66        14.66 o                         
  11   3  17        243.91        224.49        26.74 o                         
  12   3  17         32.79         12.42        20.43 o                         
 -11   4  17        246.23        261.90        32.73 o                         
 -10   4  17        166.16        146.18        25.96 o                         
  -9   4  17        171.70        182.01        33.01 o                         
  -8   4  17        391.71        477.88        39.39 o                         
  -7   4  17        173.74        208.83        28.83 o                         
  -6   4  17        192.81        194.15        27.37 o                         
  -5   4  17        136.58        107.56        22.55 o                         
  -4   4  17        149.31        171.69        25.73 o                         
  -3   4  17         29.59         17.54         6.93 o                         
  -2   4  17          1.09         -1.33        15.95 o                         
  -1   4  17        927.39        975.01        33.41 o                         
   0   4  17          6.24          6.88         8.21 o                         
   1   4  17        370.50        407.61        24.23 o                         
   2   4  17        773.46        749.25        31.36 o                         
   3   4  17        554.40        583.47        38.30 o                         
   4   4  17        365.52        366.40        23.94 o                         
   5   4  17         97.50        100.11        14.12 o                         
   6   4  17        139.16        112.71        17.23 o                         
   7   4  17        106.80        104.90        16.02 o                         
   8   4  17         57.59         49.04        12.10 o                         
   9   4  17        167.71        199.12        24.56 o                         
  10   4  17        274.25        274.40        28.83 o                         
  11   4  17        144.50        145.14        32.69 o                         
  -9   5  17        248.63        218.19        30.90 o                         
  -8   5  17        215.44        227.58        31.55 o                         
  -7   5  17        771.35        759.75        49.76 o                         
  -6   5  17         75.73         49.98        30.48 o                         
  -5   5  17          4.36          7.12        17.82 o                         
  -4   5  17        693.18        742.20        64.06 o                         
  -3   5  17         91.67        111.88        23.11 o                         
  -2   5  17          2.52         21.12        31.36 o                         
  -1   5  17        120.38        145.72        24.76 o                         
   0   5  17         70.95         88.56        13.39 o                         
   1   5  17          0.05         13.41        12.53 o                         
   2   5  17        424.87        455.88        26.04 o                         
   3   5  17         73.29         74.39        14.49 o                         
   4   5  17        367.40        402.27        25.66 o                         
   5   5  17        167.44        158.06        17.84 o                         
   6   5  17          1.01         -5.12        14.72 o                         
   7   5  17          9.12        -12.86        15.50 o                         
   8   5  17          0.04          7.88        12.32 o                         
   9   5  17        429.36        413.94        34.89 o                         
  -5   6  17        148.03        108.71        38.03 o                         
  -4   6  17        136.20        121.79        26.57 o                         
  -3   6  17        547.82        518.36        42.97 o                         
  -2   6  17        165.99        146.20        40.73 o                         
  -1   6  17         84.92         81.38        26.00 o                         
   0   6  17          0.21        -17.81        17.81 o                         
   1   6  17         25.40         31.21        17.89 o                         
   2   6  17         41.13         40.79        43.32 o                         
   3   6  17         59.01         73.99        13.81 o                         
   4   6  17        295.76        288.56        24.99 o                         
   5   6  17         20.03         22.93        13.49 o                         
   6   6  17         92.86         93.33        16.18 o                         
 -13   0  18        810.83        815.39        67.03 o                         
 -12   0  18        253.81        209.74        36.07 o                         
 -11   0  18        562.62        611.73        27.84 o                         
 -10   0  18         36.57         27.79        10.62 o                         
  -9   0  18       2359.20       2657.78        60.02 o                         
  -8   0  18         46.34         55.33        10.64 o                         
  -7   0  18        101.71        136.67        25.18 o                         
  -6   0  18          0.88          0.28         9.48 o                         
  -5   0  18        283.31        336.67        25.32 o                         
  -4   0  18         30.64         19.62        17.94 o                         
  -3   0  18        177.25        273.35        33.36 o                         
  -2   0  18         17.88         33.22        21.53 o                         
  -1   0  18        924.14       1024.81        62.67 o                         
   0   0  18         43.92         48.91        20.56 o                         
   1   0  18        873.50        906.93        59.70 o                         
   2   0  18        220.78        202.49        31.44 o                         
   3   0  18       1879.71       1991.27        88.19 o                         
   4   0  18       1022.26       1032.04        65.24 o                         
   5   0  18        779.10        835.91        60.08 o                         
   6   0  18        180.58        136.89        28.05 o                         
   7   0  18       1223.94       1139.49        72.78 o                         
   8   0  18         28.84         36.74        12.35 o                         
   9   0  18         99.55        105.19        25.06 o                         
  10   0  18         56.74         50.89        18.27 o                         
  11   0  18        463.33        501.50        50.83 o                         
  12   0  18         89.10        132.72        28.31 o                         
 -13   1  18         45.26         44.18        12.91 o                         
 -12   1  18        904.52        891.96        46.77 o                         
 -11   1  18        120.39        102.17        13.23 o                         
 -10   1  18        478.74        453.46        19.97 o                         
  -9   1  18         59.25         56.07         8.49 o                         
  -8   1  18         44.86         74.40        11.33 o                         
  -7   1  18          2.78          8.17         6.03 o                         
  -6   1  18          1.84          3.73         5.53 o                         
  -5   1  18         20.89         18.53         5.49 o                         
  -4   1  18          1.04         19.55        11.61 o                         
  -3   1  18         13.56         32.04        17.00 o                         
  -2   1  18        119.60        111.69        16.95 o                         
  -1   1  18          8.03          8.82        12.68 o                         
   0   1  18        155.20        165.87        19.94 o                         
   1   1  18         20.08         23.90        11.69 o                         
   2   1  18         26.27         35.47        12.86 o                         
   3   1  18        180.15        198.72        21.64 o                         
   4   1  18       1498.98       1547.73        56.58 o                         
   5   1  18        189.77        170.79         9.05 o                         
   6   1  18       1118.29       1057.68        24.77 o                         
   7   1  18        167.88        162.22        12.21 o                         
   8   1  18         94.78         58.79        29.30 o                         
   9   1  18          2.27         -5.65        10.07 o                         
  10   1  18        338.73        344.37        24.72 o                         
  11   1  18        321.21        262.41        26.81 o                         
  12   1  18         18.41          9.98        11.72 o                         
 -13   2  18         50.21         30.11        24.80 o                         
 -12   2  18         76.90         86.77        20.69 o                         
 -11   2  18         69.06         91.39        20.39 o                         
 -10   2  18         57.69         52.78        18.50 o                         
  -9   2  18        241.42        264.34        31.30 o                         
  -8   2  18         34.79         20.85         9.19 o                         
  -7   2  18         33.58         18.98         9.69 o                         
  -6   2  18         31.25         33.27         8.74 o                         
  -5   2  18         15.38         14.32         7.81 o                         
  -4   2  18          0.80          8.59         7.98 o                         
  -3   2  18        229.24        159.25        18.13 o                         
  -2   2  18         34.12         35.93        12.39 o                         
  -1   2  18        413.81        409.99        30.83 o                         
   0   2  18         39.81         38.17        13.65 o                         
   1   2  18         39.18         51.06        10.64 o                         
   2   2  18        549.32        537.41        25.62 o                         
   3   2  18        516.35        512.03        25.56 o                         
   4   2  18        357.77        349.60        26.66 o                         
   5   2  18          0.89          2.88         9.69 o                         
   6   2  18         11.41         16.64        17.76 o                         
   7   2  18        185.73        189.14        21.95 o                         
   8   2  18         13.63         -8.18        11.16 o                         
   9   2  18          2.53         -4.83        10.80 o                         
  10   2  18          0.06          2.96        12.18 o                         
  11   2  18         22.06         12.75         9.87 o                         
 -12   3  18          5.55         20.37        38.79 o                         
 -11   3  18        358.46        377.72        36.40 o                         
 -10   3  18         12.65         16.83        16.93 o                         
  -9   3  18          0.05         -5.93        15.28 o                         
  -8   3  18        462.56        433.01        36.19 o                         
  -7   3  18         62.69         54.92        18.77 o                         
  -6   3  18         85.68         64.66        21.85 o                         
  -5   3  18        533.23        500.25        39.49 o                         
  -4   3  18        814.46        712.76        26.70 o                         
  -3   3  18        135.86        137.99        12.90 o                         
  -2   3  18        291.82        288.70        18.38 o                         
  -1   3  18         13.54          2.33        22.52 o                         
   0   3  18        820.09        828.01        31.16 o                         
   1   3  18          8.58          4.75        11.15 o                         
   2   3  18        436.13        421.71        23.72 o                         
   3   3  18          0.61         -2.09         7.78 o                         
   4   3  18        463.90        469.06        25.90 o                         
   5   3  18         14.49          8.61        10.72 o                         
   6   3  18        142.37        143.45        16.31 o                         
   7   3  18         66.57         66.73        12.72 o                         
   8   3  18         20.24         28.33        10.44 o                         
   9   3  18          1.24          0.70         9.46 o                         
  10   3  18          7.76         14.42        11.72 o                         
  11   3  18         39.21         22.35        13.18 o                         
 -11   4  18         22.84         36.46        24.39 o                         
 -10   4  18        182.52        207.22        29.59 o                         
  -9   4  18        580.91        639.93        45.62 o                         
  -8   4  18         46.47         29.33        20.76 o                         
  -7   4  18        106.43        115.59        23.19 o                         
  -6   4  18          2.79         10.33        15.99 o                         
  -5   4  18         95.90        145.14        33.84 o                         
  -4   4  18          0.58         -2.43        16.18 o                         
  -3   4  18       1142.73       1159.44        65.76 o                         
  -2   4  18         20.50         52.76        27.87 o                         
  -1   4  18         17.45         37.50        11.92 o                         
   0   4  18        251.12        257.25        22.72 o                         
   1   4  18       1593.76       1671.55        46.43 o                         
   2   4  18        609.67        611.26        29.35 o                         
   3   4  18         13.32         15.22        10.43 o                         
   4   4  18        118.03        100.20        14.76 o                         
   5   4  18        739.37        720.40        33.27 o                         
   6   4  18         10.43         11.40         9.29 o                         
   7   4  18        141.00        158.65        18.01 o                         
   8   4  18         25.23         29.64        11.14 o                         
   9   4  18         85.30         98.67        18.80 o                         
  10   4  18         59.18         78.71        17.57 o                         
  -8   5  18        145.12        215.14        42.54 o                         
  -7   5  18        399.41        347.18        52.80 o                         
  -6   5  18          2.66        -11.08        32.52 o                         
  -5   5  18        228.53        257.60        31.60 o                         
  -4   5  18        152.65        158.72        26.25 o                         
  -3   5  18        116.44        112.68        23.63 o                         
  -2   5  18        307.16        380.41        35.43 o                         
  -1   5  18         98.68        126.75        23.92 o                         
   0   5  18        228.18        258.08        29.15 o                         
   1   5  18         37.28         73.87        12.97 o                         
   2   5  18        148.96        175.49        21.63 o                         
   3   5  18          7.33         19.80        10.45 o                         
   4   5  18         13.78         23.86        10.78 o                         
   5   5  18        118.34        137.51        31.57 o                         
   6   5  18        471.17        462.20        31.35 o                         
   7   5  18         47.03         21.38        12.46 o                         
   8   5  18          2.34        -15.57        15.57 o                         
  -3   6  18         33.05          5.97        18.91 o                         
  -2   6  18        330.78        368.67        50.67 o                         
  -1   6  18         18.21         10.81        25.60 o                         
   0   6  18         52.68         51.24        50.24 o                         
   1   6  18        257.91        246.13        29.68 o                         
   2   6  18         61.95         24.90        43.90 o                         
   3   6  18         49.53         68.03        27.22 o                         
   4   6  18        289.77        303.54        51.84 o                         
   5   6  18        103.15         71.76        27.47 o                         
 -13   1  19        415.97        373.59        35.08 o                         
 -12   1  19         40.54         29.82        14.47 o                         
 -11   1  19        110.09        102.69        19.23 o                         
 -10   1  19         79.10         56.32        16.28 o                         
  -9   1  19        314.54        310.70        22.15 o                         
  -8   1  19         57.65         54.92        14.00 o                         
  -7   1  19         36.83         53.10        13.96 o                         
  -6   1  19          0.16          3.08        19.44 o                         
  -5   1  19        540.93        567.57        26.43 o                         
  -4   1  19        231.67        241.79        25.15 o                         
  -3   1  19         12.71         14.89        19.08 o                         
  -2   1  19         11.61         15.48        13.23 o                         
  -1   1  19          2.85          6.46        21.52 o                         
   0   1  19         40.99         33.05        13.82 o                         
   1   1  19        336.20        365.21        28.79 o                         
   2   1  19        404.33        366.65        29.19 o                         
   3   1  19         11.17          2.63        11.85 o                         
   4   1  19          7.86         13.49        12.80 o                         
   5   1  19         48.22         50.36        12.15 o                         
   6   1  19        810.45        815.80        35.24 o                         
   7   1  19         18.84         10.46        17.63 o                         
   8   1  19          5.92         10.41        10.48 o                         
   9   1  19         65.25         44.93        14.41 o                         
  10   1  19        393.90        379.60        26.64 o                         
  11   1  19         20.55         14.19        17.52 o                         
 -12   2  19        231.06        199.29        44.05 o                         
 -11   2  19          9.46          4.64        14.71 o                         
 -10   2  19        660.91        605.50        41.66 o                         
  -9   2  19        345.26        318.41        30.97 o                         
  -8   2  19        123.90        127.56        14.75 o                         
  -7   2  19          0.10         -8.05        13.37 o                         
  -6   2  19          0.56          0.31         9.33 o                         
  -5   2  19         88.84         84.64        13.22 o                         
  -4   2  19        678.26        581.83        33.51 o                         
  -3   2  19        223.85        218.82        22.11 o                         
  -2   2  19         37.50         30.20        12.35 o                         
  -1   2  19          0.26          0.87        10.87 o                         
   0   2  19        417.19        399.64        29.92 o                         
   1   2  19        641.92        605.73        27.30 o                         
   2   2  19        288.58        265.89        19.19 o                         
   3   2  19        363.21        381.27        23.13 o                         
   4   2  19        328.84        288.26        25.12 o                         
   5   2  19       1228.52       1202.21        50.46 o                         
   6   2  19        168.49        142.81        19.29 o                         
   7   2  19        451.17        470.09        33.85 o                         
   8   2  19         37.70         57.30        14.89 o                         
   9   2  19        472.42        458.34        35.28 o                         
  10   2  19         46.38         54.66        16.79 o                         
  11   2  19        365.63        379.68        49.83 o                         
 -11   3  19        236.15        246.44        32.08 o                         
 -10   3  19        400.04        404.72        37.76 o                         
  -9   3  19        337.95        345.27        34.68 o                         
  -8   3  19         10.12         -6.25        15.65 o                         
  -7   3  19         78.76         81.45        19.63 o                         
  -6   3  19         97.81         98.35        20.75 o                         
  -5   3  19        609.64        635.95        41.92 o                         
  -4   3  19        172.55        140.33        13.07 o                         
  -3   3  19          5.38          6.62         6.50 o                         
  -2   3  19         13.96         14.26        11.25 o                         
  -1   3  19         96.35        105.14        13.38 o                         
   0   3  19          1.45         -3.85         8.52 o                         
   1   3  19        585.82        606.43        28.97 o                         
   2   3  19        608.71        586.23        28.78 o                         
   3   3  19          6.48          1.76         8.10 o                         
   4   3  19          0.33         -7.84         9.95 o                         
   5   3  19          3.21         -3.53         9.24 o                         
   6   3  19       1588.13       1547.76        48.40 o                         
   7   3  19        221.56        207.30        25.23 o                         
   8   3  19         23.86         26.23        11.05 o                         
   9   3  19         65.36         58.10        14.02 o                         
  10   3  19        610.49        620.61        52.76 o                         
 -10   4  19         70.75         91.16        32.28 o                         
  -9   4  19         23.07         37.48        19.92 o                         
  -8   4  19          0.32         12.64        17.43 o                         
  -7   4  19         72.03         94.62        24.75 o                         
  -6   4  19        140.93        114.85        39.89 o                         
  -5   4  19         29.61         35.01        17.32 o                         
  -4   4  19         61.92         60.65        18.94 o                         
  -3   4  19         32.15         31.31        17.22 o                         
  -2   4  19        108.88         80.56        20.95 o                         
  -1   4  19          0.21          0.52         9.11 o                         
   0   4  19         11.25         17.13        10.80 o                         
   1   4  19          3.02         20.00        13.50 o                         
   2   4  19        373.41        380.41        27.40 o                         
   3   4  19        249.72        230.01        19.89 o                         
   4   4  19          8.08         -4.77         9.17 o                         
   5   4  19        138.09        138.80        16.54 o                         
   6   4  19        208.87        222.64        20.63 o                         
   7   4  19        210.16        202.92        19.84 o                         
   8   4  19         16.96         12.20        11.67 o                         
   9   4  19        115.98        102.61        20.11 o                         
  -6   5  19        234.27        237.68        31.05 o                         
  -5   5  19         85.03         73.87        22.69 o                         
  -4   5  19        121.39        144.72        26.73 o                         
  -3   5  19          5.75          4.48        16.78 o                         
  -2   5  19         91.73         99.86        28.23 o                         
  -1   5  19        225.59        219.90        29.52 o                         
   0   5  19        154.74        146.39        35.01 o                         
   1   5  19          0.94         54.74        25.91 o                         
   2   5  19         10.02         16.88         9.81 o                         
   3   5  19         74.54         89.26        15.16 o                         
   4   5  19         49.97         49.83        12.56 o                         
   5   5  19        196.77        243.62        39.17 o                         
   6   5  19         70.65         67.09        14.86 o                         
   7   5  19        311.18        330.37        61.84 o                         
  -1   6  19         10.81        -26.86        36.75 o                         
   0   6  19        309.29        304.40        52.05 o                         
   1   6  19        365.93        278.40        48.22 o                         
   2   6  19         52.67          6.28        32.82 o                         
   3   6  19         73.80         26.46        24.90 o                         
 -12   0  20          4.40        -19.28        22.99 o                         
 -11   0  20        124.72         79.95        26.70 o                         
 -10   0  20        733.76        620.97        50.30 o                         
  -9   0  20         69.08         60.48        21.84 o                         
  -8   0  20         33.79         42.80        18.85 o                         
  -7   0  20          1.15         -8.05        16.63 o                         
  -6   0  20         21.30         40.29        20.20 o                         
  -5   0  20          0.55          8.33        16.87 o                         
  -4   0  20       2884.91       2643.95       103.18 o                         
  -3   0  20        140.04         99.45        26.25 o                         
  -2   0  20       1335.61       1346.93        75.16 o                         
  -1   0  20         15.40         73.84        27.56 o                         
   0   0  20        720.10        697.02        55.99 o                         
   1   0  20        401.01        422.94        45.89 o                         
   2   0  20         35.71         61.93        21.40 o                         
   3   0  20        820.82        756.32        59.35 o                         
   4   0  20       1958.25       2108.21        98.31 o                         
   5   0  20          3.85         -3.68        16.42 o                         
   6   0  20        192.07        158.58        33.08 o                         
   7   0  20          4.11        -15.53        20.69 o                         
   8   0  20        638.25        696.70        42.24 o                         
   9   0  20        535.78        505.81        50.58 o                         
  10   0  20        564.67        622.23        57.50 o                         
 -12   1  20          0.82          2.63        15.49 o                         
 -11   1  20       1023.74        990.98        50.40 o                         
 -10   1  20         61.98         26.29        14.77 o                         
  -9   1  20        540.08        533.63        28.76 o                         
  -8   1  20         12.26          2.56        11.72 o                         
  -7   1  20         58.09         52.43        22.47 o                         
  -6   1  20         43.89         60.50        15.59 o                         
  -5   1  20       4267.78       4249.34        90.62 o                         
  -4   1  20          0.36         14.07        12.34 o                         
  -3   1  20        807.53        759.17        63.06 o                         
  -2   1  20         15.84         20.26        12.20 o                         
  -1   1  20        163.19        257.63        90.49 o                         
   0   1  20         22.57         10.70        11.97 o                         
   1   1  20       2190.35       2162.64        73.32 o                         
   2   1  20          2.94          3.98        12.49 o                         
   3   1  20       1898.90       1953.24        66.37 o                         
   4   1  20         44.01         45.77        20.16 o                         
   5   1  20        525.96        574.10        30.04 o                         
   6   1  20          3.39          3.61         8.85 o                         
   7   1  20          6.38         18.93        11.41 o                         
   8   1  20         76.09        108.89        19.50 o                         
   9   1  20        796.33        925.94        49.42 o                         
  10   1  20         42.13         52.55        12.99 o                         
 -11   2  20          1.85          0.26        15.31 o                         
 -10   2  20         24.96         22.06        16.20 o                         
  -9   2  20         27.58         37.26        17.20 o                         
  -8   2  20         56.49         42.42        19.08 o                         
  -7   2  20         13.63          5.33        10.12 o                         
  -6   2  20         86.79         67.37        12.27 o                         
  -5   2  20         66.00         49.46        12.64 o                         
  -4   2  20        552.32        471.35        31.54 o                         
  -3   2  20        350.38        337.65        33.77 o                         
  -2   2  20        587.85        580.31        34.56 o                         
  -1   2  20          0.62          1.75        11.65 o                         
   0   2  20         13.26         18.49        11.65 o                         
   1   2  20         70.55         67.08        14.34 o                         
   2   2  20          0.57          0.22        10.48 o                         
   3   2  20        992.90        971.24        36.77 o                         
   4   2  20         89.58        116.98        18.03 o                         
   5   2  20        193.14        180.26        21.72 o                         
   6   2  20         21.33         22.12        14.64 o                         
   7   2  20          2.45          6.32        12.05 o                         
   8   2  20         43.35         49.29        14.28 o                         
   9   2  20        140.75        145.83        22.48 o                         
  10   2  20         77.27         73.41        23.10 o                         
 -10   3  20        126.83        171.04        27.38 o                         
  -9   3  20        277.22        283.30        31.77 o                         
  -8   3  20         21.62          6.81        20.70 o                         
  -7   3  20          0.27        -17.20        17.20 o                         
  -6   3  20        123.35        104.11        21.23 o                         
  -5   3  20          3.92          5.21        15.50 o                         
  -4   3  20         52.53         62.94        17.90 o                         
  -3   3  20        434.68        401.60        22.11 o                         
  -2   3  20         21.45         16.78         8.60 o                         
  -1   3  20        109.97        115.51        16.11 o                         
   0   3  20         41.94         33.33        14.43 o                         
   1   3  20         10.88          5.99         8.66 o                         
   2   3  20        265.82        306.28        21.99 o                         
   3   3  20         65.59         44.44        12.11 o                         
   4   3  20         24.05         32.51        10.53 o                         
   5   3  20        150.00        118.89        15.71 o                         
   6   3  20        310.37        300.07        23.48 o                         
   7   3  20          0.18          6.02        12.50 o                         
   8   3  20          3.62         10.87        10.08 o                         
   9   3  20         75.77         86.94        19.09 o                         
  -8   4  20        243.51        205.80        39.64 o                         
  -7   4  20         23.98         27.26        18.77 o                         
  -6   4  20        332.34        374.29        36.34 o                         
  -5   4  20        183.78        229.07        33.82 o                         
  -4   4  20         51.70         50.17        17.71 o                         
  -3   4  20        236.99        252.67        30.33 o                         
  -2   4  20         87.73         79.96        20.35 o                         
  -1   4  20         27.53         73.59        44.38 o                         
   0   4  20        757.66        793.10        33.39 o                         
   1   4  20          8.79         10.84         8.71 o                         
   2   4  20         54.52         53.53        12.55 o                         
   3   4  20        550.89        531.40        29.38 o                         
   4   4  20        631.95        660.65        33.04 o                         
   5   4  20        773.65        711.50        34.99 o                         
   6   4  20         28.83          7.82        11.27 o                         
   7   4  20          7.71         -1.47        10.82 o                         
   8   4  20        163.38        168.43        32.16 o                         
  -4   5  20          4.18          9.78        21.86 o                         
  -3   5  20          0.68          5.10        16.77 o                         
  -2   5  20         97.33        108.31        23.61 o                         
  -1   5  20         23.09         21.35        49.91 o                         
   0   5  20        225.91        277.63        42.10 o                         
   1   5  20        514.67        575.89        42.70 o                         
   2   5  20         62.54         84.17        21.39 o                         
   3   5  20         74.20         75.67        14.08 o                         
   4   5  20          2.72        -10.13        10.13 o                         
   5   5  20        236.75        256.88        27.28 o                         
 -11   1  21         39.42         21.75        15.19 o                         
 -10   1  21        838.00        847.52        48.24 o                         
  -9   1  21        182.88        181.28        30.99 o                         
  -8   1  21         23.23          9.63        11.27 o                         
  -7   1  21        113.42        114.44        18.67 o                         
  -6   1  21        848.51        921.97        44.69 o                         
  -5   1  21        438.27        436.25        31.51 o                         
  -4   1  21          0.03         -0.08        12.55 o                         
  -3   1  21        151.60        120.35        19.31 o                         
  -2   1  21        243.93        260.82        26.17 o                         
  -1   1  21        112.52        106.90        24.34 o                         
   0   1  21        330.96        355.25        40.00 o                         
   1   1  21        123.54        163.58        38.74 o                         
   2   1  21        161.77        142.86        21.39 o                         
   3   1  21        551.92        578.60        76.78 o                         
   4   1  21        338.27        362.22        31.83 o                         
   5   1  21          9.97         25.48         9.89 o                         
   6   1  21         38.16         36.93        12.07 o                         
   7   1  21         47.52         44.90        14.91 o                         
   8   1  21         94.24         92.63        18.68 o                         
   9   1  21        208.33        187.31        24.90 o                         
 -10   2  21         89.21         74.02        26.41 o                         
  -9   2  21        308.38        287.09        40.51 o                         
  -8   2  21         15.85         -4.01        15.81 o                         
  -7   2  21         79.01         45.76        14.01 o                         
  -6   2  21        265.32        278.40        22.02 o                         
  -5   2  21        810.64        819.08        35.84 o                         
  -4   2  21        170.72        168.61        20.52 o                         
  -3   2  21         89.69         85.57        16.72 o                         
  -2   2  21        640.03        578.43        36.25 o                         
  -1   2  21        219.56        222.10        24.44 o                         
   0   2  21        329.87        329.27        29.45 o                         
   1   2  21          0.34          1.24         7.93 o                         
   2   2  21        366.99        342.65        22.83 o                         
   3   2  21         45.08         55.76        12.03 o                         
   4   2  21        877.99        919.01        45.69 o                         
   5   2  21         20.28         20.57        13.61 o                         
   6   2  21        202.72        230.11        24.93 o                         
   7   2  21         14.26          6.99        10.35 o                         
   8   2  21        434.02        443.23        35.82 o                         
   9   2  21         45.62         34.63        15.86 o                         
  -9   3  21        209.42        226.34        40.36 o                         
  -8   3  21         29.02         19.36        19.98 o                         
  -7   3  21        582.28        552.16        42.53 o                         
  -6   3  21       1650.61       1687.92        70.61 o                         
  -5   3  21        621.06        640.27        44.72 o                         
  -4   3  21         10.15          3.92        16.54 o                         
  -3   3  21        908.40        929.00        52.64 o                         
  -2   3  21        246.47        238.86        18.82 o                         
  -1   3  21         77.37         59.42        11.58 o                         
   0   3  21        755.99        769.48        33.25 o                         
   1   3  21         80.92         81.62        13.46 o                         
   2   3  21        160.55        146.14        16.91 o                         
   3   3  21       1517.44       1473.39        51.12 o                         
   4   3  21        844.62        829.22        37.59 o                         
   5   3  21        139.97        122.08        17.32 o                         
   6   3  21         31.69         23.09        12.53 o                         
   7   3  21         93.80        113.01        16.44 o                         
   8   3  21        129.72        111.01        18.53 o                         
  -7   4  21         69.81         91.38        31.75 o                         
  -6   4  21         49.12        108.63        34.05 o                         
  -5   4  21        135.92        183.27        28.87 o                         
  -4   4  21         21.64         -3.70        17.53 o                         
  -3   4  21          0.30          3.06        29.03 o                         
  -2   4  21        414.58        431.23        42.55 o                         
  -1   4  21         22.81         37.18        17.74 o                         
   0   4  21         29.57         29.57        16.66 o                         
   1   4  21         14.96         36.39        10.94 o                         
   2   4  21        409.42        388.34        25.75 o                         
   3   4  21        118.09        104.10        15.48 o                         
   4   4  21         68.41         68.38        13.64 o                         
   5   4  21         60.80         77.15        13.96 o                         
   6   4  21        591.50        611.83        39.76 o                         
  -2   5  21         40.66         90.85        40.22 o                         
  -1   5  21         54.72        101.95        38.42 o                         
   0   5  21         27.59         64.70        34.00 o                         
   1   5  21         63.83        101.90        35.38 o                         
   2   5  21         36.17         49.37        31.24 o                         
   3   5  21        292.54        269.63        46.13 o                         
  -9   0  22        219.02        241.90        35.86 o                         
  -8   0  22          6.70         23.63        19.15 o                         
  -7   0  22       1233.13       1145.79        73.21 o                         
  -6   0  22         29.75         30.49        19.90 o                         
  -5   0  22        585.28        814.05        62.23 o                         
  -4   0  22          3.72         30.86        20.67 o                         
  -3   0  22        698.50        885.52        65.27 o                         
  -2   0  22         15.60         11.40        17.87 o                         
  -1   0  22        446.03        408.60        46.11 o                         
   0   0  22         15.91         38.88        23.06 o                         
   1   0  22         14.32         18.96        18.94 o                         
   2   0  22        117.84        127.25        28.90 o                         
   3   0  22        641.07        767.57        63.51 o                         
   4   0  22        322.13        321.53        43.03 o                         
   5   0  22          2.23         18.48        19.99 o                         
   6   0  22        575.57        632.28        60.64 o                         
   7   0  22        139.68        182.07        23.83 o                         
   8   0  22          0.61        -13.88        13.88 o                         
 -10   1  22       3882.00       4068.91       104.24 o                         
  -9   1  22         65.21         57.69        17.72 o                         
  -8   1  22       1518.67       1590.55        59.20 o                         
  -7   1  22         48.95         42.90        13.77 o                         
  -6   1  22        948.97       1145.53        50.96 o                         
  -5   1  22         33.01         36.96        18.64 o                         
  -4   1  22         39.31         26.83        16.21 o                         
  -3   1  22          1.50          9.31        12.51 o                         
  -2   1  22        968.15       1054.24        49.94 o                         
  -1   1  22         29.99          7.08        17.34 o                         
   0   1  22        218.00        316.36        57.08 o                         
   1   1  22          2.03          4.09        12.38 o                         
   2   1  22        532.09        569.55        38.67 o                         
   3   1  22         21.88         25.73        14.12 o                         
   4   1  22        673.10        757.83        45.41 o                         
   5   1  22         55.38         41.17        12.36 o                         
   6   1  22        459.38        524.69        31.07 o                         
   7   1  22        124.84        101.72        18.99 o                         
   8   1  22         68.04         82.48        24.04 o                         
  -9   2  22          0.46         13.56        22.43 o                         
  -8   2  22         59.18         38.66        17.81 o                         
  -7   2  22         52.54         55.65        19.05 o                         
  -6   2  22          2.21         12.78        13.18 o                         
  -5   2  22          5.65         22.80        11.66 o                         
  -4   2  22         89.85        100.49        18.68 o                         
  -3   2  22         29.03         58.62        14.94 o                         
  -2   2  22          5.81          3.34        11.70 o                         
  -1   2  22         18.41          5.82        12.41 o                         
   0   2  22         15.22         -2.70         9.63 o                         
   1   2  22         27.14         70.82        19.54 o                         
   2   2  22         22.54         15.10         8.49 o                         
   3   2  22         15.93         24.07        13.43 o                         
   4   2  22         86.54         67.57        21.84 o                         
   5   2  22         33.31         35.34        13.65 o                         
   6   2  22        401.61        399.49        33.30 o                         
   7   2  22         17.68         15.06        11.57 o                         
   8   2  22         33.65         49.49        20.41 o                         
  -8   3  22         48.05         18.28        23.45 o                         
  -7   3  22          2.92          8.89        23.40 o                         
  -6   3  22        301.17        264.03        34.69 o                         
  -5   3  22         66.34         48.30        19.36 o                         
  -4   3  22          2.65          4.37        17.56 o                         
  -3   3  22          0.55          9.44        17.49 o                         
  -2   3  22        308.10        364.22        35.58 o                         
  -1   3  22          0.13         -7.90         7.90 o                         
   0   3  22          0.46         12.66         8.88 o                         
   1   3  22         74.23         97.19        19.13 o                         
   2   3  22        138.75        131.21        16.82 o                         
   3   3  22         38.89         12.32        13.79 o                         
   4   3  22         46.74         32.59        14.89 o                         
   5   3  22         87.45         86.58        15.36 o                         
   6   3  22          0.77          1.09        14.38 o                         
   7   3  22         55.86         49.99        16.15 o                         
  -4   4  22         57.02         60.54        26.16 o                         
  -3   4  22        388.36        448.36        46.46 o                         
  -2   4  22         16.24         32.95        19.50 o                         
  -1   4  22        586.74        627.15        45.34 o                         
   0   4  22          9.92         15.02        17.94 o                         
   1   4  22        253.30        241.70        30.13 o                         
   2   4  22        123.00        111.81        15.80 o                         
   3   4  22        147.83        170.84        22.07 o                         
   4   4  22         23.77          4.91        11.53 o                         
   5   4  22         77.22         78.94        40.31 o                         
  -9   1  23         14.20         10.47        16.90 o                         
  -8   1  23        257.03        233.92        38.39 o                         
  -7   1  23        380.90        398.22        33.58 o                         
  -6   1  23         64.29         78.94        18.05 o                         
  -5   1  23         27.03         49.64        16.99 o                         
  -4   1  23         10.33         18.45        16.33 o                         
  -3   1  23        363.85        405.82        33.14 o                         
  -2   1  23        442.01        460.73        35.59 o                         
  -1   1  23         58.35         60.13        17.85 o                         
   0   1  23         17.31         16.53        13.90 o                         
   1   1  23         91.58        104.64        20.58 o                         
   2   1  23         96.30         86.81        19.62 o                         
   3   1  23        170.45        139.51        23.84 o                         
   4   1  23        247.09        238.71        21.43 o                         
   5   1  23         29.07         35.35        14.00 o                         
   6   1  23        182.95        189.24        20.57 o                         
   7   1  23         91.61         96.91        26.28 o                         
  -8   2  23       1048.21       1089.28        80.94 o                         
  -7   2  23        574.64        512.49        56.17 o                         
  -6   2  23        423.40        449.83        38.63 o                         
  -5   2  23         10.31         19.93        11.92 o                         
  -4   2  23        239.37        234.30        22.23 o                         
  -3   2  23        526.26        533.71        36.76 o                         
  -2   2  23        483.19        511.69        36.48 o                         
  -1   2  23        188.73        172.54        24.37 o                         
   0   2  23         17.72         24.85         9.76 o                         
   1   2  23        237.05        234.24        20.40 o                         
   2   2  23         77.87         44.19        11.52 o                         
   3   2  23        347.65        350.15        29.93 o                         
   4   2  23         51.21         84.76        17.15 o                         
   5   2  23         13.67         15.73        21.38 o                         
   6   2  23          0.27          9.43        12.64 o                         
   7   2  23        741.70        907.02        68.54 o                         
  -6   3  23         16.37         30.71        22.56 o                         
  -5   3  23        119.35        104.74        30.75 o                         
  -4   3  23         60.62         78.69        23.19 o                         
  -3   3  23        626.82        709.07        49.54 o                         
  -2   3  23        764.60        742.48        49.68 o                         
  -1   3  23        123.80         96.66        23.96 o                         
   0   3  23        236.49        251.00        32.23 o                         
   1   3  23         50.42         34.63        12.16 o                         
   2   3  23         42.03         53.13        12.38 o                         
   3   3  23        363.50        348.54        25.85 o                         
   4   3  23        399.02        406.59        33.14 o                         
   5   3  23          2.56         13.53        10.79 o                         
   0   4  23          0.18        -28.19        28.19 o                         
   1   4  23         61.65         68.81        30.71 o                         
   2   4  23          0.62        -18.06        25.93 o                         
  -7   0  24         75.62         71.22        24.81 o                         
  -6   0  24         47.98         42.23        19.84 o                         
  -5   0  24         55.70         36.27        19.18 o                         
  -4   0  24       1339.88       1342.85        84.76 o                         
  -3   0  24          4.82         24.76        19.87 o                         
  -2   0  24       1050.00       1093.13        77.90 o                         
  -1   0  24         25.44         35.44        21.07 o                         
   0   0  24       1020.20       1170.96        80.88 o                         
   1   0  24         25.22         24.14        19.34 o                         
   2   0  24        273.42        306.78        44.65 o                         
   3   0  24         48.82         60.92        24.44 o                         
   4   0  24        453.32        524.02        58.12 o                         
  -7   1  24        415.46        499.78        54.82 o                         
  -6   1  24         42.05         23.72        19.52 o                         
  -5   1  24         89.85         62.33        17.26 o                         
  -4   1  24         17.63         16.57        15.31 o                         
  -3   1  24       2092.09       2240.83        76.37 o                         
  -2   1  24          5.59          7.54        14.33 o                         
  -1   1  24        130.85        157.42        23.44 o                         
   0   1  24        114.26        118.41        21.17 o                         
   1   1  24        189.03        187.76        25.96 o                         
   2   1  24         19.51         37.70        17.97 o                         
   3   1  24        351.30        352.02        33.66 o                         
   4   1  24        130.86        138.41        17.82 o                         
   5   1  24         92.34         71.50        30.72 o                         
   6   1  24        510.33        536.13        52.98 o                         
  -6   2  24         51.19         73.73        28.68 o                         
  -5   2  24          1.84          6.97        12.49 o                         
  -4   2  24        172.98        192.02        24.10 o                         
  -3   2  24          4.56         -0.65        12.10 o                         
  -2   2  24         85.54         77.07        23.79 o                         
  -1   2  24        123.98        147.56        16.62 o                         
   0   2  24        418.52        445.24        36.62 o                         
   1   2  24         29.98         29.24        10.60 o                         
   2   2  24         27.39         20.56        10.06 o                         
   3   2  24          4.67         -6.90        15.28 o                         
   4   2  24        183.32        186.76        30.78 o                         
   5   2  24         21.48         16.58        15.62 o                         
   0   3  24         19.87         29.00        28.43 o                         
   1   3  24        183.86        242.98        44.66 o                         
   2   3  24         32.44         23.96        35.06 o                         
   3   3  24        107.15         99.86        22.84 o                         
  -5   1  25          0.42        -14.08        14.08 o                         
  -4   1  25        243.02        229.60        27.83 o                         
  -3   1  25        320.13        315.27        32.77 o                         
  -2   1  25         22.75         30.11        15.79 o                         
  -1   1  25          4.83          4.29        14.01 o                         
   0   1  25         35.09         28.22        15.97 o                         
   1   1  25        243.95        243.02        29.05 o                         
   2   1  25         50.16         76.76        28.49 o                         
   3   1  25         64.83         34.72        21.74 o                         
   4   1  25         34.94         45.94        21.36 o                         
  -3   2  25        412.46        433.24        46.83 o                         
  -2   2  25        107.91        122.62        35.29 o                         
  -1   2  25         28.87         26.07        20.63 o                         
   0   2  25        212.62        194.16        22.55 o                         
   1   2  25        449.32        468.24        50.91 o                         
   2   2  25        267.78        252.21        26.42 o                         
                                                                                
